# Supplementary material for: Development of a rapamycin-inducible protein-knockdown system in the unicellular red alga Cyanidioschyzon merolae
Source: Plant Physiol. 2024 Jun 4;196(1):77–94. doi: 10.1093/plphys/kiae316 (PMC11376382; doi:10.1093/plphys/kiae316)
Supplement: kiae316_Supplementary_Data [file kiae316_supplementary_data.zip]

Archive with 4 entries (4 files):
- pp.02005.2023-s05.pdf
- Supplementary Figures S1-5.pdf
- Supplementary Table S1.xlsx
- Supplementary Table S2.xlsx
