# Supplementary material for: Development of a rapamycin-inducible protein-knockdown system in the unicellular red alga Cyanidioschyzon merolae
Source: Plant Physiol. 2024 Jun 4;196(1):77–94. doi: 10.1093/plphys/kiae316 (PMC11376382; doi:10.1093/plphys/kiae316)
Supplement: kiae316_Supplementary_Data [file kiae316_supplementary_data.zip › Supplementary Table S1.xlsx]

## Sheet: Sheet1. WT DMSO Rapa
Supplementary Table 1. List of C. merolae genes, edgeR output values, and TPM values in the wild-type and mVRD-SKP1 culture 2 h after the addition of rapamycin or DMSO (sheet1), and in the E2FRD-CUL1 culture at hours 6 and 8 under the LD cycle with or with or rapamycin (sheet2).
				mRNA level (TPM) in the wild type (WT), DMSO						mRNA level (TPM) in the WT, rapamycin						Comparison between WT DMSO and WT rapamycin							mRNA level (TPM) in the mVRD-SKP1, DMSO						mRNA level (TPM) in the mVRD-SKP1, rapamycin						Comparison between mVRD-SKP1 DMSO and mVRD-SKP1 rapamycin
Gene ID	Annotation	Responce of DEG to rapamycin-treatment in mVRD-SKP1 culture		Replicate 1	Replicate 2	Replicate 3	Replicate 4	Mean		Replicate 1	Replicate 2	Replicate 3	Replicate 4	Mean		Low signal cut-off (the sum of TPM mean DMSO and mean rapa < 5)	Log2FC WT rapa (+) /WT rapa (-)	Log2FC >1 or <-1	q.value (FDR)	FDR < 0.01			Replicate 1	Replicate 2	Replicate 3	Replicate 4	Mean		Replicate 1	Replicate 2	Replicate 3	Replicate 4	Mean		Low signal cut-off (the sum of mean 6 h DMSO and mean 6h rapa < 5)	Log2FC DMSO /rapamycin	Log2FC >1 or <-1	q.value (FDR)	FDR < 0.01
gnl|CMER|CMA001C	similar to trefoil factor	up		13.6636	13.8384	12.3817	11.8218	12.9264		12.6692	13.9624	16.6073	14.0923	14.3328			0.149002	no	0.987619	no			9.3966	11.6762	6.64962	6.44815	8.54264		18.3837	15.4908	17.4	18.2451	17.3799			1.02467	yes, >1	0.000265765	yes
gnl|CMER|CMA004C	hypothetical protein, conserved			176.604	197.16	229.277	209.818	203.215		232.38	210.244	200.802	218.186	215.403			0.084032	no	0.987619	no			217.476	239.81	222.056	226.326	226.417		188.535	228.74	230.305	185.23	208.202			-0.120996	no	0.0198016	no
gnl|CMER|CMA005C	calcium-binding mitochondrial carrier Aralar			134.622	126.848	125.529	123.739	127.684		118.538	132.499	141.726	115.466	127.057			-0.00710621	no	0.997491	no			137.05	131.677	128.426	127.978	131.283		164.324	142.428	154.546	142.006	150.826			0.200206	no	0.251106	no
gnl|CMER|CMA007C	serine acetyltransferase (SAT)			176.226	175.498	165.21	174.03	172.741		180.614	165.959	175.039	177.933	174.886			0.0178055	no	0.987619	no			166.035	146.006	158.282	160.41	157.683		215.863	199.625	186.489	192.46	198.609			0.332901	no	0.00272581	yes
gnl|CMER|CMA008C	ORF1050			1.73745	1.51692	2.5878	1.34282	1.79625		1.30497	1.55988	2.83239	1.09667	1.69848		cut-off	-0.0807459	no	0.99885	no			1.36383	0.693284	0.81433	0.125717	0.74929		0.906188	0.132256	0.144771	1.23987	0.605771		cut-off	-0.306753	no	0.671707	no
gnl|CMER|CMA009C	NAD-dependent sorbitol dehydrogenase			149.971	152.975	158.53	157.827	154.826		158.524	148.143	159.92	156.862	155.862			0.00962444	no	0.987619	no			196.359	192.587	178.292	173.194	185.108		172.396	180.46	182.96	177.993	178.452			-0.052829	no	0.00725131	yes
gnl|CMER|CMA010C	hypothetical protein			61.5872	61.2097	52.9691	57.9868	58.4382		55.3133	57.6973	57.8117	54.9315	56.4384			-0.0502342	no	0.987619	no			54.607	54.9467	56.1705	60.0742	56.4496		78.6703	70.573	74.326	67.6865	72.8139			0.367251	no	0.000668119	yes
gnl|CMER|CMA011C	probable aminoacylase I			63.195	57.0603	55.1818	46.1491	55.3966		59.5483	55.3057	55.284	49.7092	54.9618			-0.011367	no	0.997828	no			55.1882	55.7809	65.2416	61.1691	59.3449		59.6523	60.2805	56.9676	63.2954	60.049			0.0170145	no	0.134499	no
gnl|CMER|CMA013C	hypothetical protein, conserved			212.059	206.32	200.682	197.665	204.181		190.375	191.105	203.353	209.478	198.577			-0.0401499	no	0.987619	no			207.771	211.708	198.145	213.324	207.737		210.06	192.215	206.117	183.748	198.035			-0.0690028	no	0.00102939	yes
gnl|CMER|CMA015C	hypothetical protein, conserved			70.6925	61.6626	62.8188	65.3998	65.1434		63.1879	63.589	61.1735	64.4753	63.1064			-0.0458327	no	0.987619	no			68.5771	64.3424	68.389	63.7811	66.2724		58.2785	55.0372	52.1461	54.3728	54.9586			-0.270062	no	2.00163e-06	yes
gnl|CMER|CMA016C	similar to transcription factor IIA large subunit			96.9509	105.462	98.8196	112.977	103.553		108.181	114.71	112.406	123.797	114.773			0.148427	no	0.987619	no			97.2911	100.027	92.8827	99.1184	97.3299		114.016	93.0769	108.013	102.541	104.412			0.10133	no	0.620884	no
gnl|CMER|CMA017C	probable lysophosphatidic acid acyltransferase			93.5618	86.5094	85.1243	91.5584	89.1885		93.0741	88.3167	88.3507	88.7542	89.6239			0.00702598	no	0.987619	no			91.4819	75.7552	77.6581	78.9841	80.9698		124.678	116.43	114.401	104.002	114.878			0.504644	no	0.000178848	yes
gnl|CMER|CMA019C	RNA polymerase III transcription factor IIIB			113.961	98.5999	93.2598	97.1812	100.75		98.9068	96.3741	94.1684	96.6073	96.5142			-0.0619729	no	0.987619	no			76.8291	73.513	70.9581	77.5221	74.7056		100.856	88.3182	91.7221	87.5862	92.1207			0.302309	no	0.00522164	yes
gnl|CMER|CMA021C	similar to DnaJ (Hsp40) homolog			376.541	333.957	318.756	312.527	335.445		325.073	310.109	352.668	315.222	325.768			-0.0422312	no	0.987619	no			294.947	278.924	247.459	236.763	264.524		307.496	281.695	280.772	266.042	284.001			0.102499	no	0.647958	no
gnl|CMER|CMA022C	hypothetical protein, conserved			183.711	161.082	167.63	163.429	168.963		164.04	161.6	158.935	159.335	160.977			-0.0698488	no	0.987619	no			160.064	142.907	145.874	140.122	147.242		152.451	135.517	140.293	126.744	138.751			-0.0856879	no	0.00180029	yes
gnl|CMER|CMA023C	MYB-related protein			584.908	538.821	479.978	466.597	517.576		497.783	489.824	475.005	473.442	484.013			-0.0967234	no	0.987619	no			432.073	442.795	399.487	399.859	418.553		490.906	466.126	424.152	402.074	445.814			0.091031	no	0.492486	no
gnl|CMER|CMA024C	unknown cupin family protein			0.255485	3.06705	1.04645	0	1.09225		1.15135	0.388173	1.04123	0.253411	0.70854		cut-off	-0.624375	no	0.987619	no			0.490225	0.224279	0.658594	0.813392	0.546622		0.48859	1.06963	0.468338	0.6685	0.673764		cut-off	0.301698	no	0.855803	no
gnl|CMER|CMA025C	hypothetical protein			226.892	215.94	215.393	206.301	216.131		208.202	214.006	205.036	215.864	210.777			-0.0361917	no	0.987619	no			206.874	204.012	205.501	202.205	204.648		202.475	179.714	207.503	199.969	197.415			-0.0519129	no	0.00180102	yes
gnl|CMER|CMA027C	hypothetical protein			140.607	145.362	129.064	120.297	133.833		132.959	135.948	131.813	132.242	133.24			-0.00639936	no	0.997491	no			138.749	136.742	137.04	141.252	138.446		112.846	112.632	118.386	106.173	112.509			-0.299275	no	2.35964e-06	yes
gnl|CMER|CMA028C	hypothetical protein			145.729	143.943	133.653	145.072	142.099		146.985	139.259	128.291	146.402	140.234			-0.0190587	no	0.99885	no			106.102	112.254	120.89	131.692	117.734		132.737	130.584	122.219	128.235	128.444			0.125598	no	0.854363	no
gnl|CMER|CMA029C	hypothetical protein			70.4873	66.2178	62.6351	62.3017	65.4105		64.5023	64.9494	62.2916	62.9272	63.6676			-0.0389622	no	0.987619	no			68.4703	63.6926	69.319	66.7383	67.0551		57.149	49.9162	51.4113	53.7981	53.0687			-0.337486	no	3.35438e-07	yes
gnl|CMER|CMA030C	pyruvate kinase, chloroplast precursor			215.679	203.752	217.818	196.222	208.368		198.304	207.089	201.795	193.509	200.174			-0.0578748	no	0.987619	no			226.822	221.233	220.369	215.295	220.93		156.501	152.715	147.656	159.959	154.208			-0.518713	no	2.21417e-08	yes
gnl|CMER|CMA031C	hypothetical protein			154.045	143.505	146.888	148.671	148.277		140.269	145.122	143.832	143.131	143.088			-0.0513911	no	0.987619	no			164.279	150.386	159.248	150.661	156.143		148.737	133.761	126.093	136.913	136.376			-0.195282	no	3.30143e-05	yes
gnl|CMER|CMA033C	hypothetical protein, conserved			66.8022	61.8988	63.2459	64.8226	64.1924		63.4373	63.0192	62.9305	70.4688	64.9639			0.0172372	no	0.987619	no			56.3414	61.767	58.8127	71.0383	61.9898		62.1746	63.1566	70.2623	66.6222	65.5539			0.0806505	no	0.544966	no
gnl|CMER|CMA034C	hypothetical protein			320.987	319.665	316.277	337.341	323.568		329.022	330.633	328.308	358.894	336.714			0.0574569	no	0.987619	no			267.055	263.529	286.1	270.86	271.886		340.863	327.063	332.028	343.796	335.937			0.30519	no	0.00255674	yes
gnl|CMER|CMA035C	probable mRNA guanylyltransferase			92.0443	88.4191	83.828	89.0419	88.3333		85.1871	98.6446	84.7166	96.9946	91.3857			0.0490111	no	0.987619	no			82.9242	76.3451	78.2875	65.605	75.7904		97.3377	89.0403	90.8542	88.3204	91.3882			0.269992	no	0.0951209	no
gnl|CMER|CMA036C	similar to tubulin folding cofactor B			130.865	136.721	146.282	166.976	145.211		158.492	153.612	167.797	156.658	159.139			0.132143	no	0.987619	no			138.127	127.896	133.313	118.013	129.338		105.613	99.321	112.265	119.388	109.147			-0.244872	no	0.000480934	yes
gnl|CMER|CMA037C	hypothetical protein			29.4895	27.0625	21.9027	19.3881	24.4607		24.6594	21.9545	26.7611	29.055	25.6075			0.0661001	no	0.987619	no			26.9719	27.0956	26.1842	32.3907	28.1606		37.4092	34.5694	32.0745	36.3519	35.1012			0.317844	no	0.12921	no
gnl|CMER|CMA039C	hypothetical protein			105.989	114.622	106.416	119.45	111.619		109.612	101.369	114.303	100.276	106.39			-0.069223	no	0.987619	no			106.379	106.88	115.126	116.157	111.135		111.481	122.654	139.74	117.332	122.802			0.144014	no	0.954258	no
gnl|CMER|CMA040C	citrate synthase			100.541	103.882	99.1221	101.935	101.37		91.4601	94.5956	103.29	99.3968	97.1857			-0.0608134	no	0.987619	no			80.3118	85.5562	80.8149	80.1107	81.6984		92.0347	87.5935	85.8002	83.3738	87.2005			0.0940294	no	0.411512	no
gnl|CMER|CMA041C	UDP-glucose 4-epimerase			412.844	389.234	422.904	415.195	410.044		421.901	394.667	441.74	386.012	411.08			0.00363957	no	0.987619	no			496.783	459.344	457.649	439.406	463.295		525.057	486.516	458.189	456.111	481.468			0.0555086	no	0.150907	no
gnl|CMER|CMA042C	acetyl-CoA acetyltransferase			231.864	236.707	185.492	218.917	218.245		209.055	205.211	221.83	204.929	210.256			-0.0537985	no	0.987619	no			253.225	275.049	277.474	330.095	283.961		470.708	417.796	387.534	413.715	422.438			0.573049	no	0.000183209	yes
gnl|CMER|CMA044C	cryptochrome DASH			62.2894	59.7031	55.8032	60.5885	59.5961		58.95	56.7416	58.9953	55.4491	57.534			-0.0508025	no	0.987619	no			56.8301	54.031	56.148	58.5653	56.3936		65.4906	64.0915	65.5756	64.3386	64.8741			0.202111	no	0.263501	no
gnl|CMER|CMA045C	hypothetical protein			53.3435	56.721	52.699	53.1941	53.9894		51.1528	50.7185	56.1279	52.7439	52.6858			-0.0352629	no	0.987619	no			52.948	50.8774	50.5931	53.4725	51.9728		66.4855	57.0265	64.0373	61.1568	62.1765			0.258614	no	0.0553747	no
gnl|CMER|CMA046C	hypothetical protein, conserved			180.784	185.035	167.266	161.124	173.552		170.56	168.314	155.38	162.48	164.183			-0.0800608	no	0.987619	no			175.66	159.936	157.413	157.241	162.563		187.847	173.493	173.065	155.226	172.408			0.0848287	no	0.378467	no
gnl|CMER|CMA048C	3-phosphoshikimate 1-carboxyvinyltransferase, chloroplast precursor			167.136	156.763	172.731	161.674	164.576		161.663	164.906	157.831	163.555	161.989			-0.0228612	no	0.99885	no			179.71	161.572	171.2	164.258	169.185		127.56	123.649	129.559	127.82	127.147			-0.412103	no	1.42201e-07	yes
gnl|CMER|CMA050C	hypothetical protein, conserved			96.0026	91.184	95.5146	95.864	94.6413		85.8097	87.8027	92.1661	89.7084	88.8717			-0.0907451	no	0.987619	no			75.2765	70.9406	80.8101	78.9665	76.4984		89.7011	83.992	90.3612	96.5731	90.1568			0.237006	no	0.126433	no
gnl|CMER|CMA052C	probable ornithine decarboxylase			626.999	574.742	569.788	542.904	578.608		561.772	554.764	554.367	559.296	557.55			-0.0534865	no	0.987619	no			558.075	552.507	555.211	549.446	553.81		546.207	503.818	502.44	506.773	514.809			-0.105352	no	0.000113241	yes
gnl|CMER|CMA053C	hypothetical protein			32.4458	30.4563	29.2229	30.2952	30.6051		30.5594	30.6609	30.737	29.1146	30.268			-0.015979	no	0.99885	no			28.8985	27.3866	30.2898	28.959	28.8835		41.5867	34.2292	34.299	34.6996	36.2036			0.325891	no	0.00576682	yes
gnl|CMER|CMA054C	hypothetical protein			82.6274	74.3765	78.3134	67.0741	75.5978		72.8706	75.3242	64.3081	80.7226	73.3064			-0.0444063	no	0.987619	no			61.8838	63.7995	69.3198	68.5941	65.8993		82.4065	77.0721	84.0397	76.8718	80.0975			0.281494	no	0.059343	no
gnl|CMER|CMA056C	unknown kinase with aarF domain, fused with possible beta-lactamase			86.6389	82.5298	71.3241	76.7051	79.2995		80.4672	75.8996	74.8941	76.5933	76.9636			-0.0431354	no	0.987619	no			78.5519	74.647	73.2508	70.7473	74.2992		107.764	90.9616	85.8847	86.348	92.7395			0.319837	no	0.014667	no
gnl|CMER|CMA059C	probable viral mRNA translation inhibitor SKI2			68.6776	69.8135	62.9914	62.7493	66.0579		62.8096	59.9691	65.8596	61.223	62.4653			-0.0806761	no	0.987619	no			66.0319	63.0308	66.0418	70.052	66.2891		87.4645	75.9063	80.0561	80.8833	81.0776			0.29053	no	0.00754664	yes
gnl|CMER|CMA060C	hypothetical protein			17.2165	16.0541	15.268	14.7711	15.8274		13.5242	11.7591	14.1619	12.8467	13.073			-0.275838	no	0.987619	no			15.6083	15.3909	14.6579	18.1032	15.9401		21.2954	17.3255	22.5843	23.1442	21.0874			0.40372	no	0.0737064	no
gnl|CMER|CMA061C	heat shock protein of Hsp90 family			405.837	371.64	350.105	360.121	371.926		370.652	377.931	366.836	337.18	363.15			-0.0344513	no	0.990647	no			442.818	423.355	417.83	397.362	420.341		297.874	271.244	259.091	245.508	268.429			-0.64702	no	3.66191e-08	yes
gnl|CMER|CMA062C	similar to DNA polymerase iota, RAD30			55.4403	52.8534	49.2753	54.2138	52.9457		54.6569	52.4702	50.881	56.3252	53.5833			0.0172706	no	0.987619	no			54.8843	51.5488	52.0479	51.693	52.5435		74.0076	60.7921	66.9304	59.3613	65.2729			0.312971	no	0.0195363	no
gnl|CMER|CMA063C	hypothetical protein, conserved			79.907	75.1997	76.6527	73.9083	76.4169		74.9722	74.1492	72.9821	70.8675	73.2427			-0.0612064	no	0.987619	no			76.4129	71.9746	68.1026	67.9507	71.1102		86.86	70.1775	78.2499	73.5539	77.2103			0.118737	no	0.789058	no
gnl|CMER|CMA064C	hypothetical protein, conserved			234.953	232.007	234.193	236.517	234.418		238.303	217.307	239.559	232.548	231.929			-0.0153955	no	0.99885	no			244.799	229.563	247.088	213.987	233.859		180.273	182.891	182.29	175.214	180.167			-0.376308	no	1.04422e-06	yes
gnl|CMER|CMA065C	hypothetical protein, conserved			280.834	295.596	294.577	294.988	291.499		287.318	284.506	289.836	265.469	281.782			-0.0489081	no	0.987619	no			279.886	249.72	250.84	244.065	256.128		251.716	285.254	285.789	281.625	276.096			0.108305	no	0.74164	no
gnl|CMER|CMA066C	DNA repair protein SMC6			68.5044	67.8665	66.1293	69.2666	67.9417		66.2236	70.9298	70.7612	72.7318	70.1616			0.0463845	no	0.987619	no			51.1229	55.0399	58.1799	56.9843	55.3317		74.8615	72.4948	76.7371	74.9419	74.7588			0.434137	no	7.95106e-05	yes
gnl|CMER|CMA067C	mitochondrial ribosomal protein L32, precursor			99.9744	94.5589	78.175	106.243	94.7377		96.2507	88.0309	71.1179	81.5836	84.2458			-0.169335	no	0.987619	no			83.7079	92.949	99.5718	84.6361	90.2162		100.81	86.7555	93.7156	66.9834	87.066			-0.0512763	no	0.146373	no
gnl|CMER|CMA068C	hydroxymethylglutaryl-CoA lyase, mitochondrial precursor			65.7767	70.1897	63.2488	70.6997	67.4787		65.7541	65.0787	68.4225	64.3104	65.8914			-0.0343413	no	0.995375	no			51.9874	57.6049	53.9631	60.3312	55.9716		76.0737	64.6496	65.7433	54.2285	65.1738			0.219595	no	0.471944	no
gnl|CMER|CMA069C	hypothetical protein, conserved			265.227	259.298	266.864	263.003	263.598		252.674	237.37	273.848	245.916	252.452			-0.06233	no	0.987619	no			238.714	239.449	233.809	218.338	232.577		298.776	266.275	257.732	264.791	271.894			0.225331	no	0.109962	no
gnl|CMER|CMA070C	hypothetical protein, conserved			746.361	830.975	813.287	889.263	819.971		853.266	858.89	877.146	877.298	866.65			0.079876	no	0.987619	no			762.176	804.016	740.734	817.233	781.04		810.195	857.327	835.358	901.692	851.143			0.124006	no	0.855888	no
gnl|CMER|CMA072C	probable nuclear exosomal RNA helicase MTR4			74.0263	80.5609	72.2664	73.5583	75.103		71.1903	75.8263	78.337	76.5764	75.4825			0.00727214	no	0.987619	no			75.8469	70.1906	71.1162	71.9427	72.2741		94.6824	80.296	85.953	85.9488	86.72			0.262887	no	0.0210874	no
gnl|CMER|CMA074C	hypothetical protein			94.9341	96.0156	89.7331	94.5197	93.8006		90.3327	93.4041	96.4528	89.285	92.3686			-0.0221942	no	0.99885	no			100.945	103.617	93.4837	85.8807	95.9817		105.026	102.702	106.547	98.3995	103.169			0.104175	no	0.677814	no
gnl|CMER|CMA075C	similar to RNA-binding protein QKI			156.91	140.368	145.85	142.2	146.332		151.46	156.963	138.288	141.633	147.086			0.00741971	no	0.987619	no			136.175	129.858	128.8	138.44	133.318		254.834	211.907	197.926	213.269	219.484			0.719243	no	1.57049e-06	yes
gnl|CMER|CMA077C	aspartate transaminase			62.4859	62.9498	62.3523	57.9345	61.4306		68.7066	60.8061	62.418	55.3338	61.8161			0.0090246	no	0.987619	no			69.257	72.9014	68.3808	65.8221	69.0903		80.8433	66.9247	72.8344	68.5027	72.2763			0.0650387	no	0.270389	no
gnl|CMER|CMA078C	hypothetical protein			74.5577	68.8499	65.2528	67.72	69.0951		74.1869	67.29	65.4468	68.2635	68.7968			-0.00624179	no	0.99885	no			63.5827	81.6737	71.1836	79.6306	74.0177		76.776	74.1681	83.523	71.1428	76.4025			0.04575	no	0.46153	no
gnl|CMER|CMA079C	similar to actin-binding protein frabin			24.1784	23.3566	24.6809	25.052	24.317		25.6794	22.027	20.7086	23.2326	22.9119			-0.085866	no	0.987619	no			22.9249	25.5365	19.5585	23.0029	22.7557		23.4806	22.6969	31.2506	21.4178	24.7115			0.118953	no	0.898051	no
gnl|CMER|CMA080C	hypothetical protein			62.5786	53.8914	52.6279	60.8887	57.4966		55.2226	58.385	55.8565	57.1142	56.6446			-0.0215398	no	0.999014	no			71.6801	67.4676	58.8834	70.0722	67.0258		70.3035	60.7667	63.9	77.8243	68.1986			0.0250263	no	0.31801	no
gnl|CMER|CMA081C	similar to protein kinase (AKINbetagamma-2 of maize)			121.475	112.114	109.889	106.276	112.439		115.237	115.363	109.935	111.259	112.949			0.00653076	no	0.987619	no			104.712	106.884	100.238	103.557	103.848		159.572	146.071	143.298	135.482	146.106			0.492547	no	1.25793e-05	yes
gnl|CMER|CMA082C	40S ribosomal protein S2			1066.62	1147.83	1169.13	1140.42	1131		1131.83	1210.09	1125.48	1199.62	1166.76			0.0449041	no	0.987619	no			1153.79	1067.71	1108.8	1089.73	1105.01		809.585	919.017	962.349	945.898	909.212			-0.281366	no	0.000107176	yes
gnl|CMER|CMA083C	hypothetical protein, conserved			128.516	122.646	131.266	125.2	126.907		126.596	129.892	121.276	124.457	125.555			-0.015451	no	0.99885	no			126.993	124.741	125.758	119.472	124.241		132.675	125.772	131.821	128.18	129.612			0.0610561	no	0.0793482	no
gnl|CMER|CMA085C	hypothetical protein			144.755	141.902	158.831	170.371	153.965		130.422	139.951	157.79	156.797	146.24			-0.0742611	no	0.987619	no			128.143	118.501	138.894	145.82	132.839		128.98	123.678	142.747	139.919	133.831			0.0107274	no	0.114085	no
gnl|CMER|CMA086C	hypothetical protein, conserved, translated			230.218	218.519	218.502	218.319	221.39		216.369	212.725	222.884	215.966	216.986			-0.028987	no	0.990647	no			213.917	203.394	211.2	202.79	207.825		210.636	182.428	179.143	193.654	191.465			-0.118289	no	0.000166987	yes
gnl|CMER|CMA087C	hypothetical protein, conserved			125.793	119.598	118.884	123.787	122.015		120.001	121.212	125.801	126.039	123.263			0.0146788	no	0.987619	no			96.6197	92.7087	106.442	104.106	99.9693		120.028	112.732	120.862	117.705	117.832			0.237173	no	0.0802324	no
gnl|CMER|CMA089C	hypothetical protein, conserved			64.3377	65.1308	63.3296	67.2034	65.0004		62.8764	61.4328	67.2363	64.0505	63.899			-0.024655	no	0.997527	no			56.9073	52.6259	56.099	59.2655	56.2244		72.0691	66.9176	73.395	75.7398	72.0304			0.357408	no	0.00180224	yes
gnl|CMER|CMA090C	NADH dehydrogenase I (Complex I) alpha subcomplex 8 (PGIV)			140.307	145.738	172.231	199.772	164.512		164.96	142.549	157.12	185.697	162.582			-0.0170287	no	0.99885	no			151.385	153.119	149.877	154.103	152.121		139.462	173.189	152.053	147.668	153.093			0.00918925	no	0.198109	no
gnl|CMER|CMA091C	hypothetical protein			117.249	117.546	108.253	112.491	113.885		106.898	106.437	107.389	106.089	106.703			-0.0939746	no	0.987619	no			111.834	109.517	103.925	117.671	110.737		113.582	103.461	105.851	103.901	106.699			-0.0535901	no	0.00180905	yes
gnl|CMER|CMA093C	ATP-dependent DNA helicase			49.6336	52.6686	50.6541	54.9495	51.9764		52.2062	49.4951	52.5708	52.9674	51.8099			-0.0046306	no	0.997491	no			49.5086	45.0882	48.559	48.7483	47.976		59.1923	54.0044	58.4179	59.8406	57.8638			0.270349	no	0.0173141	no
gnl|CMER|CMA095C	similar to MADS box transcription enhancer factor			30.2598	29.8394	27.2673	27.8389	28.8013		27.0297	30.9513	28.9812	28.6206	28.8957			0.00471772	no	0.990647	no			28.0981	28.9355	29.2516	29.6757	28.9902		37.7181	36.0153	31.8954	34.216	34.9612			0.270188	no	0.112346	no
gnl|CMER|CMA098C	deoxyhypusine synthase			63.836	62.4423	62.2542	64.485	63.2544		58.4922	59.6013	64.3036	66.0455	62.1106			-0.026325	no	0.997527	no			56.939	59.978	61.3203	65.0953	60.8331		78.8951	73.087	65.807	68.8078	71.6493			0.236094	no	0.22545	no
gnl|CMER|CMA099C	hypothetical protein, conserved			82.7793	81.5047	76.2881	78.4318	79.7509		78.6995	77.945	89.3136	76.165	80.5308			0.0140383	no	0.987619	no			87.5692	86.5325	83.6712	77.5032	83.819		83.736	82.173	84.8575	79.9898	82.6891			-0.0195806	no	0.0169241	no
gnl|CMER|CMA101C	probable maintenance of ploidy protein MOB1			149.664	144.451	152.133	142.668	147.229		153.677	145.048	153.604	148.449	150.194			0.0287689	no	0.987619	no			136.67	182.453	151.46	156.718	156.825		176.627	167.368	167.483	145.932	164.353			0.0676372	no	0.462222	no
gnl|CMER|CMA103C	Raf-related MAP kinase kinase kinase (MAP3K), theta-type			73.783	63.8883	66.2386	69.2104	68.2801		64.1375	62.7315	64.0604	61.3954	63.0812			-0.114255	no	0.987619	no			65.1191	61.2126	67.0006	64.5221	64.4636		84.0178	75.5289	71.5939	73.521	76.1654			0.240651	no	0.0622934	no
gnl|CMER|CMA105C	hypothetical protein, conserved			149.245	140.945	130.373	133.173	138.434		137.405	138.544	141.878	142.726	140.138			0.0176533	no	0.987619	no			139.909	134.513	134.991	136.729	136.536		135.85	138.407	129.176	127.49	132.731			-0.0407731	no	0.00180596	yes
gnl|CMER|CMA106C	similar to alpha-glucosidase			66.109	64.6547	64.0067	67.1084	65.4697		70.8674	66.7122	59.2138	69.6704	66.6159			0.02504	no	0.987619	no			59.9934	52.8912	56.2757	57.1829	56.5858		71.9406	63.8751	64.8891	65.9971	66.6755			0.236717	no	0.0705327	no
gnl|CMER|CMA107C	probable proline aminopeptidase P			92.9623	82.5636	74.4821	82.5773	83.1463		82.2147	82.8858	83.004	85.0807	83.2963			0.00259983	no	0.987619	no			93.5282	90.5624	84.3769	91.995	90.1156		103.14	103.688	112.931	99.8818	104.91			0.219304	no	0.192077	no
gnl|CMER|CMA109C	hypothetical protein, conserved			37.6639	47.8377	45.4159	46.1886	44.2765		42.8921	47.8561	42.9255	39.4518	43.2814			-0.0327961	no	0.997491	no			45.5148	44.1821	45.3471	49.5208	46.1412		65.7604	64.4695	66.8025	63.5687	65.1503			0.497717	no	0.000102149	yes
gnl|CMER|CMA111C	probable transitional endoplasmic reticulum ATPase			47.3347	42.5872	41.0568	43.6087	43.6468		42.4304	44.326	40.9025	41.4881	42.2868			-0.0456715	no	0.987619	no			39.061	38.0223	42.4278	37.9212	39.3581		48.1605	43.1059	44.1793	45.1168	45.1406			0.197766	no	0.32325	no
gnl|CMER|CMA114C	40S ribosomal protein S24			948.883	1038.26	1058.19	1025.33	1017.66		1075.6	1064.91	1024.76	1038.04	1050.83			0.0462642	no	0.987619	no			1062.56	1002.2	1099.34	1100.45	1066.14		615.347	734.178	798.963	743.921	723.102			-0.560122	no	4.46849e-06	yes
gnl|CMER|CMA115C	hypothetical protein, conserved			176.716	194.118	207.616	221.778	200.057		202.997	216.601	215.457	220.451	213.876			0.0963652	no	0.987619	no			213.707	222.919	213.522	195.811	211.49		180.335	213.872	206.435	193.419	198.515			-0.0913385	no	0.0224249	no
gnl|CMER|CMA116C	hypothetical protein			48.2362	42.0512	41.6313	41.2748	43.2984		45.5809	44.8532	39.9557	41.9416	43.0828			-0.00719941	no	0.997307	no			36.5865	41.657	43.4666	41.8828	40.8982		41.4811	40.3896	35.5272	34.1489	37.8867			-0.110346	no	0.0090981	yes
gnl|CMER|CMA118C	hypothetical protein, conserved			81.216	75.8559	71.8654	66.0479	73.7463		74.1103	78.05	84.4077	71.1373	76.9263			0.0609067	no	0.987619	no			63.1678	57.7989	64.5798	59.1713	61.1794		74.6319	75.5017	73.8595	74.0705	74.5159			0.284501	no	0.0191908	no
gnl|CMER|CMA119C	similar to oxidant-induced cell-cycle arrest Oca1p			86.1441	79.5359	75.5451	72.6828	78.477		77.4951	80.2774	87.0185	80.8171	81.402			0.0527949	no	0.987619	no			62.3492	57.6213	61.5289	61.7426	60.8105		79.8811	69.6781	78.5589	75.0399	75.7895			0.317678	no	0.00870679	yes
gnl|CMER|CMA121C	unknown zinc finger protein			150.151	133.452	138.701	128.016	137.58		126.977	128.105	142.472	139.342	134.224			-0.0356248	no	0.987619	no			128.705	125.276	127.329	132.311	128.406		121.24	114.12	110.647	113.35	114.84			-0.161088	no	9.22913e-06	yes
gnl|CMER|CMA122C	40S ribosomal protein S7			850.085	950.753	984.464	936.097	930.35		965.808	983.772	905.813	943.86	949.813			0.0298706	no	0.987619	no			990.222	979.424	936.412	979.126	971.296		606.605	681.084	674.748	685.869	662.077			-0.552913	no	2.87352e-07	yes
gnl|CMER|CMA124C	probable cell division protein glsA			57.3812	53.4195	53.8493	51.2941	53.986		49.1825	51.9889	51.311	54.8227	51.8263			-0.0589019	no	0.987619	no			46.227	49.113	52.4239	51.313	49.7692		54.2223	49.3187	58.317	48.0605	52.4796			0.0765036	no	0.411049	no
gnl|CMER|CMA125C	similar to Rab11-binding protein			104.21	95.7416	91.7426	97.8002	97.3737		95.9507	94.8086	97.707	99.9122	97.0946			-0.0041406	no	0.987619	no			94.5538	90.2935	97.5609	91.1769	93.3963		110.507	98.0645	103.667	96.8362	102.269			0.130929	no	0.863529	no
gnl|CMER|CMA127C	cyclin-dependent kinase regulatory subunit			114.761	111.812	116.719	124.903	117.049		112.845	111.609	127.434	116.579	117.117			0.000839715	no	0.997801	no			110.102	120.211	125.765	135.027	122.776		128.289	126.267	141.773	134.427	132.689			0.112015	no	0.785416	no
gnl|CMER|CMA128C	hypothetical protein			282.365	284.49	260.696	283.492	277.761		294.34	265.707	273.573	271.716	276.334			-0.00742901	no	0.997491	no			282.373	254.794	276.722	307.588	280.369		227.64	256.685	256.813	266.189	251.832			-0.154868	no	0.00294491	yes
gnl|CMER|CMA129C	hypothetical protein			81.2026	73.8949	68.2083	67.6334	72.7348		65.1695	63.41	60.4766	65.6201	63.6691			-0.192053	no	0.987619	no			61.494	58.4384	68.1812	61.3506	62.3661		84.3462	83.8699	69.516	74.959	78.1728			0.325905	no	0.0496424	no
gnl|CMER|CMA130C	similar to MCM3 associated protein			115.902	108.777	101.923	101.037	106.91		102.007	99.1756	102.262	100.26	100.926			-0.0830955	no	0.987619	no			93.4552	99.4346	96.4668	101.841	97.7994		124.401	108.617	111.024	109.274	113.329			0.212621	no	0.164036	no
gnl|CMER|CMA132C	unknown metallopeptidase			91.6197	74.3665	73.3478	85.415	81.1872		80.9348	78.6971	77.013	89.5848	81.5574			0.00656289	no	0.990647	no			84.9032	71.0607	80.9627	71.4725	77.0998		98.5575	97.2024	99.2437	90.3532	96.3392			0.321396	no	0.0422779	no
gnl|CMER|CMA133C	similar to syntaxin 6			66.11	63.9597	64.6106	64.7414	64.8554		68.5102	57.5331	64.9705	62.6679	63.4204			-0.0322791	no	0.997527	no			62.8237	63.5446	56.6266	69.7699	63.1912		66.415	64.8153	77.6602	69.704	69.6486			0.140371	no	0.996406	no
gnl|CMER|CMA134C	similar to phosphatidyl-N-methylethanolamine N-methyltransferase			92.9336	100.259	106.844	95.3237	98.8401		98.6289	96.1126	83.4267	85.3051	90.8683			-0.121318	no	0.987619	no			86.2623	83.9221	80.1606	84.0101	83.5888		117.408	109.954	108.307	112.053	111.931			0.421223	no	0.000305416	yes
gnl|CMER|CMA135C	similar to androgen-regulated short-chain dehydrogenase/reductase 1			50.3249	49.9023	48.5871	53.9504	50.6912		46.4171	46.7381	51.2748	47.8592	48.0723			-0.0765296	no	0.987619	no			46.1594	46.6053	53.697	48.7483	48.8025		60.944	56.0303	60.3187	57.64	58.7332			0.267222	no	0.0960073	no
gnl|CMER|CMA136C	similar to Ran binding protein 11			36.5274	36.8695	38.3862	37.0058	37.1972		37.6968	35.9408	38.6089	43.0065	38.8133			0.0613552	no	0.987619	no			35.5318	35.981	38.2756	41.5652	37.8384		40.9196	37.0145	38.2404	40.3778	39.1381			0.048722	no	0.187679	no
gnl|CMER|CMA138C	cell cycle switch protein			139.992	127.885	128.971	127.205	131.013		116.4	126.919	125.798	129.301	124.605			-0.0723547	no	0.987619	no			90.7711	86.6263	110.175	110.742	99.5787		120.556	123.134	138.808	137.97	130.117			0.385904	no	0.0210874	no
gnl|CMER|CMA140C	mitotic control protein dis3			50.948	49.784	44.5933	46.9534	48.0697		47.4359	45.4492	48.1188	47.2317	47.0589			-0.0306603	no	0.997307	no			45.6344	42.266	49.364	46.1457	45.8525		52.9109	49.6523	50.9116	51.5355	51.2526			0.160624	no	0.704222	no
gnl|CMER|CMA142C	similar to trefoil factor			29.4831	28.0231	25.7955	25.2204	27.1305		28.5364	25.9997	31.6624	25.6259	27.9561			0.0432469	no	0.987619	no			16.0385	16.3296	11.5439	10.451	13.5907		21.8558	20.564	22.2314	21.6855	21.5842			0.66735	no	0.00257288	yes
gnl|CMER|CMA145C	L-lactate dehydrogenase			147.893	149.733	144.052	154.676	149.088		156.122	135.011	154.79	148.241	148.541			-0.00530828	no	0.997527	no			172.753	169.449	157.81	157.115	164.282		237.285	205.171	215.855	204.861	215.793			0.393475	no	0.000343878	yes
gnl|CMER|CMB002C	probable splicing factor 3b subunit 1			84.4667	74.2906	74.5202	73.5869	76.7161		80.8826	77.6624	78.5492	83.8383	80.2331			0.0646688	no	0.987619	no			69.3968	65.6898	63.8004	69.8631	67.1875		100.417	84.6286	91.7325	85.3172	90.524			0.430106	no	0.000149183	yes
gnl|CMER|CMB003C	similar to GTP-binding protein			91.8071	86.7724	86.7347	91.888	89.3006		86.2732	90.5446	87.8223	83.9986	87.1597			-0.0350081	no	0.987619	no			80.516	80.9654	78.523	80.3589	80.0908		103.268	93.5534	104.893	90.2772	97.9978			0.291113	no	0.0116985	no
gnl|CMER|CMB004C	40S ribosomal protein S18			958.581	963.829	954.614	876.068	938.273		986.742	957.817	907.579	950.441	950.645			0.0188987	no	0.987619	no			1005.11	967.719	941.087	974.485	972.1		715.149	649.905	661.902	679.776	676.683			-0.522624	no	9.9461e-09	yes
gnl|CMER|CMB005C	RNA polymerase III subunit C34			73.9204	62.0225	66.2926	60.8169	65.7631		55.1847	60.4579	62.5607	63.1203	60.3309			-0.124382	no	0.987619	no			66.4867	64.7606	60.5723	62.1567	63.4941		61.4198	66.1386	68.0261	62.6533	64.5595			0.0240062	no	0.159057	no
gnl|CMER|CMB006C	similar to NADH dehydrogenase I (Complex I) alpha subcomplex assembly factor 1			76.6523	87.5824	67.1366	69.6751	75.2616		71.8749	75.2608	77.608	69.3353	73.5198			-0.0337817	no	0.997801	no			71.4588	79.9857	81.8136	68.8758	75.5335		83.4363	80.5317	75.3383	74.2142	78.3801			0.0533721	no	0.341262	no
gnl|CMER|CMB007C	similar to temperature sensing protein D123			84.8761	76.8886	78.9971	83.8264	81.147		70.6665	74.4932	63.8835	73.6186	70.6655			-0.199533	no	0.987619	no			71.3812	76.0942	73.2419	73.0172	73.4336		85.8207	73.6398	73.1599	83.7941	79.1036			0.107303	no	0.683514	no
gnl|CMER|CMB008C	similar to vacuolar sorting protein DID4			288.049	253.267	272.355	273.723	271.848		248.29	254.532	282.504	282.465	266.948			-0.026245	no	0.997527	no			217.878	222.636	220.29	224.744	221.387		225.877	209.331	241.291	237.87	228.592			0.0462051	no	0.11227	no
gnl|CMER|CMB009C	asparagine synthase			93.4545	95.0364	92.157	90.8282	92.869		88.7481	91.3275	88.9405	98.7488	91.9412			-0.0144855	no	1	no			84.581	87.0741	92.9389	88.136	88.1825		101.384	98.1384	106.549	109.472	103.886			0.236433	no	0.0937358	no
gnl|CMER|CMB010C	tryptophane--tRNA ligase, chloroplast or mitochondrial			86.9726	79.7755	73.3286	79.3021	79.8447		81.3719	85.0916	81.0188	85.2393	83.1804			0.059047	no	0.987619	no			72.9661	75.1925	74.086	71.1718	73.3541		86.1332	77.8688	75.7475	77.0065	79.189			0.110423	no	0.587074	no
gnl|CMER|CMB012C	similar to spindle pole body associated protein			208.372	200.772	203.601	197.658	202.601		183.932	190.576	199.88	194.606	192.249			-0.075666	no	0.987619	no			148.633	159.314	183.041	179.413	167.6		225.804	191.895	210.663	202.782	207.786			0.310073	no	0.0277916	no
gnl|CMER|CMB013C	topoisomerase II			142.521	139.525	147.623	156.851	146.63		132.13	135.324	150.526	147.396	141.344			-0.0529712	no	0.987619	no			106.581	108.478	122.524	123.621	115.301		154.162	151.364	175.709	177.72	164.739			0.514771	no	0.000483668	yes
gnl|CMER|CMB014C	similar to ubiquitin-conjugating enzyme E2			114.367	108.274	105.685	102.27	107.649		106.589	105.954	99.4737	108.943	105.24			-0.0326549	no	0.997491	no			86.3073	77.1351	104.265	92.971	90.1696		93.3545	104.522	91.4025	106.746	99.0062			0.134878	no	0.994664	no
gnl|CMER|CMB015C	probable ubiquitin-conjugating enzyme E2			236.938	258.288	292.032	287.012	268.567		241.7	267.524	281.487	278.637	267.337			-0.00662364	no	0.99885	no			198.792	236.002	235.796	217.921	222.128		212.936	277.493	268.835	293.371	263.159			0.244546	no	0.362329	no
gnl|CMER|CMB016C	hypothetical protein			61.3804	61.4841	66.5019	68.0064	64.3432		73.4655	60.7685	67.4614	59.3107	65.2515			0.0202246	no	0.987619	no			81.6837	66.0502	78.9434	65.5594	73.0592		83.3046	73.2801	80.5776	78.4039	78.8916			0.110805	no	0.831372	no
gnl|CMER|CMB018C	60S ribosomal protein L18			802.426	808.7	780.915	793.077	796.28		834.122	853.64	724.934	832.666	811.341			0.0270326	no	0.987619	no			863.628	829.158	856.486	770.588	829.965		568.623	648.928	660.858	637.775	629.046			-0.399885	no	8.2281e-06	yes
gnl|CMER|CMB019C	similar to U3 snoRNP component Mpp10			129.245	124.552	120.824	118.574	123.299		119.727	123.79	117.237	121.278	120.508			-0.0330283	no	0.987619	no			131.803	129.579	123.24	126.413	127.759		119.527	106.712	106.423	112.676	111.334			-0.19852	no	1.14263e-05	yes
gnl|CMER|CMB021C	chroloplast chaperonin CPN60, precursor	down		1795.24	1710.37	1736.19	1664.47	1726.57		1722.44	1765.79	1747.88	1665.97	1725.52			-0.000874824	no	0.987619	no			2076.53	1995.74	2057.57	1899.15	2007.25		732.1	767.403	713.541	755.88	742.231			-1.43528	yes, <-1	2.72626e-10	yes
gnl|CMER|CMB023C	hypothetical protein			63.8616	61.3597	59.0695	59.6622	60.9882		61.2746	59.4433	54.1988	60.9067	58.9558			-0.0488965	no	0.987619	no			74.9028	73.9269	63.769	64.3745	69.2433		139.073	115.614	86.6744	99.6171	110.244			0.670961	no	0.00139798	yes
gnl|CMER|CMB025C	protoporphyrinogen IX oxidase (PPO)			199.431	186.492	178.589	188.86	188.343		193.526	189.306	189.545	199.53	192.977			0.0350648	no	0.987619	no			189.764	189.943	192.786	187.538	190.008		201.648	189.153	189.408	189.474	192.421			0.0182064	no	0.00681395	yes
gnl|CMER|CMB026C	hypothetical protein, conserved			49.8373	48.1461	48.5564	44.3753	47.7288		43.4123	41.8927	47.3528	42.9976	43.9138			-0.120184	no	0.987619	no			44.7017	49.9629	40.0364	45.7695	45.1177		54.9858	59.5088	64.0589	69.1886	61.9355			0.457076	no	0.0191919	no
gnl|CMER|CMB027C	similar to oxidation resistance protein Oxr1			67.7842	68.6392	57.9828	61.7523	64.0396		62.7553	58.7575	62.8698	65.6059	62.4971			-0.0351748	no	0.987619	no			62.91	64.3903	61.9849	68.0923	64.3444		85.8972	72.4706	78.5437	80.6537	79.3913			0.303166	no	0.0102087	no
gnl|CMER|CMB028C	unknown bromodomain-containing protein			119.662	110.716	110.157	110.019	112.639		102.899	102.946	104.087	111.973	105.476			-0.0947807	no	0.987619	no			103.594	103.739	109.28	102.646	104.815		112.713	101.318	102.175	104.174	105.095			0.0038481	no	0.00508378	yes
gnl|CMER|CMB029C	similar to GATA transcription factor areB gamma			99.9615	91.7333	93.4511	90.7787	93.9811		94.2459	91.7036	93.6243	91.3709	92.7362			-0.019239	no	0.999014	no			87.4528	83.8857	88.1749	84.94	86.1134		121.83	98.3495	103.012	97.078	105.067			0.287004	no	0.023739	no
gnl|CMER|CMB030C	unknown WD repeat protein			69.7323	72.8396	66.9017	69.1642	69.6594		62.9324	68.8424	69.0644	65.2715	66.5277			-0.0663645	no	0.987619	no			58.2371	59.4914	55.3306	57.9395	57.7497		92.9587	84.2299	88.026	78.902	86.0292			0.575013	no	3.75236e-06	yes
gnl|CMER|CMB031C	UDP-glucose 6-dehydrogenase			249.342	257.673	262.758	243.955	253.432		260.444	258.485	257.058	264.45	260.109			0.0375184	no	0.987619	no			271.293	261.522	259.497	248.129	260.11		207.786	203.416	217.388	216.584	211.294			-0.299873	no	2.35964e-06	yes
gnl|CMER|CMB032C	chloroplast ribosomal protein S21 precursor			791.709	851.737	889.643	821.086	838.544		944.497	904.133	894.076	894.231	909.234			0.116766	no	0.987619	no			827.17	900.596	870.846	885.417	871.007		572.232	646.434	673.413	660.699	638.195			-0.448688	no	3.04795e-06	yes
gnl|CMER|CMB034C	hypothetical protein, conserved			51.024	49.7347	51.1656	47.8706	49.9487		50.7029	48.5271	51.8747	50.5314	50.409			0.0132339	no	0.987619	no			55.0052	56.2146	50.891	45.1308	51.8104		66.2838	60.553	62.3799	58.9475	62.0411			0.259982	no	0.125413	no
gnl|CMER|CMB035C	probable double-strand break repair protein MRE11			41.4262	39.8713	40.8113	41.0451	40.7885		41.8139	40.1864	42.7417	39.8678	41.1524			0.0128164	no	0.987619	no			39.1533	31.2966	40.0294	36.4657	36.7362		45.3547	41.2638	43.2631	43.2507	43.2831			0.236599	no	0.2441	no
gnl|CMER|CMB036C	similar to DnaJ family molecular chaperone			112.104	106.357	102.52	99.9846	105.241		114.511	103.744	95.3631	102.702	104.08			-0.01601	no	0.99885	no			94.0592	100.558	90.0223	92.3088	94.237		124.929	114.518	102.377	112.176	113.5			0.268327	no	0.0976843	no
gnl|CMER|CMB037C	hypothetical protein			34.4902	31.404	30.3509	33.7033	32.4871		31.3188	31.0374	33.1097	29.867	31.3332			-0.0521734	no	0.987619	no			27.0148	29.5382	31.9807	31.3389	29.9682		46.8927	42.0786	39.7627	41.3925	42.5316			0.505104	no	6.82884e-05	yes
gnl|CMER|CMB038C	hypothetical protein			76.7403	77.0127	74.6826	79.3044	76.935		77.6644	74.6511	79.5433	77.9151	77.4435			0.0095038	no	0.987619	no			69.1317	72.7376	75.2867	70.1576	71.8284		99.6683	83.4201	88.3373	85.4445	89.2175			0.312773	no	0.00502561	yes
gnl|CMER|CMB039C	hypothetical protein, conserved			91.0085	96.5766	90.36	99.6529	94.3995		86.8499	93.2039	99.0647	86.8415	91.49			-0.0451659	no	0.987619	no			88.2806	85.0752	78.8197	84.0123	84.0469		115.387	108.88	105.193	102.11	107.893			0.36033	no	0.00256434	yes
gnl|CMER|CMB040C	small GTP-binding protein of Sar1/Arf family			63.0004	67.0591	62.1029	78.7338	67.724		61.8296	58.2296	65.559	65.8215	62.8599			-0.107527	no	0.987619	no			80.59	68.0254	68.7507	72.5413	72.4768		81.9276	78.9522	79.6867	77.6608	79.5568			0.134466	no	0.980511	no
gnl|CMER|CMB042C	hypothetical protein, conserved			101.62	95.9512	97.5981	104.374	99.8857		97.7562	102.677	101.498	93.4707	98.8505			-0.01503	no	0.99885	no			91.4905	97.3371	93.2334	89.4484	92.8773		115.956	112.649	115.968	101.076	111.412			0.262508	no	0.0528569	no
gnl|CMER|CMB043C	activity of bc1 complex ABC1			49.7879	48.0261	45.3525	48.9105	48.0193		50.0731	49.8225	52.132	45.3131	49.3352			0.0390032	no	0.987619	no			49.6979	50.2319	48.7028	44.373	48.2514		69.8929	60.6206	63.4474	58.2825	63.0609			0.386173	no	0.00192955	yes
gnl|CMER|CMB044C	chaperonin containing TCP1, subunit 3 (gamma)			232.552	201.883	205.75	200.316	210.125		212.291	211.411	193.104	218.978	208.946			-0.00811867	no	0.997491	no			241.917	246.906	243.891	241.435	243.537		217.917	199.779	212.787	210.948	210.358			-0.211297	no	2.1839e-06	yes
gnl|CMER|CMB046C	hypothetical protein, conserved			48.9534	43.1626	39.9784	42.4519	43.6366		45.2662	43.492	47.2799	46.9847	45.7557			0.0684135	no	0.987619	no			52.6105	48.205	49.129	53.7923	50.9342		67.3649	55.4535	60.5628	59.0127	60.5985			0.250647	no	0.103027	no
gnl|CMER|CMB047C	hypothetical protein			69.8335	55.6757	55.0232	55.5174	59.0124		62.6607	63.3776	57.7904	54.4613	59.5725			0.0136277	no	0.987619	no			68.5325	81.6602	67.7929	72.342	72.5819		73.911	67.4009	75.7334	70.6725	71.9294			-0.0130279	no	0.113488	no
gnl|CMER|CMB048C	60S acidic ribosomal protein PO			159.508	155.483	151.258	154.98	155.307		159.327	145.803	148.972	148.893	150.749			-0.0429814	no	0.987619	no			158.892	174.671	153.21	153.508	160.07		171.166	163.656	153.521	141.991	157.584			-0.0225864	no	0.0411068	no
gnl|CMER|CMB050C	hypothetical protein			110.5	110.544	115.335	116.456	113.209		113.044	105.654	121.126	105.634	111.365			-0.0236919	no	0.99885	no			125.754	114.898	123.598	127.072	122.83		142.458	150.113	138.649	132.768	140.997			0.198999	no	0.358458	no
gnl|CMER|CMB051C	mitochondrial translation elongation factor Ts (EF-Ts)			46.8536	54.2299	50.0034	56.1789	51.8165		53.137	57.1483	51.8842	55.3604	54.3825			0.0697318	no	0.987619	no			58.5621	52.9291	67.3673	58.3896	59.312		58.1883	55.0184	57.4873	56.821	56.8788			-0.0604345	no	0.0347407	no
gnl|CMER|CMB052C	DNA polymerase delta small subunit			43.8577	44.4741	45.6292	45.8054	44.9416		39.8809	40.8315	39.3551	46.8577	41.7313			-0.106921	no	0.987619	no			40.2042	39.1862	47.8619	42.5728	42.4563		44.7989	53.396	49.7411	54.0303	50.4916			0.250065	no	0.28923	no
gnl|CMER|CMB053C	probable xylulose kinase			115.263	114.127	101.445	105.199	109.008		102.455	106.088	104.743	105.634	104.73			-0.0577614	no	0.987619	no			119.813	110.215	95.031	110.544	108.901		164.501	136.952	129.831	133.682	141.242			0.37515	no	0.0126593	no
gnl|CMER|CMB054C	hypothetical protein			4.68797	2.69156	4.17426	3.20575	3.68988		4.20996	3.71619	2.82434	2.42603	3.29413			-0.163677	no	0.987619	no			0.977746	0.894642	0.788133	0.811149	0.867918		1.26683	1.96269	1.0275	1.15554	1.35314		cut-off	0.64068	no	0.192668	no
gnl|CMER|CMB055C	similar to uroporphyrin-III C-methyltransferase			87.6767	75.6532	72.8441	77.9815	78.5389		78.3681	75.3606	76.6698	77.0788	76.8693			-0.0309992	no	0.99885	no			86.2086	84.7598	85.508	87.1375	85.9035		100.961	90.4964	94.4925	93.9932	94.9858			0.144995	no	0.934503	no
gnl|CMER|CMB057C	hypothetical protein			197.694	175.76	202.083	200.955	194.123		176.407	179.241	180.057	203.549	184.813			-0.0709031	no	0.987619	no			168.021	151.853	171.35	180.611	167.959		180.2	170.933	190.851	176.177	179.54			0.0961976	no	0.532613	no
gnl|CMER|CMB059C	aluminum resistance protein			96.7126	101.476	96.1304	92.346	96.6662		94.4619	93.5148	99.2495	99.8986	96.7812			0.00171591	no	0.987619	no			112.092	105.449	100.834	91.7668	102.535		98.9557	86.3961	85.444	88.6506	89.8616			-0.190345	no	0.00034497	yes
gnl|CMER|CMB060C	hypothetical protein			298.609	324.208	305.996	308.465	309.32		305.912	324.633	321.695	324.768	319.252			0.0455982	no	0.987619	no			313.87	309.599	304.225	289.225	304.23		359.799	352.53	340.861	353.804	351.749			0.209383	no	0.135068	no
gnl|CMER|CMB061C	hypothetical protein			59.0521	78.0448	64.0557	60.183	65.3339		64.0204	68.7313	67.7106	63.2296	65.923			0.0129492	no	0.995372	no			82.6428	85.6059	72.1557	65.6867	76.5228		94.1092	91.3315	92.8568	83.3216	90.4048			0.24051	no	0.298266	no
gnl|CMER|CMB062C	isopentenyl-diphosphate delta isomerase			73.9204	74.1161	69.7398	78.0256	73.9505		67.5291	70.3524	74.4695	74.1439	71.6237			-0.0461221	no	0.987619	no			81.2782	72.7294	71.5466	72.0568	74.4028		79.8158	73.8924	76.8882	63.0243	73.4052			-0.0194745	no	0.0892511	no
gnl|CMER|CMB064C	probable spindle checkpoint protein kinase MPS1			99.4178	86.5787	84.8727	89.4405	90.0774		91.6005	85.1964	89.0313	94.6201	90.1121			0.000554877	no	0.987619	no			87.4505	83.3558	84.8586	85.709	85.3435		100.754	93.2127	101.983	100.267	99.0542			0.214937	no	0.104923	no
gnl|CMER|CMB065C	similar to ATP binding protein			97.7682	95.3677	104.965	95.2441	98.3364		91.2287	89.1268	96.1917	94.9206	92.8669			-0.0825603	no	0.987619	no			87.1776	85.4224	92.3115	88.4362	88.3369		73.6889	89.3764	112.594	103.933	94.8979			0.10336	no	0.837819	no
gnl|CMER|CMB066C	hypothetical protein			48.6624	45.7956	44.2414	47.5764	46.5689		44.3489	46.8367	47.6685	43.8283	45.6706			-0.0281014	no	0.997527	no			42.2681	39.6672	41.5155	45.4752	42.2315		58.496	49.5869	45.6775	48.2033	50.4909			0.257705	no	0.113783	no
gnl|CMER|CMB069C	hypothetical protein, conserved			34.4571	31.7963	33.1567	35.4517	33.7155		35.1603	37.2213	33.7293	30.5324	34.1609			0.0189332	no	0.987619	no			32.1895	33.2872	35.2368	30.647	32.8401		40.7902	41.6949	39.3924	43.2918	41.2923			0.330413	no	0.010989	no
gnl|CMER|CMB070C	ubiquitin protein ligase E3A			88.1167	77.4979	73.1225	75.5062	78.5608		77.7436	79.2764	86.0346	75.7905	79.7113			0.0209734	no	0.987619	no			78.4699	80.1085	79.5255	77.9053	79.0023		93.7831	80.7898	78.345	86.891	84.9522			0.104757	no	0.523245	no
gnl|CMER|CMB071C	bromodomain protein 103			54.0689	53.2838	53.008	56.6375	54.2495		54.7505	54.6823	57.4184	52.7229	54.8935			0.0170253	no	0.987619	no			46.0922	47.8659	47.2455	49.9814	47.7962		66.4041	62.3597	64.9087	64.3402	64.5032			0.432474	no	1.85153e-05	yes
gnl|CMER|CMB072C	similar to cell polarity protein tea1p			0.273105	0.072857	0.149149	0.154789	0.162475		0.205125	0.622415	0	0.270887	0.274607		cut-off	0.75715	no	0.987619	no			0	0	0	0	0		0	0	0	0.158801	0.0397002		cut-off	#DIV/0!	no	0.349083	no
gnl|CMER|CMB073C	similar to ribosome assembly protein RRB1			89.5664	84.8249	77.6651	85.6516	84.427		81.4436	75.12	76.8031	77.7486	77.7788			-0.118327	no	0.987619	no			78.4432	83.2273	91.7737	85.7501	84.7986		91.9914	79.2876	81.026	88.0749	85.095			0.00503394	no	0.0544719	no
gnl|CMER|CMB074C	hypothetical protein, conserved			102.974	101.472	100.863	96.6434	100.488		90.8846	95.5135	101.775	97.0694	96.3105			-0.0612607	no	0.987619	no			83.9005	92.4279	89.3943	84.9532	87.669		123.264	106.245	101.188	108.735	109.858			0.325504	no	0.00716063	yes
gnl|CMER|CMB075C	unknown transporter			97.4034	95.7263	100.116	97.6515	97.7243		92.7131	100.289	100.74	97.8277	97.8925			0.00248102	no	0.988317	no			105.35	93.1694	86.4595	99.2237	96.0507		117.3	103.359	115.947	109.934	111.635			0.216922	no	0.313141	no
gnl|CMER|CMB076C	similar to histidyl-tRNA synthetase			85.2138	101.887	93.6353	113.178	98.4784		109.756	111.531	111.021	97.7601	107.517			0.126688	no	0.987619	no			98.8272	124.075	105.569	111.133	109.901		111.26	122.072	111.353	128.946	118.408			0.107559	no	0.799075	no
gnl|CMER|CMB077C	similar to mitochondrial inner membrane protease IMP1			172.825	184.916	206.021	207.754	192.879		195.873	202.584	194.643	188.932	195.508			0.0195303	no	0.987619	no			210.678	197.393	195.077	188.092	197.81		248.179	272.825	237.608	242.855	250.367			0.339928	no	0.011059	no
gnl|CMER|CMB078C	similar to suppressor of lin12 SEL1			42.8403	38.0674	44.2117	38.3849	40.8761		40.1419	39.3249	43.4777	39.5762	40.6302			-0.00870417	no	0.99885	no			43.0149	37.884	40.1497	34.3485	38.8493		49.8995	44.9271	52.3545	53.6666	50.2119			0.370143	no	0.0221519	no
gnl|CMER|CMB079C	MYB-related protein			50.7914	43.2593	46.837	43.4757	46.0908		46.0181	47.4407	47.8477	40.9501	45.5641			-0.0165823	no	0.99885	no			45.4007	40.9327	46.3862	46.9431	44.9157		74.0443	62.1088	60.1	67.1763	65.8573			0.552125	no	6.00814e-05	yes
gnl|CMER|CMB080C	hypothetical protein			1.73251	2.07984	1.50795	1.65702	1.74433		2.11455	1.06937	1.14739	1.39623	1.43189		cut-off	-0.284758	no	0.987619	no			0.93497	0.380223	0.651305	0.861846	0.707086		2.17432	1.99469	1.58796	1.13332	1.72257		cut-off	1.28461	yes, >1	0.0143114	no
gnl|CMER|CMB081C	hypothetical protein, conserved			190.6	177.68	176.589	180.553	181.355		182.729	170.844	184.073	184.769	180.604			-0.00599197	no	0.990647	no			367.163	341.778	349.329	363.222	355.373		401.24	375.723	373.597	361.461	378.005			0.0890709	no	0.315437	no
gnl|CMER|CMB082C	similar to JEMMA protein			51.2917	45.9395	39.9784	47.7744	46.246		46.7392	45.8414	44.1443	45.1143	45.4598			-0.0247378	no	0.99885	no			75.2612	74.89	74.6657	76.486	75.3257		95.5658	83.4961	87.3874	83.4861	87.4839			0.215875	no	0.102591	no
gnl|CMER|CMB083C	chaperonin containing TCP1, subunit 3 (gamma)			184.141	173.28	166.417	168.585	173.106		172.659	164.707	164.619	171.746	168.433			-0.0394844	no	0.987619	no			277.915	273.152	289.062	274.53	278.665		254.647	251.59	256.705	250.495	253.359			-0.137346	no	2.82432e-05	yes
gnl|CMER|CMB085C	hypothetical protein			99.1529	97.0756	103.933	107.374	101.884		103.485	104.607	99.1361	111.2	104.607			0.0380535	no	0.987619	no			126.521	125.127	146.086	136.492	133.557		140.999	136.519	161.54	171.459	152.629			0.192579	no	0.556318	no
gnl|CMER|CMB086C	hypothetical protein			411.974	475.812	513.627	519.246	480.165		458.734	490.044	468.123	525.9	485.7			0.0165367	no	0.987619	no			713.208	692.922	856.436	879.849	785.604		604.22	785.58	839.425	912.331	785.389			-0.000394809	no	0.360239	no
gnl|CMER|CMB087C	hypothetical protein, conserved			57.6249	60.0577	54.4121	57.9251	57.5049		52.8154	54.855	53.6114	52.3548	53.4091			-0.106599	no	0.987619	no			84.7405	78.9892	84.7241	78.7135	81.7918		73.2232	67.4327	67.5365	69.9832	69.5439			-0.234033	no	2.37518e-06	yes
gnl|CMER|CMB088C	probable nucleotide binding protein Maf			113.546	95.566	92.142	112.621	103.469		104.101	104.279	109.28	104.164	105.456			0.027448	no	0.987619	no			210.456	204.502	196.508	208.54	205.001		237.789	205.774	223.536	225.733	223.208			0.122755	no	0.775831	no
gnl|CMER|CMB089C	probable vacuolar pH control protein CLN3			51.1913	66.8788	50.72	55.39	56.045		53.6462	48.88	65.4753	57.1977	56.2998			0.00654358	no	0.99885	no			37.6596	43.3399	43.1179	46.0591	42.5441		64.6205	50.1491	62.1275	60.8848	59.4454			0.482607	no	0.005421	yes
gnl|CMER|CMB091C	similar to eukaryotic translation elongation factor 1 alpha (eEF-1a)			84.8873	89.249	88.0771	79.1219	85.3338		81.1646	84.8549	91.1197	88.2546	86.3485			0.0170524	no	0.987619	no			83.4463	76.7527	87.3108	75.3044	80.7036		103.851	91.2455	95.465	97.2646	96.9566			0.264707	no	0.0407096	no
gnl|CMER|CMB092C	flavin-dependent tRNA:m5U methyltransferase trmFO			54.4449	54.3593	47.2978	54.6198	52.6804		54.6961	54.0421	55.4258	53.6989	54.4657			0.0480811	no	0.987619	no			51.2058	48.2652	45.9933	51.1965	49.1652		67.0704	58.2837	64.2904	57.9724	61.9042			0.3324	no	0.0085125	yes
gnl|CMER|CMB093C	magnesium chelatase subunit H			65.1266	70.4625	56.5119	65.6784	64.4449		63.0816	59.825	67.3991	63.9728	63.5696			-0.0197279	no	0.99885	no			54.1716	60.0407	58.5667	63.2752	59.0135		118.035	105.57	103.975	101.758	107.334			0.862996	no	6.42023e-08	yes
gnl|CMER|CMB094C	hypothetical protein, conserved			78.8316	76.0975	77.5182	71.0225	75.8674		84.5356	77.0795	81.2172	71.8637	78.674			0.0524064	no	0.987619	no			1.45724	1.86674	3.13238	2.53879	2.24879		5.80953	4.4514	3.20202	3.97437	4.35933			0.95496	no	0.0224249	no
gnl|CMER|CMB095C	similar to alpha-glucosidase			53.4264	44.7729	43.4453	44.327	46.4929		49.3298	43.8592	45.3719	42.172	45.1832			-0.0412233	no	0.997307	no			40.8984	40.86	43.408	41.0096	41.544		63.5502	54.5257	53.84	55.8203	56.9341			0.454652	no	5.96402e-05	yes
gnl|CMER|CMB097C	hypothetical protein			99.448	85.6064	83.5191	84.4802	88.2634		84.3982	80.8428	81.8261	85.5919	83.1647			-0.0858438	no	0.987619	no			93.9829	85.2387	93.9981	92.9275	91.5368		100.483	92.1879	92.5861	88.9238	93.5452			0.0313122	no	0.0333199	no
gnl|CMER|CMB098C	hypothetical protein, conserved			234.447	206.809	218.227	217.691	219.294		206.79	225.218	214.076	231.145	219.307			8.83539e-05	no	0.995375	no			194.276	192.2	197.013	195.204	194.673		241.699	211.652	235.556	207.762	224.167			0.203522	no	0.361327	no
gnl|CMER|CMB099C	hypothetical protein, conserved			245.323	252.539	242.975	250.591	247.857		252.618	240.768	257.203	237.374	246.991			-0.00505221	no	0.997491	no			222.066	269.705	256.85	237.18	246.45		298.634	284.72	279.057	290.532	288.236			0.225955	no	0.25802	no
gnl|CMER|CMB101C	hypothetical protein, conserved			69.0982	63.3367	60.2297	62.2643	63.7322		65.1949	62.0002	59.5027	58.1998	61.2244			-0.057916	no	0.987619	no			52.7785	51.8017	53.0359	56.8531	53.6173		67.3912	62.52	58.5787	61.8029	62.5732			0.222846	no	0.114858	no
gnl|CMER|CMB102C	hypothetical protein			239.136	210.41	210.388	212.166	218.025		199.897	218.623	201.679	211.422	207.905			-0.0685663	no	0.987619	no			209.5	206.183	226.451	211.77	213.476		210.236	196.466	200.798	188.942	199.11			-0.100505	no	0.000148562	yes
gnl|CMER|CMB105C	hypothetical protein, conserved			130.767	112.131	119.957	110.917	118.443		116.548	120.399	112.482	121.636	117.766			-0.00826488	no	0.998623	no			107.246	106.066	99.419	112.235	106.241		124.463	100.917	118.752	104.856	112.247			0.0793311	no	0.469547	no
gnl|CMER|CMB106C	hypothetical protein, conserved			291.154	341.443	295.354	337.735	316.421		326.505	293.423	309.443	333.218	315.647			-0.00353478	no	0.99885	no			376.905	408.687	348.611	370.254	376.114		373.541	367.685	339.55	351.613	358.097			-0.0708184	no	0.00455903	yes
gnl|CMER|CMB107C	hypothetical protein, conserved			87.1862	87.6352	110.43	107.174	98.1065		89.3281	91.7481	101.254	107.242	97.3932			-0.0105282	no	0.99885	no			71.0663	83.6049	90.9278	79.2813	81.2201		72.1491	84.9461	99.31	103.13	89.8839			0.146226	no	0.946868	no
gnl|CMER|CMB108C	spindle checkpoint protein kinase MPS1			94.4192	85.9199	83.3452	90.475	88.5399		88.5323	80.553	86.4299	97.9664	88.3704			-0.00276361	no	0.997307	no			78.5428	77.3284	81.8413	84.7036	80.604		98.7065	94.1805	99.9137	99.2067	98.0018			0.281957	no	0.0085756	yes
gnl|CMER|CMB109C	similar to polyphosphoinositide binding protein Ssh2			56.1164	52.8922	49.016	50.2945	52.0798		53.32	45.9689	46.2917	48.9546	48.6338			-0.0987647	no	0.987619	no			57.0813	57.2746	54.755	60.943	57.5135		68.3661	64.6791	56.0821	60.0013	62.2821			0.114919	no	0.782837	no
gnl|CMER|CMB112C	similar to nucleoporin			124.741	113.408	97.2672	103.242	109.664		106.92	104.95	100.616	103.628	104.028			-0.0761205	no	0.987619	no			94.9536	94.0867	97.7703	91.5586	94.5923		122.1	111.446	108.096	110.5	113.035			0.256982	no	0.0162867	no
gnl|CMER|CMB113C	hypothetical protein			66.6378	63.0343	60.1063	64.8841	63.6656		63.2984	59.0658	68.7964	68.9777	65.0346			0.0306923	no	0.987619	no			61.7514	59.9765	61.6368	61.0132	61.0945		70.2801	65.2795	66.0167	66.0886	66.9162			0.131315	no	0.856907	no
gnl|CMER|CMB114C	hypothetical protein			469.958	536.847	546.194	542.811	523.953		582.414	538.593	534.493	601.613	564.278			0.10697	no	0.987619	no			455.104	487.008	475.121	487.73	476.241		447.618	524.167	507.81	560.404	510			0.0988059	no	0.680766	no
gnl|CMER|CMB115C	hypothetical protein			193.1	194.741	172.177	171.796	182.954		177.868	176.165	183.59	183.492	180.279			-0.0212503	no	0.99885	no			154.846	162.398	167.045	166.828	162.779		199.037	183.627	173.805	175.618	183.022			0.169096	no	0.572717	no
gnl|CMER|CMB116C	probable nuclear movement protein NudC			127.968	124.297	146.824	126.872	131.49		133.763	135.293	132.473	145.008	136.634			0.0553621	no	0.987619	no			159.568	149.339	164.124	150.816	155.962		136.161	122.414	140.959	136.785	134.079			-0.218104	no	0.000308675	yes
gnl|CMER|CMB118C	ATP citrate lyase			129.443	117.27	121.747	131.785	125.061		127.876	123.736	126.15	116.564	123.581			-0.0171736	no	0.99885	no			126.664	120.97	132.246	118.486	124.592		125.536	121.87	130.586	116.867	123.715			-0.0101901	no	0.0135747	no
gnl|CMER|CMB119C	similar to cell division control protein 48, AAA family (cdc48-1)			51.7336	43.4026	45.0199	47.5442	46.925		48.6611	44.3206	46.7658	47.397	46.7861			-0.00427747	no	0.995804	no			42.0567	43.6461	49.577	47.5258	45.7014		61.4878	47.9737	47.6388	49.8308	51.7328			0.178839	no	0.7028	no
gnl|CMER|CMB120C	similar to rotamase/parvulin-type peptidyl-prolyl cis-trans isomerase			101.31	84.404	80.0327	93.6522	89.8496		90.8764	83.6848	95.9724	89.5604	90.0235			0.00278947	no	0.987619	no			89.0532	90.3618	98.38	85.2346	90.7574		120.011	113.408	106.595	118.288	114.576			0.336212	no	0.0102817	no
gnl|CMER|CMB121C	hypothetical protein, conserved			160.153	142.324	139.055	142.623	146.039		139.539	132.962	145.008	141.724	139.808			-0.0629015	no	0.987619	no			136.162	137.343	142.149	143.398	139.763		153.466	140.241	139.882	129.464	140.763			0.0102886	no	0.0158878	no
gnl|CMER|CMB122C	hypothetical protein			44.0207	40.9058	35.9103	40.2824	40.2798		41.0178	38.8286	40.1225	41.9277	40.4742			0.00694406	no	0.987619	no			32.7353	32.9038	37.1927	33.9378	34.1924		48.565	39.2889	44.3573	43.0535	43.8162			0.357787	no	0.00420648	yes
gnl|CMER|CMB123C	similar to tRNA (1-methyladenosine) methyltransferase subunit GCD14			30.078	31.62	24.3262	24.3792	27.6008		29.2918	26.7224	25.3477	21.996	25.8395			-0.0951357	no	0.987619	no			20.2976	25.1734	29.021	22.8241	24.329		33.0259	27.6396	29.3207	27.4567	29.3607			0.271209	no	0.305346	no
gnl|CMER|CMB124C	hypothetical protein			152.174	162.792	165.69	170.329	162.746		156.223	146.102	171.72	166.866	160.228			-0.0225002	no	0.997828	no			127.899	126.762	149.595	148.407	138.166		142.218	135.637	157.584	148.844	146.071			0.0802673	no	0.454794	no
gnl|CMER|CMB126C	dehydrodolichyl diphosphate synthase			171.761	160.714	157.771	167.278	164.381		157.521	166.093	169.72	157.164	162.624			-0.0154994	no	0.99885	no			149.241	152.813	157.932	153.015	153.25		177.961	153.706	180.769	164.851	169.321			0.143874	no	0.952405	no
gnl|CMER|CMB127C	amino-acid N-acetyltransferase			59.4588	56.4004	57.2424	56.9394	57.5102		52.0924	55.4019	55.0159	51.6685	53.5447			-0.103076	no	0.987619	no			53.475	52.3269	54.9279	53.1888	53.4796		68.5954	59.7564	64.3198	60.6221	63.3234			0.24375	no	0.0539685	no
gnl|CMER|CMB128C	ATP citrate lyase			118.464	112.206	101.047	101.286	108.251		114.226	108.812	106.999	98.113	107.038			-0.0162591	no	0.99885	no			112.522	115.976	115.186	114.675	114.59		99.7399	92.4203	94.5246	89.9489	94.1584			-0.283319	no	2.32285e-07	yes
gnl|CMER|CMB130C	snRNP core Sm-like protein SmX5			99.4665	81.7799	84.1531	83.1761	87.1439		68.1759	78.0399	93.4802	87.3372	81.7583			-0.0920345	no	0.987619	no			103.771	94.4742	77.0619	80.0334	88.8353		79.518	86.0168	87.1821	90.5468	85.8159			-0.0498867	no	0.184353	no
gnl|CMER|CMB135C	hypothetical protein, conserved			317.881	325.007	293.633	301.079	309.4		298.99	303.823	324.663	323.83	312.827			0.0158906	no	0.987619	no			300.737	304.153	300.511	296.212	300.403		362.638	336.923	338.445	324.596	340.65			0.181391	no	0.332547	no
gnl|CMER|CMB136C	hypothetical protein			63.0141	58.1901	53.6057	55.1174	57.4818		54.0415	54.583	57.8656	51.9852	54.6188			-0.0737086	no	0.987619	no			48.2967	49.954	48.3325	52.767	49.8375		65.4684	58.3866	54.5633	52.4945	57.7282			0.212044	no	0.289493	no
gnl|CMER|CMB139C	similar to signal peptidase			215.181	198.941	194.197	205.735	203.513		190.038	189.463	180.087	192.384	187.993			-0.114445	no	0.987619	no			203.288	211.282	191.825	205.575	202.992		191.441	188.58	194.664	180.075	188.69			-0.105408	no	0.000319752	yes
gnl|CMER|CMB140C	hypothetical protein			134.549	129.697	130.309	127.803	130.59		151.347	132.02	138.697	140.436	140.625			0.106813	no	0.987619	no			141.566	142.075	130.822	126.439	135.225		135.181	122.125	103.193	108.055	117.138			-0.207154	no	0.00135889	yes
gnl|CMER|CMB141C	similar to peroxisomal biogenesis factor 3			155.038	144.224	139.803	142.506	145.393		144.315	136.9	141.317	141.618	141.038			-0.0438755	no	0.987619	no			147.286	153.911	145.898	141.447	147.135		158.102	146.624	151.847	137.684	148.564			0.0139441	no	0.0204284	no
gnl|CMER|CMB142C	similar to S2P metalloprotease			68.2062	59.4032	55.9483	62.5599	61.5294		58.9677	59.9887	63.5477	56.3467	59.7127			-0.0432378	no	0.987619	no			57.476	58.2742	58.0592	51.7471	56.3891		73.1531	65.0516	67.7808	64.3406	67.5815			0.261212	no	0.0593515	no
gnl|CMER|CMB143C	probable molybdenum cofactor biosynthesis protein Cnx1			69.8837	54.2398	60.0692	63.5683	61.9403		60.2492	58.6596	63.5732	58.6267	60.2772			-0.0392657	no	0.997491	no			66.087	67.6873	73.8918	68.3563	69.0056		71.2847	63.5392	67.4135	62.2121	66.1124			-0.0617939	no	0.00436413	yes
gnl|CMER|CMB144C	similar to suppressor of Ty 6 Spt6			43.0358	39.6685	39.465	40.3329	40.6256		40.6555	39.6065	39.0759	39.2006	39.6346			-0.0356268	no	0.987619	no			32.4068	32.0927	34.771	36.6956	33.9915		47.0939	37.9236	39.6133	39.7086	41.0849			0.273433	no	0.0558169	no
gnl|CMER|CMB145C	hypothetical protein, conserved			111.574	93.1769	98.212	91.9096	98.718		91.6088	104.765	97.1574	107.918	100.362			0.0238336	no	0.987619	no			113.027	119.846	112.545	91.011	109.108		100.06	99.2266	101.629	99.7319	100.162			-0.123416	no	0.0396255	no
gnl|CMER|CMB146C	conserved GTP-binding protein of unknown function (Nucleolar GTP-binding protein)			210.775	186.749	181.734	177.528	189.196		179.482	186.258	171.04	177.81	178.647			-0.0827692	no	0.987619	no			211.123	206.112	204.676	214.736	209.162		177.928	168.716	160.874	156.875	166.098			-0.332584	no	3.56828e-07	yes
gnl|CMER|CMB148C	probable mitochondrial intermembrane space complex subunit Tim13			131.1	101.268	120.219	128.091	120.169		118.553	118.918	107.391	113.215	114.519			-0.0694807	no	0.987619	no			124.526	126.538	151.322	143.281	136.417		102.282	85.7438	108.803	112.069	102.225			-0.416278	no	0.000382034	yes
gnl|CMER|CMB149C	hypothetical protein			86.6992	69.387	82.6184	62.1756	75.2201		66.0044	70.792	62.4961	72.5401	67.9581			-0.146471	no	0.987619	no			72.4281	76.1093	89.7019	67.5981	76.4593		58.6516	59.7557	70.8162	65.8449	63.7671			-0.261881	no	0.00980888	yes
gnl|CMER|CMB151C	adenylylsulfate kinase			75.1273	72.8029	73.5924	66.9483	72.1177		75.1226	69.2778	67.1386	79.0062	72.6363			0.0103369	no	0.990647	no			68.6035	66.3481	67.6658	64.2987	66.729		67.2928	66.3168	58.4887	57.039	62.2843			-0.0994447	no	0.0117663	no
gnl|CMER|CMB153C	hypothetical protein			126.483	122.442	124.708	127.749	125.345		125.717	123.934	121.123	125.906	124.17			-0.01359	no	0.99885	no			130.794	140.953	131.721	141.663	136.283		137.31	107.43	122.177	113.885	120.2			-0.181159	no	0.000339083	yes
gnl|CMER|CMB154C	unknown alpha/beta hydrolase			108.827	119.259	104.889	110.227	110.801		107.075	105.292	116.321	113.617	110.576			-0.0029223	no	0.997527	no			116.792	116.006	106.619	95.9577	108.844		133.512	128.458	134.027	136.11	133.027			0.28946	no	0.0487906	no
gnl|CMER|CMB155C	similar to uncharacterized hematopoietic stem/progenitor cell protein			1957.35	2200.83	2154.73	2281.59	2148.63		2194.22	2092.19	2282.49	2159.38	2182.07			0.0222805	no	0.987619	no			2423.56	2492.46	2322.81	2325.63	2391.12		2003.17	2075.23	2177.5	2080.15	2084.01			-0.19832	no	6.6843e-05	yes
gnl|CMER|CMB156C	probable phosphoinositide phosphatase SAC1			108.151	98.8426	95.9324	95.1364	99.5157		95.3885	93.3048	102.059	96.4441	96.799			-0.0399313	no	0.987619	no			95.8227	96.9627	91.1723	98.3003	95.5645		109.776	109.841	101.16	102.661	105.86			0.147604	no	0.872559	no
gnl|CMER|CMB157C	S-adenosyl-L-homocysteine hydrolase			467.421	422.333	420.384	410.562	430.175		411.876	415.77	423.026	397.423	412.024			-0.0621956	no	0.987619	no			489.342	462.871	452.702	435.01	459.982		304.587	295.026	277.359	279.425	289.1			-0.670009	no	9.39785e-09	yes
gnl|CMER|CMB158C	similar to trehalose synthase			98.3216	87.5737	86.6256	90.6679	90.7972		85.8344	84.1281	90.4921	82.5884	85.7607			-0.0823307	no	0.987619	no			93.4642	78.759	95.1573	88.6949	89.0188		100.583	93.5408	96.8595	92.4734	95.8643			0.106883	no	0.612653	no
gnl|CMER|CMB159C	MYB-related protein			220.388	225.048	200.792	204.137	212.591		189.164	195.691	196.941	189.741	192.884			-0.140348	no	0.987619	no			192.632	199.059	183.472	193.898	192.265		155.215	144.075	137.909	126.224	140.856			-0.448879	no	3.84966e-07	yes
gnl|CMER|CMB162C	similar to trefoil factor			25.0048	24.7402	23.1724	23.8963	24.2034		27.3867	24.3452	26.4619	24.3282	25.6305			0.0826498	no	0.987619	no			21.1269	27.7133	16.717	13.6797	19.8092		30.8143	33.6296	29.1542	30.918	31.129			0.652087	no	0.0142953	no
gnl|CMER|CMC002C	similar to hedgehog protein	up		92.1393	109.328	93.5755	114.985	102.507		96.9824	99.4995	89.2173	105.032	97.6829			-0.069545	no	0.987619	no			32.9528	26.6488	63.9259	74.0736	49.4003		197.057	181.033	202.41	209.02	197.38			1.99838	yes, >1	1.33654e-05	yes
gnl|CMER|CMC005C	similar to trefoil factor			93.3779	91.0864	81.5886	88.2991	88.588		92.8233	92.1979	98.9968	92.7076	94.1814			0.0883316	no	0.987619	no			40.3182	35.9555	36.0341	28.5691	35.2192		67.1145	72.4597	67.9158	67.5728	68.7657			0.965326	no	2.70346e-06	yes
gnl|CMER|CMC008C	NADH dehydrogenase I (Complex I) alpha subcomplex 7 (B14.5a)			432.513	365.973	386.519	407.484	398.122		388.939	398.466	432.024	436.801	414.057			0.0566191	no	0.987619	no			412.312	377.958	380.431	388.689	389.847		419.584	385.202	404.716	376.551	396.513			0.0244593	no	0.0296121	no
gnl|CMER|CMC009C	similar to 3-hydroxyisobutyryl-Coenzyme A hydrolase			102.847	91.6366	95.0987	89.4629	94.7613		88.7178	88.3916	90.4509	94.4814	90.5104			-0.0662146	no	0.987619	no			79.0218	77.0327	85.6427	76.8701	79.6418		95.4722	88.4823	99.8493	83.62	91.856			0.205847	no	0.305062	no
gnl|CMER|CMC010C	similar to U3 snoRNP component Imp3p			183.111	203.341	187.633	187.186	190.318		185.121	189.886	197.801	197.964	192.693			0.017895	no	0.987619	no			203.639	197.455	162.515	170.707	183.579		159.339	184.891	161.736	163.578	167.386			-0.133222	no	0.0172612	no
gnl|CMER|CMC011C	ATP-binding cassette, sub-family D (ALD), member 3			194.435	182.289	184.066	176.308	184.275		174.352	179.934	187.813	174.691	179.198			-0.0403058	no	0.987619	no			173.706	170.434	165.658	165.176	168.744		164.029	162.806	150.674	153.3	157.702			-0.0976283	no	0.000254802	yes
gnl|CMER|CMC013C	probable 26S proteasome, non-ATPase regulatory subunit			154.927	146.72	162.299	147.906	152.963		143.953	151.284	154.975	145.235	148.862			-0.0392093	no	0.987619	no			126.937	136.451	128.302	125.476	129.291		156.922	146.385	152.6	144.768	150.169			0.215958	no	0.151339	no
gnl|CMER|CMC015C	similar to biotin carboxyl carrier protein of acetyl-CoA carboxylase			564.483	521.221	557.119	551.002	548.456		552.445	537.826	551.26	583.332	556.216			0.0202677	no	0.987619	no			493.211	493.322	469.075	457.562	478.292		425.903	445.623	455.889	427.089	438.626			-0.124902	no	0.000371437	yes
gnl|CMER|CMC016C	similar to programmed cell death 2			88.9253	83.8317	74.454	84.5685	82.9449		90.4664	82.6495	80.8811	82.7284	84.1814			0.0213483	no	0.987619	no			75.1947	82.1551	74.83	67.8494	75.0073		125.61	115.849	94.322	92.2166	106.999			0.5125	no	0.00294653	yes
gnl|CMER|CMC017C	similar to avirulence induced gene (AIG) 2			58.1309	58.7066	50.2881	49.541	54.1667		56.5841	55.4026	49.5757	52.3916	53.4885			-0.0181763	no	0.99885	no			45.9208	44.7527	50.5586	48.0714	47.3259		65.4695	59.5242	54.6436	55.7656	58.8507			0.31443	no	0.0157822	no
gnl|CMER|CMC018C	similar to vesicle-associated membrane protein 7			1.00801	1.12942	1.15604	0.51418	0.951911		0.908517	0.153152	2.30055	0.799856	1.04052		cut-off	0.128406	no	0.997527	no			0.193416	1.06186	0.51969	0.962761	0.684432		0.771084	1.35045	0	0.175836	0.574343		cut-off	-0.252994	no	0.704222	no
gnl|CMER|CMC019C	vesicle transport protein Rop			24.8582	22.9376	20.7319	20.8901	22.3544		22.2021	19.7539	22.5614	24.6158	22.2833			-0.00460051	no	0.99885	no			19.2596	17.7303	17.8117	18.1583	18.2399		24.004	24.4091	27.3185	23.6782	24.8524			0.446286	no	0.000956347	yes
gnl|CMER|CMC020C	probable cytosolic IMP-GMP specific 5'-nucleotidase			180.158	173.254	171.074	165.856	172.586		164.168	158.439	167.698	158.559	162.216			-0.0893939	no	0.987619	no			140.528	134.418	145.262	144.915	141.281		181.581	173.415	160.621	164.041	169.915			0.266247	no	0.0174489	no
gnl|CMER|CMC021C	pyruvate kinase			227.597	211.241	210.894	196.542	211.568		205.134	218.057	204.746	209.458	209.349			-0.015216	no	0.99885	no			255.469	225.705	244.495	251.223	244.223		322.217	296.541	282.041	284.894	296.423			0.279459	no	0.0196092	no
gnl|CMER|CMC022C	probable endoplasmic reticulum oxidoreductin 1-Lbeta (ERO1-L)			69.0369	58.0352	61.6483	57.4379	61.5396		60.8773	62.7748	59.6226	59.7991	60.7684			-0.018192	no	0.99885	no			56.7286	58.1062	64.3026	51.425	57.6406		67.424	62.7488	65.4988	60.6734	64.0863			0.15293	no	0.86141	no
gnl|CMER|CMC024C	ribosomal large subunit pseudouridine synthase D			97.0206	97.5817	85.8131	90.6801	92.7739		91.8049	86.4462	91.0339	90.1558	89.8602			-0.046036	no	0.987619	no			86.8182	80.8497	83.1944	79.4597	82.5805		84.6079	78.547	78.5234	79.365	80.2608			-0.0411049	no	0.00279737	yes
gnl|CMER|CMC025C	succinyl-diaminopimelate desuccinylase			97.6214	91.3265	87.3018	82.8529	89.7756		85.8327	88.1997	81.3275	93.2119	87.1429			-0.0429399	no	0.987619	no			76.4846	77.9861	74.4838	77.172	76.5316		89.4627	78.0635	84.0075	79.3627	82.7241			0.112253	no	0.57523	no
gnl|CMER|CMC027C	dihydroorotate oxidase			162.195	159.629	164.87	173.077	164.943		165.109	157.203	166.781	162.924	163.004			-0.017057	no	0.99885	no			163.774	170.34	162.635	164.294	165.261		190.72	174.352	177.142	164.182	176.599			0.0957321	no	0.35444	no
gnl|CMER|CMC028C	similar to F-box only protein 9			92.4513	81.548	80.2265	88.4394	85.6663		79.62	77.754	91.3721	88.6791	84.3563			-0.022232	no	0.99885	no			83.1449	79.1532	82.1891	84.1313	82.1547		94.6643	91.9509	85.1565	90.2004	90.493			0.139464	no	0.990487	no
gnl|CMER|CMC029C	hypothetical protein			134.077	133.649	129.309	125.197	130.558		129.186	123.279	125.056	119.813	124.334			-0.0704759	no	0.987619	no			103.886	99.6184	105.367	98.9016	101.943		122.774	114.604	118.303	120.216	118.974			0.222885	no	0.0597526	no
gnl|CMER|CMC030C	hypothetical protein, conserved			248.938	264.77	274.87	268.936	264.379		254.197	263.987	263.753	255.542	259.37			-0.0275953	no	0.997491	no			200.938	201.672	201.139	190.061	198.453		202.693	197.52	218.204	209.538	206.989			0.0607575	no	0.252099	no
gnl|CMER|CMC031C	hypothetical protein			246.564	221.85	213.455	232.441	228.577		226.173	227.431	242.596	229.511	231.428			0.0178798	no	0.987619	no			196.241	186.221	188.046	195.086	191.398		178.009	159.789	156.991	156.263	162.763			-0.233809	no	2.28591e-05	yes
gnl|CMER|CMC032C	hypothetical protein, conserved			109.543	93.2906	88.5029	101.802	98.2845		92.3248	92.9999	92.56	89.6595	91.8861			-0.0971182	no	0.987619	no			77.7383	77.4439	76.523	80.0667	77.943		93.1508	80.8705	82.5451	87.3742	85.9852			0.141669	no	0.981427	no
gnl|CMER|CMC033C	hypothetical protein			75.4541	69.0404	65.3914	64.7347	68.6551		76.715	65.1849	74.8158	67.3115	71.0068			0.0485893	no	0.987619	no			49.8788	53.3133	58.7078	55.8448	54.4362		75.4486	64.143	54.8208	57.7851	63.0494			0.211917	no	0.544826	no
gnl|CMER|CMC034C	probable tyrosine aminotransferase			87.5814	87.9749	85.3506	81.0609	85.4919		79.2423	80.4212	85.0224	95.7586	85.1111			-0.00644037	no	0.99885	no			77.95	82.1282	87.0631	79.9793	81.7801		87.5155	82.9389	89.6923	86.9137	86.7651			0.0853645	no	0.372687	no
gnl|CMER|CMC035C	hypothetical protein			68.3062	52.6074	50.5899	54.6903	56.5485		63.6026	57.0442	57.2019	57.5424	58.8478			0.0574995	no	0.987619	no			43.0901	46.8204	43.0152	47.2917	45.0543		52.5646	51.7103	60.0342	53.8636	54.5432			0.275733	no	0.175605	no
gnl|CMER|CMC036C	similar to ATP-dependent RNA helicase			78.0009	66.8788	69.0355	66.8293	70.1861		68.6914	70.5533	72.0723	69.5404	70.2143			0.000579553	no	0.987619	no			61.5366	58.5266	63.8944	61.3584	61.329		80.9691	71.8352	67.8766	73.2382	73.4797			0.260777	no	0.059617	no
gnl|CMER|CMC037C	glycine--tRNA ligase, class II			90.4643	83.4756	89.1524	81.6297	86.1805		81.9975	84.6229	87.2456	86.5098	85.094			-0.0183046	no	0.99885	no			89.4959	83.089	88.3767	81.7939	85.6889		83.8063	84.4748	83.1513	83.224	83.6641			-0.0344987	no	0.00376822	yes
gnl|CMER|CMC039C	probable 1-cys peroxiredoxin			354.271	368.887	339.296	369.033	357.872		355.53	334.857	352.397	367.176	352.49			-0.0218614	no	0.99885	no			388.306	392.404	383.67	349.253	378.408		327.343	341.398	348.639	325.474	335.713			-0.172713	no	0.000129452	yes
gnl|CMER|CMC040C	hypothetical protein, conserved			315.762	276.351	285.25	266.346	285.927		274.542	276.799	272.323	277.981	275.411			-0.0540609	no	0.987619	no			279.907	263.142	261.198	258.621	265.717		271.182	246.974	241.136	227.306	246.65			-0.107429	no	0.000356844	yes
gnl|CMER|CMC041C	hypothetical protein			98.5852	83.1625	87.6684	83.0962	88.1281		84.881	88.516	84.4092	81.3624	84.7921			-0.0556714	no	0.987619	no			77.7187	78.2438	81.1262	78.5728	78.9154		101.185	99.0505	85.437	92.1801	94.4633			0.259447	no	0.0455617	no
gnl|CMER|CMC043C	glutathione reductase			320.741	278.84	296.544	279.51	293.909		297.74	303.859	310.344	301.117	303.265			0.0452101	no	0.987619	no			276.033	258.927	279.949	262.786	269.424		219.445	225.548	212.258	224.128	220.345			-0.290114	no	2.19817e-06	yes
gnl|CMER|CMC044C	60S ribosomal protein L44			1030.66	1198.41	1249.15	1221.42	1174.91		1234.54	1243.05	1110.8	1192.5	1195.22			0.0247241	no	0.987619	no			1060.24	1086	1070.73	1127.54	1086.13		759.839	967.342	961.608	1052.29	935.27			-0.215738	no	0.00431909	yes
gnl|CMER|CMC045C	60S ribosomal protein L40, ubiquitin fusion protein			1449.18	1675.39	1702.92	1674.51	1625.5		1789.57	1756.17	1738.92	1737.09	1755.44			0.110945	no	0.987619	no			1682.68	1707.93	1667.71	1699.73	1689.51		1255.03	1456.71	1467.32	1549.6	1432.17			-0.238407	no	0.000385288	yes
gnl|CMER|CMC046C	hypothetical protein			162.084	150.451	142.198	144.59	149.831		142.65	141.156	154.216	151.163	147.296			-0.024612	no	0.99885	no			122.173	123.478	131.369	125.154	125.543		127.9	116.663	125.372	129.439	124.844			-0.00806538	no	0.00840733	yes
gnl|CMER|CMC047C	hypothetical protein, conserved			49.2617	54.7942	66.4824	61.7558	58.0735		57.1928	60.5111	56.6229	58.9653	58.323			0.00618537	no	0.998623	no			32.5224	38.9935	49.6471	56.886	44.5123		51.7346	56.2095	63.2123	63.6478	58.701			0.399184	no	0.14741	no
gnl|CMER|CMC048C	hypothetical protein			34.5981	39.0322	51.221	54.2208	44.768		45.0843	46.2334	47.2281	58.2978	49.2109			0.136509	no	0.987619	no			31.5937	31.4699	37.251	38.1545	34.6173		20.3279	36.2997	30.9473	38.1749	31.4375			-0.139007	no	0.223816	no
gnl|CMER|CMC049C	similar to dTDP-4-dehydrorhamnose reductase			123.627	119.836	118.761	122.076	121.075		113.271	111.184	112.285	116.987	113.432			-0.0940763	no	0.987619	no			107.705	108.796	108.473	102.799	106.943		108.227	104.803	117.395	108.095	109.63			0.0357947	no	0.103075	no
gnl|CMER|CMC051C	similar to programmed cell death 6 interacting protein			161.529	154.682	150.968	157.129	156.077		160.513	155.574	148.534	158.831	155.863			-0.0019822	no	0.987619	no			140.923	144.019	148.119	141.597	143.665		157.636	154.591	151.285	153.249	154.19			0.102008	no	0.406637	no
gnl|CMER|CMC052C	hypothetical protein			117.172	99.439	97.596	108.974	105.795		107.792	110.818	90.6994	99.4501	102.19			-0.050022	no	0.993908	no			107.51	107.692	107.777	105.153	107.033		112.04	97.4528	98.3859	107.684	103.891			-0.0429933	no	0.0312457	no
gnl|CMER|CMC053C	60S ribosomal protein L35			1771.59	1721.09	1727.85	1629.81	1712.59		1704.44	1686.25	1660.8	1732.81	1696.07			-0.0139773	no	0.99885	no			1429.31	1393.46	1488.25	1450.54	1440.39		1511.04	1382.53	1413.26	1431.01	1434.46			-0.00594933	no	0.00378818	yes
gnl|CMER|CMC054C	glycine--tRNA ligase			162.876	145.679	146.731	140.715	149		153.891	149.431	142.316	141.226	146.716			-0.0222889	no	0.99885	no			136.172	130.726	130.534	124.438	130.467		131.952	119.97	120.495	114.155	121.643			-0.101034	no	0.000254802	yes
gnl|CMER|CMC055C	probable lathosterol oxidase			328.99	323.874	321.447	344.467	329.695		320.656	353.831	337.568	310.348	330.601			0.00396028	no	0.987619	no			282.668	271.903	271.424	297.127	280.781		347.594	325.925	336.077	332.403	335.5			0.256869	no	0.020867	no
gnl|CMER|CMC057C	hypothetical protein, conserved			183.149	168.815	163.177	161.916	169.264		176.359	165.296	162.682	149.573	163.478			-0.0501833	no	0.987619	no			142.172	135.699	139.328	143.178	140.094		152.924	126.049	140.488	134.142	138.401			-0.0175472	no	0.0072903	yes
gnl|CMER|CMC059C	GTP-binding protein of engA family			105.494	92.5203	96.6022	97.2958	97.9781		94.3599	85.3038	96.6609	89.513	91.4594			-0.0993277	no	0.987619	no			73.1453	71.1477	80.2516	74.7315	74.819		87.7986	72.6511	85.6786	79.435	81.3908			0.121461	no	0.771563	no
gnl|CMER|CMC060C	hypothetical protein, conserved			45.6155	52.3734	50.4462	46.5365	48.7429		59.1662	46.7816	55.0568	51.5097	53.1286			0.124296	no	0.987619	no			42.0802	40.6598	41.4574	38.9598	40.7893		53.5153	55.5299	47.4378	47.2837	50.9417			0.320655	no	0.0529189	no
gnl|CMER|CMC062C	similar to Tat-interacting protein TIP30			106.616	119.969	108.474	101.155	109.054		131.968	119.061	127.226	112.941	122.799			0.17126	no	0.987619	no			119.062	118.864	108.835	106.413	113.293		121.112	110.162	114.529	120.329	116.533			0.0406743	no	0.173963	no
gnl|CMER|CMC063C	probable ribosome biogenesis protein NEP1			94.8383	81.5652	82.3285	80.6277	84.8399		92.672	84.0543	79.0335	82.6021	84.5905			-0.00424829	no	0.997307	no			103.663	97.13	93.4521	92.1963	96.6103		65.6446	46.6193	50.8147	44.8568	51.9839			-0.894112	no	6.5677e-07	yes
gnl|CMER|CMC064C	eukaryotic translation initiation factor eIF-3 subunit 2			380.307	359.153	346.297	360.109	361.466		349.246	361.203	357.107	370.848	359.601			-0.007465	no	0.995375	no			338.92	312.488	307.761	302.563	315.433		212.21	219.937	235.328	233.224	225.175			-0.486288	no	5.12982e-07	yes
gnl|CMER|CMC065C	hypothetical protein			4.60905	4.11028	4.53081	3.69452	4.23617		4.25305	4.50179	6.01095	2.87359	4.40985			0.0579697	no	0.987619	no			1.26341	0.693614	0.90524	0.733695	0.898989		1.00735	1.65398	1.207	0.229714	1.02451		cut-off	0.188563	no	0.909634	no
gnl|CMER|CMC066C	signal recognition particle SRP54 homolog ffh			483.123	429.565	417.394	417.388	436.867		439.036	432.924	427.334	418.43	429.431			-0.0247691	no	0.99885	no			454.25	435.54	422.408	408.442	430.16		384.925	373.28	362.628	349.918	367.688			-0.226392	no	1.29141e-05	yes
gnl|CMER|CMC067C	hypothetical protein, conserved			129.45	129.664	122.358	121.951	125.856		126.538	132.688	121.529	116.654	124.352			-0.0173405	no	0.99885	no			127.809	125.215	113.314	131.737	124.519		152.088	154.814	143.564	138.023	147.122			0.240649	no	0.191599	no
gnl|CMER|CMC068C	hypothetical protein			470.275	437.924	454.304	466.842	457.336		430.945	411.808	453.903	483.913	445.142			-0.038989	no	0.987619	no			332.814	351.804	369.461	384.531	359.653		340.791	360.764	375.867	366.422	360.961			0.00523997	no	0.0566407	no
gnl|CMER|CMC069C	hypothetical protein			178.887	194.932	182.875	173.764	182.615		178.498	190.087	186.482	182.567	184.409			0.0141036	no	0.987619	no			169.142	158.659	151.172	177.977	164.238		200.032	185.687	209.357	211.472	201.637			0.295974	no	0.0649947	no
gnl|CMER|CMC070C	similar to ubiquitin-specific processing protease Ubp2p			84.7849	75.194	76.237	70.8779	76.7735		70.6076	75.7544	79.4019	72.5058	74.5674			-0.0420618	no	0.987619	no			67.1152	64.9067	68.7558	70.0686	67.7116		82.3239	72.3092	72.2837	73.2636	75.0451			0.148355	no	0.877132	no
gnl|CMER|CMC071C	N-myristoyltransferase			67.5014	64.8109	67.6673	63.6771	65.9142		61.8896	60.1338	63.7775	62.6304	62.1078			-0.085814	no	0.987619	no			50.175	50.626	52.5153	53.0002	51.5791		73.4609	63.0556	58.9896	63.1177	64.6559			0.325995	no	0.0151252	no
gnl|CMER|CMC072C	similar to Transmembrane protein p21 precursor			373.659	385.622	371.82	354.073	371.293		366.3	350.631	367.027	350.953	358.728			-0.0496714	no	0.987619	no			354.38	310.608	320.687	330.231	328.977		222.607	256.452	246.224	261.038	246.58			-0.415928	no	8.87487e-06	yes
gnl|CMER|CMC074C	hypothetical protein			115.993	125.491	111.987	120.868	118.585		106.252	106.129	127.666	119.247	114.824			-0.0465012	no	0.987619	no			71.2856	79.0767	84.5977	84.5349	79.8737		68.8566	68.4149	66.0833	65.4213	67.194			-0.249388	no	5.0413e-05	yes
gnl|CMER|CMC075C	probable manganese transporter			114.173	120.568	100.649	119.68	113.767		108.008	111.544	116.784	107.368	110.926			-0.0364896	no	0.990477	no			89.5755	90.401	87.2425	84.4798	87.9247		113.075	105.083	102.836	105.898	106.723			0.279535	no	0.0158039	no
gnl|CMER|CMC076C	similar to Na+-translocating NADH:quinone oxidoreductase, subunit Nqr6			157.893	147.232	157.823	153.379	154.082		155.583	150.86	155.641	165.623	156.927			0.0263946	no	0.987619	no			149.335	145.428	140.765	147.053	145.645		156.895	134.744	146.65	136.68	143.743			-0.0189701	no	0.00508821	yes
gnl|CMER|CMC077C	probable 1-aminocyclopropane-1-carboxylate deaminase			128.779	126.472	115.507	123.338	123.524		110.604	112.09	120.268	125.424	117.096			-0.0770917	no	0.987619	no			94.3728	98.87	97.9023	92.5383	95.9208		103.241	87.3607	98.1617	92.0138	95.1944			-0.010968	no	0.0211933	no
gnl|CMER|CMC078C	hypothetical protein, conserved			87.6731	100.778	88.3675	83.3051	90.031		93.6101	97.946	89.6783	86.9611	92.0489			0.0319788	no	0.987619	no			82.8765	84.5097	109.679	102.62	94.9212		91.6409	88.1654	79.1764	104.207	90.7973			-0.0640809	no	0.133401	no
gnl|CMER|CMC079C	hypothetical protein			111.608	112.307	95.4479	101.838	105.3		97.2064	111.023	96.3054	105.473	102.502			-0.0388599	no	0.990647	no			99.7519	95.1031	99.3375	97.0784	97.8177		107.414	105.324	112.459	115.735	110.233			0.172388	no	0.60071	no
gnl|CMER|CMC080C	similar to biotin holocarboxylase synthetase			99.6714	91.2857	98.4012	91.3044	95.1657		91.9274	104.371	96.5524	97.059	97.4775			0.0346283	no	0.987619	no			83.7079	79.2526	90.5908	78.7285	83.07		88.0636	79.7795	89.2728	89.7075	86.7059			0.061803	no	0.297187	no
gnl|CMER|CMC082C	CCAAT-box-binding transcription factor			75.2292	63.9363	67.4592	66.9834	68.402		64.6035	67.9277	68.4456	71.5027	68.1199			-0.00596289	no	0.997307	no			66.1979	62.4557	65.2271	65.1689	64.7624		53.8129	54.5314	55.1812	52.784	54.0774			-0.260132	no	1.41424e-06	yes
gnl|CMER|CMC083C	glutamate--tRNA ligase, cytoplasmic			81.6687	66.4716	70.6533	70.2573	72.2627		70.1476	72.4261	71.0928	66.6901	70.0891			-0.0440605	no	0.987619	no			54.7205	57.4399	60.0994	58.817	57.7692		66.8787	59.4362	60.3544	62.4558	62.2813			0.108499	no	0.549875	no
gnl|CMER|CMC085C	hypothetical protein, conserved			265.322	326.436	326.67	336.329	313.689		311.113	350.171	312.453	328.762	325.625			0.0538747	no	0.987619	no			267.847	267.329	285.83	258.771	269.944		216.213	257.309	260.607	274.241	252.093			-0.0987065	no	0.0215567	no
gnl|CMER|CMC088C	hypothetical protein			181.325	154.074	152.498	161.939	162.459		147.842	152.818	156.505	143.277	150.111			-0.114049	no	0.987619	no			135.901	123.681	131.989	129.951	130.38		152.713	141.821	154.775	141.959	147.817			0.181087	no	0.506331	no
gnl|CMER|CMC089C	unknown DUF21 containing protein			69.2828	69.6197	66.7137	65.4129	67.7573		68.9256	67.4189	70.6766	63.5627	67.6459			-0.00237306	no	0.987619	no			54.4702	58.8464	58.8082	54.8645	56.7473		82.2391	71.1918	71.2951	72.6855	74.3529			0.389836	no	0.000409151	yes
gnl|CMER|CMC090C	hypothetical protein			128.481	118.32	96.2385	114.092	114.283		109.389	112.98	110.463	111.726	111.139			-0.0402384	no	0.997491	no			129.596	121.285	119.096	126.076	124.013		122.012	132.634	138.329	121.655	128.657			0.0530385	no	0.358547	no
gnl|CMER|CMC091C	NADH dehydrogenase I (Complex I) alpha subcomplex 9			78.5023	81.406	84.5762	71.9332	79.1044		85.575	74.6035	73.8219	81.9549	78.9888			-0.00210994	no	0.998134	no			68.5747	79.2372	78.6097	71.8424	74.566		94.4869	84.1475	90.0106	91.9142	90.1398			0.273646	no	0.0717551	no
gnl|CMER|CMC092C	hypothetical protein, conserved			112.307	125.606	105.525	129.616	118.264		109.306	120.002	132.744	109.778	117.957			-0.003741	no	0.99885	no			118.503	118.987	104.734	113.074	113.825		135.843	118.956	133.015	127.643	128.864			0.179038	no	0.582101	no
gnl|CMER|CMC093C	hypothetical protein			2.19877	1.25694	0.643285	1.46874	1.39193		0.589807	2.02829	0.512062	1.55779	1.17199		cut-off	-0.248132	no	0.987619	no			0.602713	0.689356	0.269905	0.750026	0.578		0.901054	0.526026	0.863706	0.958878	0.812416		cut-off	0.491149	no	0.586003	no
gnl|CMER|CMC095C	hypothetical protein, conserved			99.2682	94.5859	88.5304	89.4893	92.9684		94.8162	93.7667	92.8216	90.4735	92.9695			1.69865e-05	no	0.987619	no			74.9323	90.9247	86.4249	83.7808	84.0157		109.069	93.6277	92.1875	94.0959	97.2449			0.210965	no	0.405594	no
gnl|CMER|CMC096C	cytoplasmic aminopeptidase P			197.989	185.701	178.534	192.286	188.628		177.211	190.461	199.027	195.876	190.644			0.0153378	no	0.987619	no			143.114	138.329	144.812	146.3	143.139		195.406	160.166	167.774	167.798	172.786			0.271571	no	0.0223599	no
gnl|CMER|CMC098C	anthranilate phosphoribosyltransferase			140.266	129.587	135.858	140.59	136.575		142.524	132.044	140.708	138.537	138.453			0.0197037	no	0.987619	no			128.408	129.191	122.878	132.285	128.19		110.574	105.595	111.552	108.435	109.039			-0.233442	no	4.35612e-06	yes
gnl|CMER|CMC099C	NADH dehydrogenase I (Complex I) beta subcomplex 7 (B18)			289.386	368.124	326.396	372.922	339.207		375.221	336.008	348.604	383.118	360.738			0.0887851	no	0.987619	no			324.397	339.075	305.199	315.189	320.965		226.612	315.26	311.031	313.51	291.603			-0.138411	no	0.0409562	no
gnl|CMER|CMC102C	similar to anaphase-promoting complex subunit 2			63.3868	58.2725	54.7514	55.1458	57.8891		54.8265	58.0743	60.2024	57.1286	57.558			-0.00827703	no	0.997491	no			42.6106	46.0188	48.4852	46.3819	45.8741		57.4886	55.964	49.3467	52.1158	53.7288			0.228014	no	0.183024	no
gnl|CMER|CMC103C	hypothetical protein, conserved			75.0337	80.0084	81.165	78.9338	78.7852		77.9294	74.5923	83.1196	75.7494	77.8477			-0.0172716	no	0.99885	no			64.2972	72.1233	65.6222	66.81	67.2132		82.8179	72.5224	77.1404	84.087	79.1419			0.235698	no	0.260183	no
gnl|CMER|CMC104C	hypothetical protein, conserved			58.3803	56.807	50.6342	58.6784	56.125		54.2587	57.4851	57.5139	59.8503	57.277			0.029313	no	0.987619	no			41.4367	50.3892	45.2323	48.2495	46.3269		64.7255	61.7199	57.1665	54.7655	59.5944			0.363326	no	0.0108063	no
gnl|CMER|CMC105C	similar to angio-associated migratory cell protein			84.3719	90.4508	88.9639	84.2096	86.999		89.7034	84.4501	89.5658	92.3098	89.0073			0.0329236	no	0.987619	no			69.4607	79.6963	77.8867	77.0229	76.0167		84.6284	87.2348	93.3998	96.3368	90.3999			0.250006	no	0.173112	no
gnl|CMER|CMC106C	hypothetical protein, conserved			174.303	161.769	154.626	163.957	163.664		157.002	164.042	152.8	151.062	156.227			-0.0670943	no	0.987619	no			132.042	125.554	127.159	127.4	128.039		136.346	117.951	137.417	124.368	129.021			0.0110206	no	0.053388	no
gnl|CMER|CMC108C	hypothetical protein			180.369	189.124	184.541	228.841	195.719		199.346	202.389	204.273	206.773	203.195			0.0540837	no	0.987619	no			149.219	157.457	160.591	150.949	154.554		179.905	197.24	201.419	195.17	193.434			0.323728	no	0.0148446	no
gnl|CMER|CMC110C	similar to transcription elongation factor TFIIS.h			100.466	96.3058	85.3846	95.8328	94.4972		92.8484	85.5116	93.1216	94.3255	91.4518			-0.0472604	no	0.987619	no			70.0224	67.2357	72.49	77.0301	71.6946		97.9037	85.129	81.142	84.9005	87.2688			0.283601	no	0.0319559	no
gnl|CMER|CMC111C	transcription-repair coupling factor			121.751	118.755	110.324	110.901	115.433		112.402	113.504	115.927	113.634	113.867			-0.0197071	no	0.99885	no			95.6018	98.5035	98.9091	98.4435	97.8645		106.717	100.024	97.035	95.0768	99.7133			0.0270004	no	0.0166309	no
gnl|CMER|CMC113C	hypothetical protein			111.359	110.542	106.101	103.368	107.842		98.86	108.197	105.494	102.111	103.665			-0.0569914	no	0.987619	no			86.2035	83.1561	86.2417	83.1557	84.6892		93.0452	86.6006	85.7717	85.9549	87.8431			0.0527505	no	0.063317	no
gnl|CMER|CMC114C	26S proteasome ATP-dependent regulatory subunit			231.234	209.029	215.098	218.731	218.523		210.713	212.383	202.785	214.986	210.217			-0.0559074	no	0.987619	no			161.439	149.796	155.243	168.191	158.667		194.599	181.138	193.938	188.317	189.498			0.256178	no	0.0288948	no
gnl|CMER|CMC115C	hypothetical protein, conserved			21.3445	20.5581	23.9191	25.9232	22.9362		25.123	24.7787	24.1764	22.9125	24.2477			0.0802175	no	0.987619	no			16.0455	16.0606	20.7227	18.4596	17.8221		21.6466	18.6461	18.5474	21.5179	20.0895			0.172774	no	0.807284	no
gnl|CMER|CMC117C	similar to peptidylprolyl isomerase			113.021	113.923	106.087	109.007	110.51		104.021	110.414	111.316	110.617	109.092			-0.0186257	no	0.99885	no			96.1106	102.599	94.173	95.068	96.9875		135.703	107.899	128.116	116.5	122.054			0.331653	no	0.0227733	no
gnl|CMER|CMC118C	similar to oxidase (cytochrome c) assembly OXA1, mitochondrial precursor			86.6012	76.5823	80.9404	75.9429	80.0167		79.7701	85.3185	84.6641	78.5573	82.0775			0.036686	no	0.987619	no			75.1129	71.5781	76.8683	73.062	74.1553		89.3879	82.4068	79.7327	82.6676	83.5487			0.172068	no	0.571644	no
gnl|CMER|CMC119C	hypothetical protein			89.1866	91.3924	91.4489	86.1973	89.5563		86.1096	83.6613	88.4142	84.4277	85.6532			-0.0642883	no	0.987619	no			75.5925	76.3091	75.4704	82.6173	77.4973		103.863	94.3573	99.282	94.0817	97.8961			0.337104	no	0.00503871	yes
gnl|CMER|CMC120C	6-Phospho-gluconolactonase			120.623	129.566	117.385	132.816	125.097		121.063	121.372	119.687	122.805	121.232			-0.0452835	no	0.987619	no			97.7121	103.868	101.669	105.875	102.281		117.71	113.162	111.533	103.662	111.517			0.124721	no	0.818905	no
gnl|CMER|CMC121C	phosphoglucomutase			167.045	173.788	167.513	172.77	170.279		173.762	165.788	170.511	165.778	168.96			-0.011223	no	0.99885	no			165.902	166.092	170.192	160.67	165.714		155.663	146.308	148.631	144.512	148.779			-0.155528	no	7.58085e-06	yes
gnl|CMER|CMC122C	hypothetical protein			103.239	82.5041	84.4491	82.5467	88.1847		80.017	82.1846	80.6082	79.2154	80.5063			-0.131426	no	0.987619	no			69.4337	71.819	74.1612	65.1164	70.1326		85.9654	82.9319	87.3463	78.544	83.6969			0.255089	no	0.097405	no
gnl|CMER|CMC123C	probable replication protein A (RPA)			280.374	287.469	303.48	326.525	299.462		300.638	298.813	315.85	316.359	307.915			0.0401596	no	0.987619	no			168.86	168.581	191.701	188.8	179.486		236.798	236.513	255.145	263.549	248.001			0.466478	no	0.000324902	yes
gnl|CMER|CMC124C	Smt3-activating enzyme E1 N subunit			192.641	179.385	176.847	188.771	184.411		181.914	182.293	192.74	171.775	182.18			-0.0175556	no	0.99885	no			148.554	147.726	148.208	151.1	148.897		189.156	181.35	196.073	180.598	186.794			0.327135	no	0.000795395	yes
gnl|CMER|CMC125C	heat shock protein 101			48.7725	51.0254	47.1958	49.872	49.2164		46.7047	49.5157	48.6092	51.4232	49.0632			-0.0044984	no	0.997828	no			24.5102	25.5839	32.2524	35.8379	29.5461		33.3116	36.6983	33.0296	32.4108	33.8626			0.196723	no	0.685718	no
gnl|CMER|CMC126C	similar to Nedd4 binding protein 2			91.1744	65.8189	82.8679	67.9075	76.9422		65.3221	82.4371	78.3855	76.1	75.5612			-0.0261294	no	0.99885	no			58.7352	62.7386	60.0558	67.5491	62.2697		92.9594	74.5829	74.175	80.4386	80.539			0.371157	no	0.026204	no
gnl|CMER|CMC127C	probable tRNA methyltransferase Trm7			128.622	128.673	126.438	134.612	129.586		125.92	131.741	130.869	137.915	131.611			0.0223727	no	0.987619	no			112.974	117.389	124.241	123.554	119.539		138.891	135.737	132.525	132.492	134.911			0.174526	no	0.571959	no
gnl|CMER|CMC129C	similar to nuclear pore complex protein NUP107			64.9173	69.9951	65.1017	68.7718	67.1965		61.5199	68.9604	69.0257	63.9201	65.8565			-0.0290589	no	0.997422	no			63.4506	64.416	68.9853	67.1865	66.0096		83.9518	73.572	67.2566	77.5213	75.5754			0.195241	no	0.398333	no
gnl|CMER|CMC130C	hypothetical protein			60.602	65.9429	69.2202	64.3611	65.0315		65.6195	74.3579	70.9007	68.6428	69.8802			0.103744	no	0.987619	no			56.3074	57.2275	65.3794	65.5811	61.1239		76.5932	70.273	80.4274	76.2006	75.8735			0.311861	no	0.05689	no
gnl|CMER|CMC131C	hypothetical protein			69.255	86.9942	74.3035	74.7949	76.3369		85.1921	86.3048	84.008	83.1162	84.6553			0.14922	no	0.987619	no			75.3371	63.5085	50.7621	43.5478	58.2889		51.1001	51.7489	57.8121	63.2577	55.9797			-0.058317	no	0.298465	no
gnl|CMER|CMC132C	mitochondrial ribosomal protein L15 precursor			151.115	142.479	149.917	145.747	147.314		156.96	150.271	139.956	142.013	147.3			-0.00014186	no	0.987619	no			135.943	133.484	139.909	130.023	134.84		147.584	148.505	141.59	147.647	146.332			0.117995	no	0.707332	no
gnl|CMER|CMC133C	similar to oxygen-evolving complex component psbQ			2904.01	3107.93	3013.91	2949.93	2993.94		3061.33	2947.4	3137.14	2983.84	3032.43			0.018427	no	0.987619	no			2187.6	2203.93	2125.59	2198.84	2178.99		2063.33	2153.08	2143.07	2097.89	2114.34			-0.0434469	no	0.0042718	yes
gnl|CMER|CMC134C	probable constituent of 66S pre-ribosomal particles Nsa2p			224.272	227.877	251.416	215.745	229.828		210.245	225.841	235.156	199.002	217.561			-0.0791328	no	0.987619	no			180.041	177.043	195.407	186.83	184.83		176.44	159.936	159.155	174.442	167.494			-0.142096	no	0.000201459	yes
gnl|CMER|CMC135C	hypothetical protein			651.072	643.364	597.9	625.531	629.467		614.777	576.059	624.28	611.032	606.537			-0.0535347	no	0.987619	no			576.173	561.665	527.527	538.59	550.989		612.867	559.182	533.425	523.312	557.197			0.0161637	no	0.0384756	no
gnl|CMER|CMC136C	probable nucleotide binding protein			236.253	237.224	242.402	237.815	238.424		220.858	219.161	235.974	243.862	229.964			-0.0521202	no	0.987619	no			188.184	195.414	194.173	196.49	193.565		214.626	202.901	221.639	213.114	213.07			0.138507	no	0.994261	no
gnl|CMER|CMC137C	3-hydroxybutyryl-CoA dehydrogenase			499.394	563.17	533.151	539.372	533.772		540.677	541.291	552.648	531.713	541.582			0.0209567	no	0.987619	no			497.124	537.058	465.076	507.541	501.7		658.215	690.366	687.284	695.219	682.771			0.444577	no	0.000300685	yes
gnl|CMER|CMC138C	similar to FUSCA protein FUS6			63.8616	56.3249	49.0295	51.48	55.174		49.6221	51.0275	53.6063	52.703	51.7397			-0.0927166	no	0.987619	no			45.7833	40.6598	42.4696	48.6748	44.3969		58.7637	53.2214	55.5929	53.4264	55.2511			0.315546	no	0.0277309	no
gnl|CMER|CMC140C	hypothetical protein			42.5181	40.767	39.5426	41.3212	41.0372		39.0731	41.6734	40.6365	36.7979	39.5452			-0.0534299	no	0.987619	no			32.8734	34.3973	39.1852	37.8227	36.0697		45.5983	46.352	43.6319	41.3016	44.2209			0.293943	no	0.0608772	no
gnl|CMER|CMC141C	bis(5'-adenosyl)-triphosphatase			58.1951	54.5668	61.777	51.8172	56.589		60.2621	59.6436	52.7678	59.0887	57.9406			0.0340523	no	0.987619	no			57.1538	49.5754	51.4848	44.9488	50.7907		67.1705	51.6118	55.8646	51.9589	56.6515			0.157548	no	0.889294	no
gnl|CMER|CMC142C	hypothetical protein			30.726	30.6046	29.8213	30.0971	30.3122		29.7252	27.0207	26.542	26.8325	27.5301			-0.13889	no	0.987619	no			22.4293	25.9468	27.6933	24.5886	25.1645		30.9769	27.8251	31.3765	28.5468	29.6813			0.238167	no	0.367934	no
gnl|CMER|CMC144C	hypothetical protein, conserved			168.664	153.576	153.998	156.336	158.144		145.008	162.09	160.55	149.286	154.234			-0.0361167	no	0.990647	no			157.133	147.205	147.612	140.304	148.063		110.131	117.362	108.607	118.674	113.693			-0.381067	no	6.2221e-06	yes
gnl|CMER|CMC145C	60S ribosomal protein L9			803.195	872.167	856.802	859.183	847.837		860.567	885.5	874.562	833.059	863.422			0.0262791	no	0.987619	no			874.052	840.441	806.77	797.131	829.599		589.989	635.355	634.804	640.401	625.137			-0.40824	no	1.29878e-06	yes
gnl|CMER|CMC146C	phospholipase A2-activating protein			84.9537	79.1124	79.937	86.199	82.5505		74.47	78.6142	75.5188	79.6689	77.068			-0.0991459	no	0.987619	no			69.9634	66.0502	67.6695	71.3637	68.7617		80.0896	70.0081	74.9209	74.8132	74.9579			0.124476	no	0.770426	no
gnl|CMER|CMC147C	polypeptide chain releasing factor eRF3			96.5287	93.8345	88.1771	91.1175	92.4144		91.3654	91.9711	96.7941	93.6783	93.4522			0.0161105	no	0.987619	no			100.938	109.733	96.7684	105.296	103.184		94.4034	92.6498	101.735	89.5423	94.5827			-0.125566	no	0.00114171	yes
gnl|CMER|CMC148C	aspartate aminotransferase			357.348	361.298	356.84	365.91	360.349		365.973	359.744	367.393	376.02	367.282			0.027496	no	0.987619	no			295.434	275.097	293.448	282.824	286.7		290.492	287.934	289.828	276.004	286.065			-0.00320341	no	0.00638395	yes
gnl|CMER|CMC149C	phosphoglycerate dehydrogenase			371.833	321.16	339.053	329.119	340.291		354.204	364.66	336.442	346.489	350.449			0.0424328	no	0.987619	no			284.038	253.794	276.645	279.768	273.561		310.677	282.533	278.127	261.101	283.109			0.0494959	no	0.116234	no
gnl|CMER|CMC150C	cytosolic ascorbate hydrogen peroxidase			143.69	137.806	132.03	148.322	140.462		150.643	146.454	147.671	141.454	146.555			0.0612678	no	0.987619	no			116.603	123.301	128.099	117.988	121.498		128.351	112.896	108.653	121.566	117.867			-0.0437737	no	0.00571096	yes
gnl|CMER|CMC151C	probable V-type ATPase V1 subunit C			142.519	142.402	138.745	136.094	139.94		135.059	132.855	136.87	139.203	135.997			-0.0412374	no	0.987619	no			105.126	105.491	105.253	98.7649	103.659		118.791	113.259	120.918	113.925	116.723			0.171253	no	0.549335	no
gnl|CMER|CMC152C	hypothetical protein			168.731	168.075	153.772	168.04	164.655		164.751	147.638	147.603	156.901	154.223			-0.0944258	no	0.987619	no			168.818	165.843	162.85	157.8	163.828		129.649	121.1	106.877	115.894	118.38			-0.468759	no	1.84595e-06	yes
gnl|CMER|CMC155C	hypothetical protein			42.0104	39.3209	38.9755	38.4785	39.6963		41.2096	37.1789	40.7095	37.782	39.22			-0.0174163	no	0.99885	no			35.8341	34.8022	35.0306	34.9208	35.1469		45.4715	40.559	40.2794	42.2063	42.1291			0.261418	no	0.0117467	no
gnl|CMER|CMC156C	similar to trefoil factor			83.4363	81.3449	82.6977	88.7557	84.0586		88.1491	77.0045	81.1612	89.1879	83.8757			-0.00314348	no	0.997828	no			73.9624	70.4604	63.6362	62.6772	67.6841		104.178	91.6888	99.6069	87.4477	95.7303			0.50016	no	0.00041144	yes
gnl|CMER|CMC157C	kinesin-related protein, BimC subfamily			130.651	127.933	129.364	132.456	130.101		116.838	120.334	124.825	133.248	123.811			-0.0714864	no	0.987619	no			104.233	95.3734	111.849	102.352	103.452		131.807	119.32	130.943	135.098	129.292			0.321677	no	0.00717968	yes
gnl|CMER|CMC158C	unknown WD-repeat protein WDS			134.77	114.232	128.002	123.389	125.098		120.52	123.154	125.159	126.075	123.727			-0.0158973	no	0.99885	no			120.361	114.219	111.543	101.527	111.913		105.593	102.908	97.3604	113.614	104.869			-0.0937856	no	0.00857979	yes
gnl|CMER|CMC159C	probable mitochrondrial 2-oxoglutarate/malate carrier protein			69.3876	74.3685	77.6927	65.3639	71.7032		70.3172	66.6187	72.4737	75.914	71.3309			-0.00750974	no	0.99885	no			68.0757	56.78	64.5663	64.9409	63.5907		54.679	52.261	53.2116	50.7878	52.7349			-0.27006	no	0.000176788	yes
gnl|CMER|CMC160C	mitochondrial peptide chain release factor RF-2			107.209	100.2	88.7265	96.6073	98.1856		97.0689	100.271	93.9702	90.679	95.4974			-0.0400512	no	0.995375	no			97.5726	88.4736	91.0175	96.2893	93.3383		121.647	110.828	108.865	109.999	112.835			0.27367	no	0.041083	no
gnl|CMER|CMC162C	hypothetical protein			125.148	122.561	123.447	123.147	123.576		113.184	122.118	125.6	133.701	123.651			0.000877139	no	0.995375	no			120.328	120.836	123.416	124.809	122.347		133.959	135.283	140.986	118.043	132.068			0.110296	no	0.657417	no
gnl|CMER|CMC163C	hypothetical protein			219.326	209.69	192.305	194.942	204.066		202.539	191.993	181.703	185.103	190.334			-0.100496	no	0.987619	no			236.459	229.496	226.631	231.341	230.982		184.211	186.755	172.111	181.685	181.191			-0.35027	no	3.33604e-07	yes
gnl|CMER|CMC165C	hypothetical protein, conserved			134.831	123.999	128.86	139.765	131.864		141.688	140.165	135.689	141.948	139.872			0.0850612	no	0.987619	no			112.052	114.339	112.807	112.964	113.041		132.318	132.209	146.075	137.457	137.015			0.277491	no	0.0260952	no
gnl|CMER|CMC168C	hypothetical protein			70.3519	60.9959	62.0162	66.9616	65.0814		65.8109	61.2872	62.9017	63.3966	63.3491			-0.0389214	no	0.987619	no			52.2723	56.78	59.9038	60.9149	57.4677		85.4285	69.526	68.1618	69.9756	73.273			0.350529	no	0.0106211	no
gnl|CMER|CMC169C	hypothetical protein			45.2574	40.2197	44.6436	39.0371	42.2894		41.6404	39.6814	41.5774	40.4009	40.825			-0.0508443	no	0.987619	no			32.384	30.0454	33.4602	32.8698	32.1898		40.3901	38.1322	40.79	38.9799	39.5731			0.297913	no	0.0319974	no
gnl|CMER|CMC171C	similar to ATP-dependent RNA helicase A			45.5115	42.8384	42.8714	40.3661	42.8969		43.6193	43.7812	43.5166	41.1532	43.0176			0.00405351	no	0.987619	no			35.4152	32.4782	34.8648	36.0915	34.7124		41.4496	40.3839	37.4183	39.4773	39.6823			0.193043	no	0.29615	no
gnl|CMER|CMC172C	hypothetical protein, conserved			60.0695	58.8365	58.4177	56.5035	58.4568		59.7701	54.0903	57.0483	54.8808	56.4474			-0.050465	no	0.987619	no			48.3251	46.7334	47.5436	53.7765	49.0947		64.9213	52.0515	55.0577	58.0643	57.5237			0.22859	no	0.29615	no
gnl|CMER|CMC174C	hypothetical protein			163.576	151.649	147.489	159.413	155.532		156.502	155.957	149.349	145.152	151.74			-0.0356079	no	0.987619	no			124.916	137.332	150.65	144.962	139.465		156.202	139.725	150.935	140.181	146.761			0.0735609	no	0.285703	no
gnl|CMER|CMC176C	similar to HERC2			71.7763	67.086	69.0858	62.7574	67.6764		69.2472	69.1863	74.1507	66.0286	69.6532			0.0415373	no	0.987619	no			53.973	60.1411	62.2895	56.9663	58.3425		73.5139	72.4966	72.5256	61.0001	69.8841			0.260417	no	0.132586	no
gnl|CMER|CMC177C	similar to calcium binding mitochondrial carrier ARALAR1			95.3303	95.9094	94.4319	90.6738	94.0864		93.31	89.3697	89.9656	90.5325	90.7944			-0.0513817	no	0.987619	no			80.1084	92.589	82.786	85.5624	85.2615		89.7002	85.9086	85.8273	91.8447	88.3202			0.0508498	no	0.237732	no
gnl|CMER|CMC178C	hypothetical protein, conserved			36.8049	36.9128	35.8748	36.241	36.4584		37.2664	33.5341	37.4997	35.4663	35.9416			-0.0205951	no	0.99885	no			20.8958	18.1996	17.7142	14.8324	17.9105		39.5363	33.3535	31.0653	33.7265	34.4204			0.942455	no	1.7071e-05	yes
gnl|CMER|CMC180C	probable protein disulfide-isomerase			229.936	215.224	234.12	233.26	228.135		231.187	242.669	225.776	235.345	233.744			0.0350449	no	0.987619	no			277.007	272.231	264.577	263.258	269.268		214.052	202.624	196.054	204.206	204.234			-0.398821	no	7.09588e-08	yes
gnl|CMER|CMC181C	hypothetical protein, conserved			402.48	362.443	351.33	346.323	365.644		357.051	356.861	343.44	354.235	352.897			-0.051194	no	0.987619	no			357.798	338.355	340.934	334.044	342.783		256.989	243.125	221.84	223.371	236.331			-0.536483	no	5.34346e-08	yes
gnl|CMER|CMC182C	hypothetical protein			39.9094	37.7858	37.3208	39.4625	38.6196		38.3416	37.777	38.6134	38.4804	38.3031			-0.011873	no	0.99885	no			31.6327	31.0953	33.623	32.6136	32.2412		43.5173	39.8129	40.926	39.7776	41.0084			0.347017	no	0.000259341	yes
gnl|CMER|CMC183C	hypothetical protein, conserved			88.827	78.3624	73.8532	79.8572	80.225		78.2961	73.8401	81.9735	75.6493	77.4398			-0.0509764	no	0.987619	no			61.7114	60.2307	60.5348	62.4923	61.2423		93.6252	82.2427	88.9959	90.7433	88.9018			0.537683	no	7.61604e-06	yes
gnl|CMER|CMC186C	similar to trefoil factor			116.513	111.658	115.513	106.381	112.516		105.299	112.432	118.975	105.067	110.443			-0.0268328	no	0.997801	no			100.454	99.9582	90.2037	92.8439	95.865		136.001	131.311	135.216	132.636	133.791			0.480902	no	2.18585e-05	yes
gnl|CMER|CMC188C	L-lactate dehydrogenase			59.3446	58.6183	51.4288	54.701	56.0232		47.9744	60.0312	60.5921	53.2862	55.471			-0.0142906	no	0.99885	no			53.3392	50.725	55.2872	48.7256	52.0193		91.2404	72.8364	85.1683	76.2781	81.3808			0.645642	no	3.45676e-05	yes
gnl|CMER|CMC191C	DNA-directed RNA polymerase subunit CX			174.758	179.409	196.473	189.557	185.049		190.097	162.974	204.335	216.374	193.445			0.0640141	no	0.987619	no			219.695	192.558	162.592	168.832	185.919		205.133	248.256	239.713	253.337	236.61			0.347834	no	0.126002	no
gnl|CMER|CMD002C	similar to trefoil factor			52.1493	53.406	47.1164	53.5467	51.5546		52.2121	52.1171	58.8495	48.6625	52.9603			0.0388089	no	0.987619	no			34.2452	37.8237	27.1038	23.2521	30.6062		50.4945	48.2871	46.8702	52.9475	49.6498			0.697965	no	0.00114575	yes
gnl|CMER|CMD005C	similar to Trithorax protein			84.8286	81.9137	78.0223	81.3916	81.5391		82.3438	84.1674	81.5586	83.2764	82.8366			0.0227763	no	0.987619	no			41.8612	39.1691	42.852	41.4018	41.3211		54.0939	52.3976	50.6551	53.4915	52.6595			0.349817	no	0.000400179	yes
gnl|CMER|CMD006C	probable serine protease			141.191	121.819	120.086	131.186	128.57		121.03	123.252	125.057	123.755	123.274			-0.0606934	no	0.987619	no			67.0419	62.6983	62.1287	63.2509	63.7799		69.0315	60.7267	59.0986	64.9859	63.4607			-0.0072398	no	0.0347446	no
gnl|CMER|CMD007C	V-type ATPase V1 subunit D			218.741	221.139	212.232	216.933	217.261		209.536	212.609	212.333	231.945	216.606			-0.00435866	no	0.997491	no			110.129	118.24	126.883	113.428	117.17		135.418	126.321	116.45	115.153	123.336			0.0739877	no	0.35075	no
gnl|CMER|CMD008C	hypothetical protein			715.661	720.859	655.524	681.171	693.304		703.323	667.33	700.334	709.096	695.02			0.00356761	no	0.987619	no			381.069	416.461	377.408	386.661	390.4		392.144	428.395	423.224	392.58	409.085			0.0674497	no	0.284136	no
gnl|CMER|CMD010C	hypothetical protein, conserved			199.88	188.214	177.312	178.56	185.992		183.866	166.949	179.172	178.587	177.143			-0.0703207	no	0.987619	no			100.979	95.3977	94.6438	92.7327	95.9383		111.657	96.7194	96.6154	102.261	101.813			0.0857456	no	0.309703	no
gnl|CMER|CMD011C	probable MPBQ/MSBQ methyltransferase			457.499	428.661	404.545	417.201	426.977		402.523	415.269	440.756	416.816	418.841			-0.0277545	no	0.997491	no			199.646	202.581	168.535	148.324	179.772		118.646	129.253	118.141	111.474	119.378			-0.590628	no	1.82612e-05	yes
gnl|CMER|CMD012C	hypothetical protein, conserved			7.92005	9.9606	11.7402	4.8095	8.60758		6.51516	11.7469	9.83716	8.22981	9.08225			0.0774413	no	0.990827	no			5.06566	6.29049	5.50919	3.60217	5.11688		6.13064	4.42112	2.07407	3.61839	4.06106			-0.333408	no	0.262559	no
gnl|CMER|CMD014C	coatomer protein complex, subunit epsilon			439.5	392.051	382.096	407.992	405.41		404.976	409.609	410.126	388.053	403.191			-0.00791695	no	0.990647	no			232.725	223.691	226.019	234.553	229.247		249.006	233.72	227.143	233.08	235.737			0.0402775	no	0.0290855	no
gnl|CMER|CMD015C	Raf-related MAP kinase kinase kinase (MAP3K), theta-type			301.416	282.471	265.057	266.187	278.783		282.216	277.499	274.51	251.009	271.308			-0.0392074	no	0.987619	no			171.735	162.924	149.631	147.2	157.872		182.703	163.038	157.255	160.771	165.942			0.0719155	no	0.315022	no
gnl|CMER|CMD016C	hypothetical protein, conserved			131.515	115.8	113.438	121.743	120.624		117.079	115.207	122.397	113.186	116.967			-0.0444146	no	0.987619	no			75.3715	65.2551	78.1866	63.5185	70.5829		77.7351	81.8106	91.3753	82.6152	83.3841			0.240452	no	0.314941	no
gnl|CMER|CMD017C	hypothetical protein, conserved			426.261	430.372	436.193	435.075	431.975		448.74	435.052	450.074	429.043	440.727			0.0289379	no	0.987619	no			260.297	253.148	263.319	257.162	258.482		254.768	263.737	263.939	271	263.361			0.02698	no	0.0376751	no
gnl|CMER|CMD018C	probable ubiquilin			431.267	398.162	379.741	404.105	403.319		402.816	391.908	384.269	393.517	393.127			-0.0369239	no	0.987619	no			216.583	201.249	214.372	206.233	209.609		245.529	214.192	222.782	214.288	224.198			0.097069	no	0.372273	no
gnl|CMER|CMD021C	GTP-binding protein of LepA family			297.974	269.029	280.417	268.427	278.962		261.947	271.854	275.107	280.705	272.403			-0.0343226	no	0.987619	no			145.893	152.922	145.438	134.489	144.686		145.886	129.969	133.274	131.383	135.128			-0.0985972	no	0.000445679	yes
gnl|CMER|CMD023C	similar to ferripyochelin binding protein			382.904	330.337	342.117	344.693	350.013		334.267	337.166	356.302	357.738	346.368			-0.0151018	no	0.99885	no			192.008	185.315	195.788	207.298	195.102		221.951	211.449	208.284	191.294	208.245			0.0940496	no	0.476702	no
gnl|CMER|CMD024C	ribosomal large subunit pseudouridine synthase A			78.5737	71.9282	74.2774	71.6605	74.1099		69.6003	66.7606	77.5915	82.5511	74.1259			0.000310121	no	0.997527	no			46.3016	37.8144	44.668	48.5709	44.3387		48.4354	51.988	51.3021	50.3262	50.5129			0.188085	no	0.60892	no
gnl|CMER|CMD025C	DNA replication licensing factor MCM2			394.282	393.148	407.703	432.061	406.798		410.144	419.43	432.013	462.703	431.073			0.0836173	no	0.987619	no			147.331	144.89	163.394	154.463	152.52		159.862	167.901	177.688	187.214	173.167			0.183166	no	0.535701	no
gnl|CMER|CMD026C	RNA polymerase II subunit G			209.089	196.242	206.318	199.036	202.671		208.44	186.998	188.505	187.909	192.963			-0.0708189	no	0.987619	no			103.947	105.124	106.982	120.276	109.082		83.9104	106.372	114.115	125.446	107.461			-0.0216044	no	0.265929	no
gnl|CMER|CMD028C	hypothetical protein, conserved			126.935	127.799	130.812	132.3	129.462		110.612	122.773	120.563	138.643	123.148			-0.0721323	no	0.987619	no			66.5381	66.52	77.2513	73.0899	70.8498		87.1935	71.6939	91.4272	79.5335	82.462			0.218966	no	0.430269	no
gnl|CMER|CMD029C	hypothetical protein			209.441	199.665	168.544	183.47	190.28		178.899	182.974	171.887	180.653	178.603			-0.0913645	no	0.987619	no			100.272	114.641	108.686	109.172	108.193		96.796	94.9068	97.6771	95.0979	96.1194			-0.170705	no	0.000418956	yes
gnl|CMER|CMD030C	hypothetical protein, conserved			390.876	345.845	356.11	348.018	360.212		366.048	353.585	360.815	348.057	357.126			-0.0124125	no	0.997801	no			262.855	218.254	234.868	222.685	234.665		175.885	181.369	148.505	161.933	166.923			-0.491424	no	5.08012e-06	yes
gnl|CMER|CMD031C	probable arginine methyltransferase (pam1)			251.139	237.042	238.681	229.518	239.095		233.661	240.569	239.209	247.605	240.261			0.00702163	no	0.987619	no			136.298	143.625	141.232	130.581	137.934		145.495	135.733	144.573	133.239	139.76			0.0189742	no	0.0311952	no
gnl|CMER|CMD032C	hypothetical protein			212.521	206.022	188.967	200.247	201.939		196.879	191.126	213.395	206.293	201.923			-0.000115446	no	0.987619	no			117.577	112.706	115.195	110.445	113.981		128.5	113.475	119.013	127.391	122.095			0.0992115	no	0.509023	no
gnl|CMER|CMD033C	similar to periplasmic alpha-amylase precursor			123.813	121.23	117.271	125.051	121.841		116.137	111.742	114.119	119.573	115.393			-0.0784489	no	0.987619	no			65.9203	64.4636	65.9979	66.5031	65.7212		76.9911	74.6703	71.7384	63.95	71.8375			0.128377	no	0.880541	no
gnl|CMER|CMD034C	hypothetical protein			366.795	390.905	374.825	385.02	379.386		375.115	369.632	383.252	374.025	375.506			-0.0148307	no	0.99885	no			218.368	217.468	196.784	189.539	205.54		195.272	184.904	165.952	185.462	182.897			-0.168384	no	0.000779541	yes
gnl|CMER|CMD036C	similar to Membrane transporters of cations and cationic drugs			175.963	204.763	180.818	192.046	188.397		181.045	175.792	197.879	177.949	183.166			-0.0406234	no	0.987619	no			85.5655	82.5249	90.2464	101.135	89.8679		111.292	118.794	120.567	113.829	116.12			0.369744	no	0.0234081	no
gnl|CMER|CMD037C	similar to prefoldin 2			253.442	252.424	261.046	262.995	257.477		253.341	254.824	275.314	250.459	258.485			0.00563682	no	0.987619	no			119.341	122.285	138.912	126.447	126.746		134.535	118.98	159.703	140.188	138.352			0.1264	no	0.908775	no
gnl|CMER|CMD040C	similar to apospory-associated protein C			140.626	129.868	129.042	122.9	130.609		132.397	134.615	126.04	130.07	130.781			0.0018949	no	0.987619	no			72.7329	72.1392	71.4077	76.922	73.3004		90.3085	88.1917	87.8383	90.5518	89.2226			0.283587	no	0.0174954	no
gnl|CMER|CMD041C	fructose-1,6-bisphosphatase			110.2	100.296	103.441	103.762	104.425		108.858	109.379	107.367	108.764	108.592			0.0564565	no	0.987619	no			56.5872	65.7683	62.2692	53.7758	59.6001		80.8856	77.4457	74.162	72.8293	76.3307			0.356947	no	0.0137003	no
gnl|CMER|CMD042C	hypothetical protein			93.7255	85.5586	76.6073	76.8359	83.1818		84.2235	84.2335	71.9621	82.7964	80.8039			-0.0418438	no	0.997307	no			47.7701	51.607	48.8966	47.4568	48.9326		56.4128	54.3047	48.8972	55.6537	53.8171			0.137267	no	0.996406	no
gnl|CMER|CMD044C	hypothetical protein			109.025	97.588	95.3933	96.7361	99.6855		97.8276	96.9237	98.5354	87.0876	95.0936			-0.0680357	no	0.987619	no			54.9701	62.3411	54.3645	53.8254	56.3753		72.9976	60.1389	58.5072	58.2792	62.4807			0.148348	no	0.943921	no
gnl|CMER|CMD046C	hypothetical protein			159.004	146.459	129.327	136.327	142.779		140.786	138.823	137.876	135.207	138.173			-0.0473109	no	0.987619	no			80.0974	82.3886	81.4678	81.771	81.4312		102.484	87.3736	90.7719	91.6197	93.0624			0.192616	no	0.272527	no
gnl|CMER|CMD047C	hypothetical protein			214.393	207.395	213.83	228.561	216.045		210.361	224.099	226.021	228.516	222.249			0.0408477	no	0.987619	no			89.7409	89.0548	94.5045	82.031	88.8328		134.463	115.114	124.195	125.629	124.85			0.491035	no	2.60029e-05	yes
gnl|CMER|CMD048C	cytochrome c reductase (Complex III) subunit 9(X)			399.055	408.573	430.032	399.159	409.205		407.729	434.329	422.239	411.853	419.037			0.0342562	no	0.987619	no			206.663	219.515	244.642	203.166	218.497		189.96	171.18	189.496	218.604	192.31			-0.184176	no	0.00589224	yes
gnl|CMER|CMD049C	hypothetical protein, conserved			171.085	158.675	157.891	168.004	163.914		163.715	171.757	170.873	159.493	166.459			0.0222336	no	0.987619	no			83.4201	78.421	78.3426	81.9616	80.5363		93.5993	81.3288	86.7423	84.8099	86.6201			0.105062	no	0.530169	no
gnl|CMER|CMD050C	protein phosphatase 2 regulatory subunit A			352.096	335.589	323.523	306.171	329.345		305.751	327.567	307.69	318.616	314.906			-0.0646763	no	0.987619	no			215.912	203.574	201.697	201.077	205.565		195.542	186.299	175.047	181.948	184.709			-0.154343	no	4.09605e-05	yes
gnl|CMER|CMD051C	hypothetical protein	down		1074.37	965.486	1003.65	952.837	999.086		989.096	1027.78	906.477	896.435	954.947			-0.0651889	no	0.987619	no			684.433	633.013	605.447	604.747	631.91		244.159	258.49	219.152	215.573	234.343			-1.43109	yes, <-1	5.80911e-10	yes
gnl|CMER|CMD052C	hypothetical protein			263.277	246.133	243.979	246.188	249.894		249.648	245.91	253.832	269.75	254.785			0.0279623	no	0.987619	no			144.972	136.347	136.046	143.257	140.156		184.021	160.353	160.244	157.509	165.532			0.240079	no	0.0596197	no
gnl|CMER|CMD053C	hypothetical protein, conserved			182.87	189.93	171.632	196.271	185.176		193.41	184.308	177.925	192.383	187.007			0.014195	no	0.987619	no			127.337	113.463	118.314	113.28	118.098		125.172	113.768	116.798	121.825	119.391			0.0157012	no	0.0533153	no
gnl|CMER|CMD055C	similar to mitotic check point protein BUB2			282.528	252.039	269.379	263.299	266.811		270.907	259.555	272.289	273.872	269.156			0.0126226	no	0.987619	no			205.874	187.708	172.245	177.025	185.713		198.119	188.145	186.42	186.119	189.701			0.0306499	no	0.0960929	no
gnl|CMER|CMD057C	hypothetical protein, conserved			482.09	464.92	444.851	469.868	465.432		475.631	475.318	436.457	456.657	461.016			-0.0137541	no	0.99885	no			290.725	301.987	278.137	292.441	290.822		263.414	239.317	222.512	223.454	237.174			-0.294192	no	1.15315e-05	yes
gnl|CMER|CMD058C	fumarate hydratase precursor			265.593	251.643	236.589	248.342	250.542		242.627	246.163	242.995	230.68	240.616			-0.0583184	no	0.987619	no			141.998	132.565	144.721	138.114	139.35		172.433	162.141	155.93	157.371	161.969			0.217007	no	0.0913926	no
gnl|CMER|CMD060C	20S core proteasome subunit beta 7			330.156	293.279	284.512	311.332	304.82		300.445	289.151	307.207	301.336	299.535			-0.0252318	no	0.99885	no			163.384	156.7	145.692	155.927	155.426		153.093	144.886	137.86	134.223	142.516			-0.125106	no	0.00107028	yes
gnl|CMER|CMD061C	hypothetical protein, conserved			531.278	491.035	490.346	486.832	499.873		492.893	487.496	528.258	512.849	505.374			0.0157888	no	0.987619	no			276.187	231.761	244.56	248.359	250.217		291.424	265.001	274.454	257.548	272.107			0.120994	no	0.781773	no
gnl|CMER|CMD062C	small GTP-binding protein of Rab family			467.916	465.786	456.783	452.478	460.741		456.934	440.822	472.782	463.872	458.602			-0.00671158	no	0.997307	no			234.033	247.02	237.344	246.912	241.328		248.803	236.854	262.881	248.866	249.351			0.0471868	no	0.0912133	no
gnl|CMER|CMD063C	hypothetical protein			403.713	409.103	394.739	389.108	399.166		363.574	396.677	391.178	402.857	388.571			-0.0388081	no	0.987619	no			207.134	193.602	188.664	193.418	195.705		223.491	200.207	237.061	229.206	222.491			0.18507	no	0.494555	no
gnl|CMER|CMD066C	hypothetical protein			226.324	184.418	205.773	196.873	203.347		213	206.424	217.207	207.74	211.093			0.0539321	no	0.987619	no			101.563	117.766	107.235	107.865	108.607		130.021	116.341	113.131	122.38	120.468			0.14953	no	0.91166	no
gnl|CMER|CMD067C	probable prohibitin protein			599.846	676.023	670.667	647.965	648.625		666.246	709.357	644.209	659.881	669.923			0.0466105	no	0.987619	no			406.332	393.976	387.666	413.053	400.257		404.803	419.47	391.523	408.559	406.089			0.0208693	no	0.0344882	no
gnl|CMER|CMD068C	hypothetical protein			417.092	399.845	379.698	401.18	399.454		411.562	383.458	373.076	365.748	383.461			-0.0589488	no	0.987619	no			205.336	220.706	162.856	209.344	199.561		202.802	187.846	177.261	168.117	184.007			-0.117071	no	0.0339967	no
gnl|CMER|CMD070C	probable FKBP-type peptidyl-prolyl cis-trans isomerase			626.424	584.273	556.027	558.329	581.263		618.768	571.332	570.359	593.328	588.446			0.0177191	no	0.987619	no			348.714	338.633	355.951	358.786	350.521		333.183	310.419	284.705	303.461	307.942			-0.186843	no	1.82612e-05	yes
gnl|CMER|CMD071C	unknown ribonuclease			211.171	201.421	191.118	188.917	198.157		192.939	190.058	198.207	192.937	193.535			-0.0340469	no	0.987619	no			119.492	114.5	119.737	122.257	118.997		117.319	111.488	112.995	108.789	112.648			-0.0791035	no	0.000162967	yes
gnl|CMER|CMD072C	hypothetical protein			287.786	275.578	260.605	263.517	271.871		253.098	257.295	278.285	276.15	266.207			-0.0303755	no	0.990647	no			163.243	145.209	150.71	149.067	152.057		158.169	143.064	150.411	139.174	147.704			-0.041904	no	0.00275995	yes
gnl|CMER|CMD073C	hypothetical protein			102.565	98.7231	82.8841	80.9119	91.2709		76.6877	75.4592	80.9645	70.5706	75.9205			-0.265666	no	0.987619	no			41.665	37.3126	44.8594	41.9202	41.4393		57.8714	43.7139	49.1209	53.1903	50.9741			0.298766	no	0.242726	no
gnl|CMER|CMD074C	hypothetical protein			196.266	205.279	170.73	175.44	186.929		182.626	183.416	167.926	178.378	178.087			-0.0699091	no	0.987619	no			97.5139	100.492	85.4254	101.736	96.2918		128.767	104.879	119.979	122.38	119.001			0.305491	no	0.0580081	no
gnl|CMER|CMD076C	guanylate kinase 1			119.43	120.048	103.99	114.089	114.389		119.278	111.393	100.515	119.745	112.733			-0.0210418	no	0.99885	no			68.3508	75.2771	74.5739	71.1386	72.3351		81.4998	77.8758	79.3089	79.311	79.4989			0.136238	no	0.974916	no
gnl|CMER|CMD077C	similar to methionine--tRNA ligase, partial			330.178	319.354	305.801	317.829	318.29		325.823	328.823	327.707	313.919	324.068			0.0259531	no	0.987619	no			191.744	183.138	177.967	181.409	183.565		197.519	178.122	183.937	173.958	183.384			-0.00142134	no	0.00697631	yes
gnl|CMER|CMD079C	hypothetical protein			118.228	178.549	145.55	155.028	149.339		135.958	154.259	133.391	153.045	144.163			-0.0508867	no	0.987619	no			108.942	115.515	116.513	107.924	112.223		112.411	104.589	88.7727	105.449	102.805			-0.126459	no	0.0208882	no
gnl|CMER|CMD080C	phosphatidylinositol polyphosphate 5-phosphatase			201.082	187.606	188.908	185.005	190.65		185.772	181.438	199.499	178.667	186.344			-0.0329582	no	0.987619	no			108.402	110.475	104.22	108.124	107.805		139.392	122.405	127.878	126.138	128.954			0.258428	no	0.0170181	no
gnl|CMER|CMD081C	probable O-sialoglycoprotein endopeptidase			161.753	156.681	150.44	158.271	156.787		140.181	147.528	152.258	171.844	152.953			-0.0357145	no	0.987619	no			87.4905	91.6683	97.4419	86.3727	90.7434		116.867	104.185	112.312	109.485	110.712			0.286954	no	0.0247978	no
gnl|CMER|CMD083C	probable serine/threonine protein phosphatase			144.072	165.22	144.763	161.09	153.786		150.398	147.963	149.987	145.253	148.401			-0.0514298	no	0.987619	no			74.7101	79.4066	81.7999	74.4635	77.595		96.2586	85.5138	103.802	92.415	94.4975			0.284311	no	0.0730184	no
gnl|CMER|CMD084C	chloroplast translation initiation factor IF-1			548.894	541.809	551.479	524.027	541.552		541.842	512.726	532.73	525.309	528.152			-0.0361478	no	0.987619	no			317.484	333.425	301.216	328.345	320.118		255.511	249.121	224.405	240.573	242.403			-0.401197	no	1.44534e-06	yes
gnl|CMER|CMD085C	hypothetical protein			0	0	0	0	0		0	0	0	0	0		cut-off	#DIV/0!	no	1	no			0	0	0	0	0		0	0	0	0	0		cut-off	#DIV/0!	no	1	no
gnl|CMER|CMD088C	hypothetical protein			205.233	195.117	203.102	192.631	199.021		194.235	226.541	208.826	212.446	210.512			0.0809839	no	0.987619	no			117.611	136.03	133.446	123.883	127.743		149.158	137.824	153.391	140.559	145.233			0.185128	no	0.576197	no
gnl|CMER|CMD090C	hypothetical protein, conserved			112.434	110.738	109.914	106.149	109.809		97.5108	101.576	102.91	114.139	104.034			-0.0779371	no	0.987619	no			58.553	52.7583	57.5129	57.5993	56.6059		77.3648	65.7967	68.8916	69.4847	70.3845			0.314305	no	0.022293	no
gnl|CMER|CMD091C	hypothetical protein			117.307	112.537	110.083	105.927	111.463		110.297	110.247	103.357	111.883	108.946			-0.0329592	no	0.987619	no			48.2201	60.2884	55.1384	57.1049	55.188		77.8671	65.2957	66.0239	64.0827	68.3174			0.307899	no	0.060526	no
gnl|CMER|CMD092C	hypothetical protein, conserved			145.962	139.762	133.132	136.548	138.851		131.376	133.04	132.985	138.279	133.92			-0.0521705	no	0.987619	no			69.0719	63.0156	65.0108	69.3016	66.6		97.8735	81.0464	84.0024	85.0357	86.9895			0.38532	no	0.000736343	yes
gnl|CMER|CMD093C	L-Galactono-1,4-lactone dehydrogenase			278.595	263.511	246.322	264.69	263.28		256.645	250.81	270.001	257.871	258.832			-0.0245814	no	0.99885	no			145.435	147.666	137.185	138.717	142.251		150.185	149.433	142.409	138.901	145.232			0.0299224	no	0.0402566	no
gnl|CMER|CMD094C	hypothetical protein			440.373	432.103	389.132	419.913	420.38		420.426	438.397	432.124	440.233	432.795			0.0419895	no	0.987619	no			238.143	237.812	212.748	227.653	229.089		306.325	285.389	299.98	277.766	292.365			0.35186	no	0.00232967	yes
gnl|CMER|CMD095C	V-type ATPase V0 subunit a			134.622	129.641	134.022	123.745	130.508		129.003	131.609	131.983	124.867	129.365			-0.0126848	no	0.99885	no			63.0577	61.7869	71.7631	73.0636	67.4178		84.6831	73.8849	75.9552	73.6325	77.0389			0.192457	no	0.452534	no
gnl|CMER|CMD096C	cytochrome P450			262.529	248.251	244.907	246.716	250.601		250.064	255.843	244.328	246.43	249.166			-0.00828397	no	0.995375	no			135.855	138.831	138.261	138.963	137.977		183.612	150.479	176.543	157.69	167.081			0.276114	no	0.0267361	no
gnl|CMER|CMD097C	similar to Traf and Tnf receptor associated protein			161.475	143.659	150.222	155.243	152.65		137.006	139.751	147.103	135.937	139.949			-0.125322	no	0.987619	no			67.6956	75.7255	75.1219	78.07	74.1533		86.0055	76.6122	89.3699	82.5076	83.6238			0.173403	no	0.704948	no
gnl|CMER|CMD098C	hypothetical protein, conserved			116.693	115.219	109.633	123.534	116.27		99.6234	113.217	115.039	107.615	108.874			-0.0948224	no	0.987619	no			65.9148	68.9471	62.8774	59.6657	64.3513		88.7808	78.1184	87.9695	87.4807	85.5874			0.411429	no	0.0022366	yes
gnl|CMER|CMD099C	probable myo-inositol 2-dehydrogenase			103.669	96.3152	94.0627	85.7402	94.9467		98.1765	97.2452	88.8175	89.4148	93.4135			-0.0234876	no	0.99885	no			76.2165	74.6845	76.2987	76.1452	75.8362		118.631	110.299	103.902	96.2183	107.262			0.500185	no	5.76633e-05	yes
gnl|CMER|CMD100C	similar to ATP-dependent proteinase BsgA			309.131	286.778	283.196	286.254	291.34		280.473	306.284	289.591	284.163	290.128			-0.00601333	no	0.990477	no			160.543	151.739	149.898	139.195	150.344		144.326	132.217	136.082	134.432	136.764			-0.136575	no	0.000178848	yes
gnl|CMER|CMD101C	unknown GTP-binding protein			714.033	656.856	680.1	650.482	675.368		665.528	684.562	685.775	645.142	670.252			-0.0109698	no	0.998623	no			370.158	347.774	351.836	367.467	359.309		318.238	281.659	284.26	277.245	290.35			-0.30743	no	8.46985e-07	yes
gnl|CMER|CMD102C	adaptor-related protein complex 3, sigma subunit			127.157	154.074	165.831	154.156	150.304		152.618	157.648	142.409	165.222	154.474			0.0394821	no	0.987619	no			89.0556	78.8073	97.8988	108.292	93.5135		98.9719	112.647	126.337	101.368	109.831			0.232041	no	0.471746	no
gnl|CMER|CMD103C	hypothetical protein			145.57	148.23	137.77	146.139	144.427		144.927	170.585	151.978	149.61	154.275			0.0951603	no	0.987619	no			92.1157	89.7241	96.8734	96.6346	93.837		91.8085	91.5469	104.752	92.1174	95.0562			0.0186244	no	0.164036	no
gnl|CMER|CMD104C	delta-aminolevulinic acid dehydratase (porphobilinogen synthase)			1189.28	1196.78	1120.41	1111.78	1154.56		1136.07	1125.87	1239.74	1107.99	1152.42			-0.00268594	no	0.990647	no			551.691	563.372	541.989	541.125	549.544		655.612	578.257	556.692	558.901	587.365			0.0960227	no	0.41623	no
gnl|CMER|CMD105C	similar to peroxisomal membrane protein PEX2			137.548	135.497	135.817	130.362	134.806		120.704	127.816	131.707	115.723	123.988			-0.120686	no	0.987619	no			70.6948	63.1459	58.9448	59.7663	63.1379		93.2743	73.1584	78.7949	67.3295	78.1393			0.307541	no	0.117879	no
gnl|CMER|CMD106C	hypothetical protein			147.272	144.728	136.409	133.581	140.497		132.963	135.532	136.479	132.198	134.293			-0.0651616	no	0.987619	no			66.1086	72.8875	70.2157	69.0653	69.5693		88.3743	79.1481	74.8373	77.2876	79.9118			0.199958	no	0.287862	no
gnl|CMER|CMD107C	hypothetical protein, conserved			178.466	174.964	170.661	155.855	169.987		168.815	168.684	179.127	170.072	171.675			0.0142569	no	0.987619	no			84.445	90.4382	86.0681	93.712	88.6658		164.638	147.88	138.431	134.721	146.417			0.723635	no	1.53646e-06	yes
gnl|CMER|CMD108C	probable lactoylglutathione lyase			697.67	714.751	632.001	678.764	680.797		653.877	661.15	670.46	660.97	661.614			-0.0412335	no	0.987619	no			411.559	416.574	409.642	437.552	418.832		559.25	530.174	505.38	483.07	519.468			0.310665	no	0.00395982	yes
gnl|CMER|CMD109C	hypothetical protein, conserved			1.6306	0.932141	2.4807	0.990192	1.50841		1.04976	1.06177	2.08859	1.3863	1.3966		cut-off	-0.111104	no	0.997491	no			0.223485	0.20449	0.600483	0.185406	0.303466		0.222739	0.390099	0.640521	1.4222	0.66889		cut-off	1.14024	yes, >1	0.336457	no
gnl|CMER|CMD110C	probable telomerase reverse transcriptase			122.331	122.964	113.899	120.242	119.859		117.199	124.975	119.664	114.5	119.084			-0.00935414	no	0.997491	no			71.0126	67.0795	71.2315	72.4438	70.4419		95.0753	79.8318	81.0144	84.2771	85.0496			0.271872	no	0.020109	no
gnl|CMER|CMD112C	unknown hydrolase			207.059	230.429	220.556	238.791	224.209		240.64	228.966	234.935	237.581	235.531			0.0710731	no	0.987619	no			128.712	126.377	135.545	134.574	131.302		153.178	178.506	165.92	168.04	166.411			0.34186	no	0.0194899	no
gnl|CMER|CMD113C	glycerol-3-phosphate dehydrogenase			679.686	760.486	864.425	851.425	789.005		805.241	840.571	844.715	866.785	839.328			0.0891993	no	0.987619	no			542.294	577.225	599.071	572.536	572.782		731.21	766.608	774.427	808.661	770.227			0.427298	no	0.000353168	yes
gnl|CMER|CMD115C	hypothetical protein, conserved			152.7	166.196	167.765	161.715	162.094		165.844	176.999	181.342	177.059	175.311			0.113085	no	0.987619	no			93.7692	89.1558	87.6791	83.1176	88.4304		111.965	99.2466	115.428	100.045	106.671			0.270554	no	0.100524	no
gnl|CMER|CMD116C	hypothetical protein, conserved			160.012	155.907	148.62	150.013	153.638		152.921	155.106	155.358	140.509	150.973			-0.0252403	no	0.99885	no			87.8542	70.989	77.3711	72.5805	77.1987		101.454	83.8794	100.052	93.8751	94.8152			0.296542	no	0.0891745	no
gnl|CMER|CMD117C	similar to enhancer of polycomb			130.978	124.236	119.146	123.135	124.374		122.709	123.915	122.294	111.441	120.09			-0.0505678	no	0.987619	no			95.4085	96.1204	95.4999	90.7352	94.441		137.914	123.453	129.022	130.936	130.331			0.464697	no	5.8241e-06	yes
gnl|CMER|CMD118C	beta-ketoacyl-CoA synthase			404.21	397.232	392.476	385.549	394.867		391.647	394.29	413.689	391.229	397.714			0.0103635	no	0.987619	no			204.924	215.823	205.104	208.277	208.532		204.144	197.672	203.998	203.706	202.38			-0.0432024	no	0.00117512	yes
gnl|CMER|CMD119C	hypothetical protein, conserved			134.777	144.202	138.858	142.483	140.08		130.425	131.433	149.333	136.685	136.969			-0.0324009	no	0.988344	no			63.5827	65.0313	68.4458	66.4434	65.8758		90.6383	72.0338	73.1556	74.0607	77.4721			0.233929	no	0.25072	no
gnl|CMER|CMD121C	probable photolyase/blue-light receptor (PHR2)			2657.47	2493	2528.6	2509.54	2547.16		2473.38	2519.43	2592.48	2495.35	2520.16			-0.0153734	no	0.99885	no			1430.54	1382.79	1376.63	1343.9	1383.46		1302.72	1209.72	1264.23	1213.72	1247.6			-0.149133	no	4.98931e-05	yes
gnl|CMER|CMD122C	hypothetical protein, conserved			524.081	556.526	532.757	557.518	542.72		526.538	525.514	480.115	522.742	513.727			-0.0792057	no	0.987619	no			301.768	314.856	311.69	310.507	309.705		251.645	267.92	265.481	285.195	267.56			-0.211033	no	6.31132e-05	yes
gnl|CMER|CMD123C	probable ATP-dependent DNA helicase RecQ			126.529	109.596	107.261	106.104	112.372		110.673	108.058	103.759	104.025	106.629			-0.0756936	no	0.987619	no			65.0161	65.938	61.0297	63.4954	63.8698		68.8912	67.9213	65.6259	62.4491	66.2219			0.0521734	no	0.103711	no
gnl|CMER|CMD125C	similar to heat shock protein dnaJ			112.123	116.828	94.7756	107.469	107.799		99.9602	96.5028	110.252	95.3469	100.516			-0.100925	no	0.987619	no			49.9116	51.1224	61.3827	55.9925	54.6023		70.8312	64.8865	67.8953	59.8679	65.8702			0.270664	no	0.14691	no
gnl|CMER|CMD127C	hypothetical protein, conserved			317.59	310.59	279.894	314.15	305.556		288.091	312.35	282.179	299.584	295.551			-0.0480293	no	0.987619	no			171.361	175.075	179.56	186.889	178.221		197.656	197.03	210.617	186.199	197.875			0.150923	no	0.863297	no
gnl|CMER|CMD129C	similar to BRCA1-binding helicase-like protein BACH1			97.3219	93.3617	90.3794	90.4239	92.8717		91.4278	88.2774	89.3147	88.7612	89.4452			-0.0542347	no	0.987619	no			44.8063	44.7451	49.839	48.723	47.0283		60.983	53.9906	57.5808	55.8008	57.0888			0.279677	no	0.0143222	no
gnl|CMER|CMD131C	hypothetical protein			66.7403	66.3429	69.7149	71.075	68.4683		71.876	61.8339	64.762	63.1335	65.4013			-0.0661153	no	0.987619	no			26.1712	25.1093	26.9293	29.7222	26.983		31.8241	31.4899	34.2271	36.4971	33.5096			0.312523	no	0.0744994	no
gnl|CMER|CMD133C	ATP-binding cassette, sub-family C (MRP), member 2			58.2717	53.3907	51.6231	58.3662	55.4129		53.2656	54.7764	57.6957	54.4552	55.0482			-0.00952632	no	0.997527	no			24.137	21.8961	26.0667	24.8104	24.2276		28.8523	27.4557	27.5329	28.6931	28.1335			0.215639	no	0.196954	no
gnl|CMER|CMD134C	ATP-binding cassette, sub-family G			338.818	331.524	313.269	334.441	329.513		329.466	340.798	305.31	338.517	328.523			-0.0043421	no	0.990647	no			146.741	125.403	170.262	161.412	150.954		252.068	235.82	223.305	215.284	231.619			0.617642	no	0.00010915	yes
gnl|CMER|CMD135C	ATP-binding cassette, sub-family G			262.368	255.745	244.234	242.057	251.101		249.741	256.525	241.156	251.25	249.668			-0.00825632	no	0.997307	no			131.814	115.426	131.957	134.516	128.428		176.236	166.467	144.447	161.28	162.107			0.335986	no	0.0109803	no
gnl|CMER|CMD137C	hypothetical protein, conserved			183.361	165.763	161.413	169.557	170.024		161.965	155.249	169.901	161.042	162.039			-0.0693928	no	0.987619	no			94.7508	94.4928	90.7396	93.1242	93.2768		94.4348	92.0397	83.2613	93.1511	90.7217			-0.0400706	no	0.00816007	yes
gnl|CMER|CMD139C	similar to endonuclease III			197.744	214.321	203.798	212.184	207.012		207.45	218.338	212.733	206.461	211.246			0.0292084	no	0.987619	no			105.227	104.365	103.36	100.041	103.248		150.998	126.696	130.614	137.907	136.554			0.403355	no	0.000819284	yes
gnl|CMER|CMD140C	60S ribosomal protein L27A			1842.3	1884.85	2020.11	1897.73	1911.25		1925.87	1956.21	1913.12	1949.98	1936.29			0.0187845	no	0.987619	no			1174.72	1163.24	1141.12	1074.71	1138.45		772.162	811.771	805.346	819.169	802.112			-0.505194	no	1.22865e-07	yes
gnl|CMER|CMD141C	hypothetical protein			225.912	209.749	207.893	206.932	212.622		202.858	185.134	207.098	200.846	198.984			-0.095636	no	0.987619	no			106.094	98.3781	108.014	111.614	106.025		130.404	112.455	111.412	124.637	119.727			0.175339	no	0.673518	no
gnl|CMER|CMD142C	hypothetical protein			242.256	235.203	213.412	229.858	230.182		211.951	226.852	229.16	230.385	224.587			-0.0355011	no	0.987619	no			115.328	113.368	114.58	119.413	115.672		146.223	137.065	138.356	131.773	138.354			0.258322	no	0.0161509	no
gnl|CMER|CMD143C	hypothetical protein, conserved			181.852	183.144	144.944	176.499	171.61		166.414	160.103	174.028	156.39	164.234			-0.0633813	no	0.987619	no			135.803	122.362	139.198	133.475	132.709		126.326	123.133	131.181	132.89	128.383			-0.0478202	no	0.0104384	no
gnl|CMER|CMD144C	hypothetical protein, conserved			81.1411	86.9768	76.5454	81.4685	81.533		74.1805	78.6552	82.598	86.6731	80.5267			-0.0179168	no	0.99885	no			89.1186	82.1886	73.6658	89.7142	83.6718		103.391	98.0699	94.3942	95.2687	97.7809			0.224811	no	0.30039	no
gnl|CMER|CMD146C	similar to 3-oxo-5-alpha-steroid 4-dehydrogenase			412.782	356.524	355.322	354.556	369.796		340.864	355.698	354.564	353.734	351.215			-0.074375	no	0.987619	no			193.834	194.05	207.654	205.641	200.295		203.043	192.68	192.835	184.275	193.208			-0.0519679	no	0.000704747	yes
gnl|CMER|CMD148C	ATP-binding cassette, sub-family B (MDR/TAP), member 1			506.917	509.013	492.929	529.96	509.705		550.943	579	440.808	561.735	533.122			0.0648023	no	0.987619	no			155.6	133.577	205.316	238.866	183.34		348.951	317.959	307.44	295.194	317.386			0.79172	no	0.000965213	yes
gnl|CMER|CMD151C	similar to transcription initiation protein SPT5			131.151	121.083	114.273	119.627	121.534		120.911	122.537	119.228	119.082	120.439			-0.0130481	no	0.99885	no			61.6555	54.7872	60.3034	60.9221	59.417		73.5564	67.7587	69.3061	68.684	69.8263			0.232894	no	0.063317	no
gnl|CMER|CMD152C	probable ubiquitin-conjugating enzyme E2			1212.2	1310.41	1426	1347.12	1323.93		1412.4	1396.11	1396.9	1369.55	1393.74			0.0741351	no	0.987619	no			751.48	749.101	692.686	697.974	722.81		682.35	823.046	817.155	847.517	792.517			0.132825	no	0.990435	no
gnl|CMER|CMD154C	hypothetical protein, conserved			247.376	232.336	214.219	223.054	229.246		216.506	215.546	216.454	220.975	217.37			-0.0767445	no	0.987619	no			114.759	116.507	128.14	127.337	121.686		178.525	157.32	168.745	162.739	166.832			0.455235	no	5.15772e-05	yes
gnl|CMER|CMD155C	hypothetical protein			31.6062	31.9298	42.4448	37.8827	35.9659		41.6404	36.9998	36.7428	42.1419	39.3812			0.13088	no	0.987619	no			20.381	23.652	17.8087	17.3207	19.7906		22.2948	19.957	28.9691	25.7591	24.245			0.292873	no	0.46971	no
gnl|CMER|CMD156C	coatomer protein complex, subunit alpha			235.176	227.683	211.676	215.033	222.392		214.928	222.159	210.747	220.268	217.026			-0.0352392	no	0.987619	no			122.782	112.959	118.596	124.233	119.642		120.371	108.75	110.478	111.115	112.678			-0.0865195	no	0.000304353	yes
gnl|CMER|CMD157C	hypothetical protein, conserved			353.39	325.017	313.454	325.161	329.255		334.272	359.414	316.604	353.05	340.835			0.049867	no	0.987619	no			194.647	170.937	177.548	187.335	182.617		200.665	196.652	197.18	195.051	197.387			0.112208	no	0.641666	no
gnl|CMER|CMD158C	hypothetical protein			49.4092	39.7287	42.9456	39.2447	42.8321		46.3445	41.0594	43.2987	44.8664	43.8923			0.0352752	no	0.987619	no			25.5932	22.6034	26.7093	23.6326	24.6346		33.0493	29.135	27.8524	31.3598	30.3491			0.300968	no	0.165438	no
gnl|CMER|CMD159C	similar to separin (cut1)			93.046	84.5497	80.2172	82.4169	85.0575		83.8733	81.0371	83.7925	83.3269	83.0074			-0.0351973	no	0.987619	no			49.5884	48.3328	51.829	49.0168	49.6917		59.5728	55.9704	58.9442	59.0934	58.3952			0.232844	no	0.0428646	no
gnl|CMER|CMD161C	hypothetical protein			863.185	900.176	918.236	960.561	910.539		893.423	910.309	923.524	997.304	931.14			0.0322765	no	0.987619	no			362.226	386.884	435.227	435.121	404.865		454.125	464.071	559.444	535.423	503.266			0.313881	no	0.0764021	no
gnl|CMER|CMD162C	similar to DnaJ protein			155.431	145.391	129.76	159.916	147.624		142.395	147.409	165.426	135.511	147.685			0.00059439	no	0.997307	no			60.7879	78.6519	79.5389	72.8876	72.9666		67.2116	67.9748	91.1942	73.8275	75.052			0.0406559	no	0.506158	no
gnl|CMER|CMD163C	probable molybdopterin converting factor small subunit MoaD			105.211	101.345	105.798	100.694	103.262		110.252	110.557	97.0547	127.477	111.335			0.108601	no	0.987619	no			66.4867	63.6009	68.2094	62.1783	65.1188		78.9156	68.5776	62.9409	62.092	68.1315			0.0652482	no	0.549958	no
gnl|CMER|CMD164C	similar to syntaxin binding protein Unc-18			143.629	129.194	129.288	123.113	131.306		126.658	129.577	131.098	126.408	128.435			-0.0318897	no	0.990647	no			70.5752	66.1817	70.6488	69.25	69.1639		64.324	56.8678	59.2427	59.7518	60.0466			-0.203938	no	3.27797e-06	yes
gnl|CMER|CMD165C	hypothetical protein			1477.62	1449.73	1426.9	1443.74	1449.5		1431.72	1456.16	1474.59	1448.85	1452.83			0.00331199	no	0.987619	no			849.144	852.563	804.445	804.605	827.689		557.942	600.191	606.172	597.748	590.513			-0.487119	no	2.15207e-07	yes
gnl|CMER|CMD167C	hypothetical protein			213.436	199.438	196.157	191.348	200.094		196.548	192.257	199.266	192.653	195.181			-0.0358696	no	0.987619	no			128.163	127.402	132.834	144.352	133.188		169.258	154.713	169.353	163.218	164.136			0.301426	no	0.00820706	yes
gnl|CMER|CMD168C	similar to elongin C			128.446	126.081	117.362	117.6	122.372		136.465	132.188	139.148	121.414	132.304			0.112579	no	0.987619	no			73.2012	76.6168	85.3716	76.4569	77.9116		115.472	87.7877	73.4549	102.934	94.912			0.284752	no	0.333972	no
gnl|CMER|CMD170C	similar to methylthioadenosine phosphorylase mtaP			186.609	166.709	177.715	185.288	179.08		174.859	173.045	168.642	178.12	173.667			-0.0442845	no	0.987619	no			98.092	103.509	93.5505	91.7704	96.7304		119.661	98.7304	104.207	105.82	107.105			0.146979	no	0.937068	no
gnl|CMER|CMD171C	probable N-ethylammeline chlorohydrolase			182.607	171.23	163.662	166.626	171.031		168.656	169.23	162.937	165.081	166.476			-0.0389476	no	0.987619	no			94.7135	95.9662	103.136	98.8186	98.1587		116.37	108.629	114.307	108.871	112.045			0.190885	no	0.283382	no
gnl|CMER|CMD173C	hypothetical protein, conserved			137.389	140.456	131.556	132.597	135.499		138.378	138.511	141.673	136.71	138.818			0.0349111	no	0.987619	no			81.651	74.7755	71.6152	81.5902	77.408		99.9855	86.818	97.1873	91.522	93.8782			0.278308	no	0.032836	no
gnl|CMER|CMD174C	hypothetical protein			674.788	793.588	909.616	913.036	822.757		925.011	885.054	898.625	871.986	895.169			0.121693	no	0.987619	no			468.067	531.878	464.133	479.088	485.791		402.891	501.355	501.614	507.726	478.397			-0.0221298	no	0.143991	no
gnl|CMER|CMD175C	hypothetical protein, conserved			377.906	359.822	343.792	357.566	359.772		365.523	361.973	348.516	351.635	356.912			-0.0115135	no	0.997527	no			226.893	228.542	222.399	223.292	225.282		287.572	263.142	258.111	256.215	266.26			0.241105	no	0.0278896	no
gnl|CMER|CMD180C	GATA transcription factor			449.082	416.262	377.243	380.479	405.766		370.356	379.403	387.572	370.992	377.081			-0.105777	no	0.987619	no			223.425	211.349	206.742	220.756	215.568		349.377	313.056	281.675	283.125	306.808			0.509195	no	7.9558e-05	yes
gnl|CMER|CMD181C	similar to RNA polymerase III transcription factor IIIB chain B''			103.87	101.516	98.7841	98.1176	100.572		98.9161	99.3923	95.5661	108.375	100.562			-0.0001335	no	0.990647	no			53.4998	51.5091	54.6821	52.969	53.165		68.0699	62.6784	64.161	61.2432	64.0381			0.268454	no	0.0329516	no
gnl|CMER|CMD182C	hypothetical protein			345.36	307.131	315.181	320.694	322.091		333.308	304.666	335.65	323.205	324.207			0.00944669	no	0.987619	no			178.404	166.6	170.713	165.794	170.378		200.596	175.762	178.927	180.819	184.026			0.111172	no	0.553505	no
gnl|CMER|CMD183C	small GTP-binding protein of Rab family			130.617	135.417	113.903	126.505	126.611		118.092	117.085	130.146	117.019	120.585			-0.0703457	no	0.987619	no			74.6779	87.6034	86.5111	69.8964	79.6722		90.7565	88.5728	90.2469	95.3558	91.233			0.195479	no	0.55014	no
gnl|CMER|CMD184C	glycogen phosphorylase			624.129	615.584	613.713	609.371	615.699		612.095	618.405	636.567	606.097	618.291			0.00605988	no	0.987619	no			339.141	335.93	361.257	346.577	345.726		396.66	373.716	363.336	378.196	377.977			0.128669	no	0.84903	no
gnl|CMER|CMD185C	TATA-box binding protein-associated factor 13			399.351	417.366	371.081	385.879	393.419		389.32	358.164	356.372	373.307	369.291			-0.0913101	no	0.987619	no			251.244	263.918	229.671	252.562	249.349		237.907	198.897	226.394	202.461	216.415			-0.204365	no	0.000472582	yes
gnl|CMER|CMD186C	similar to small multidrug export protein qacE			431.553	402.355	407.195	391.705	408.202		386.277	385.911	396.777	396.387	391.338			-0.0608671	no	0.987619	no			235.726	226.936	231.334	244.2	234.549		256.024	245.649	212.498	253.68	241.963			0.0448946	no	0.161607	no
gnl|CMER|CMD187C	hypothetical protein			562.036	615.713	606.862	625.026	602.41		621.588	584.141	673.913	591.741	617.846			0.0365019	no	0.987619	no			291.385	318.814	305.161	297.374	303.184		319.224	372.047	342.815	373.524	351.903			0.214983	no	0.331519	no
gnl|CMER|CMD190C	NADPH:protochlorophyllide oxidoreductase			0.630004	0.882357	1.67729	0.937307	1.03174		1.41956	1.31615	1.15541	0.624887	1.129		cut-off	0.129968	no	0.987619	no			0.151106	0.276526	0.812016	0.376078	0.403932		1.65662	1.05504	0.43308	0.686859	0.957901		cut-off	1.24577	yes, >1	0.161373	no
gnl|CMER|CMD191C	similar to trefoil factor			27.0264	23.2713	22.0902	22.1562	23.636		26.6879	24.7018	26.4056	23.8151	25.4026			0.103988	no	0.987619	no			15.4533	16.8937	12.9593	12.052	14.3395		24.1698	21.9228	21.3986	26.361	23.463			0.710391	no	0.000508414	yes
gnl|CMER|CME001C	similar to trefoil factor			28.888	30.3014	25.2758	26.2838	27.6873		23.5439	27.4086	28.5064	27.8608	26.8299			-0.0453784	no	0.987619	no			26.7716	31.4025	21.8122	19.5194	24.8764		38.2603	34.4304	34.1394	34.8991	35.4323			0.510285	no	0.0143596	no
gnl|CMER|CME004C	ubiquitin-like protein Smt3			271.658	320.795	328.811	323.805	311.267		317.716	288.5	352.026	302.995	315.309			0.0186147	no	0.987619	no			310.626	337.273	317.747	325.212	322.715		221.59	277.602	269.826	282.392	262.853			-0.296005	no	0.000677938	yes
gnl|CMER|CME005C	hypothetical protein			62.1433	56.954	53.3701	54.5892	56.7642		55.2852	57.7737	53.9721	53.3124	55.0859			-0.0432981	no	0.987619	no			57.9975	54.1678	59.7497	57.6886	57.4009		71.4614	62.5252	66.3749	65.6752	66.5092			0.21248	no	0.140933	no
gnl|CMER|CME006C	hypothetical protein			47.4708	54.8385	46.4804	45.6602	48.6125		48.2117	47.6446	47.0959	45.7105	47.1657			-0.0435887	no	0.987619	no			42.8008	47.2997	43.6188	44.1265	44.4615		60.4668	53.8928	47.1624	55.9103	54.3581			0.289938	no	0.0747238	no
gnl|CMER|CME008C	hypoxanthine phosphoribosyltransferase (HPRT)			123.909	121.574	127.846	130.559	125.972		126.378	121.296	131.727	117.129	124.133			-0.0212178	no	0.99885	no			133.239	132.622	130.529	126.202	130.648		155.855	119.768	140.757	126.448	135.707			0.0548106	no	0.284222	no
gnl|CMER|CME009C	hypothetical protein			63.6537	52.5866	63.4381	81.2984	65.2442		66.0958	68.6347	63.1218	72.1563	67.5022			0.0490836	no	0.987619	no			60.7879	56.3937	52.9314	53.232	55.8363		77.4143	76.6328	76.3565	84.685	78.7721			0.496483	no	0.00174666	yes
gnl|CMER|CME010C	probable methyltransferase Cyt19			150.12	135.489	139.17	143.168	141.987		126.707	142.384	132.055	136.222	134.342			-0.0798457	no	0.987619	no			130.05	128	126.184	117.71	125.486		166.569	152.084	148.493	138.583	151.432			0.271146	no	0.0346883	no
gnl|CMER|CME012C	Na+/glucose co-transporter			136.253	125.594	124.573	116.747	125.792		127.149	129.792	130.868	129.345	129.289			0.0395551	no	0.987619	no			122.423	117.947	113.539	111.201	116.278		136.193	131.678	130.774	128.898	131.886			0.181717	no	0.364354	no
gnl|CMER|CME013C	hypothetical protein, conserved			110.111	104.146	92.4088	100.158	101.706		95.715	106.901	113.444	103.106	104.792			0.0431199	no	0.987619	no			98.2526	99.8719	100.239	92.8496	97.8032		123.511	112.186	119.273	104.937	114.977			0.233387	no	0.161368	no
gnl|CMER|CME014C	hypothetical protein			72.8822	64.3115	53.5806	58.2544	62.2572		49.1263	67.6708	52.2979	54.9901	56.0213			-0.152266	no	0.987619	no			56.7752	60.699	65.8372	64.4545	61.9415		81.0071	60.5048	71.9399	60.3077	68.4399			0.143932	no	0.982805	no
gnl|CMER|CME015C	methionine--tRNA ligase, chloroplast or mitochondrial			107.283	98.485	99.7488	99.2854	101.201		96.5835	93.3436	100.906	100.19	97.7557			-0.0499654	no	0.987619	no			97.5286	92.9642	102.49	89.8683	95.7127		85.3837	82.6478	87.5095	77.8827	83.3559			-0.199426	no	5.26918e-05	yes
gnl|CMER|CME016C	signal recognition particle (SRP) receptor alpha subunit			49.1043	46.7052	45.0745	43.731	46.1537		44.9591	45.9801	49.1308	45.7286	46.4496			0.00921968	no	0.987619	no			45.351	45.1556	51.9365	47.6434	47.5216		50.0625	45.7237	48.5223	44.2829	47.1478			-0.0113921	no	0.0333199	no
gnl|CMER|CME017C	unknown dehydrogenase, conserved			124.198	114.69	108.619	105.588	113.274		104.808	105.017	122.59	110.554	110.742			-0.0326076	no	0.997491	no			107.629	107.884	110.078	101.042	106.658		128.308	108.843	109.855	104.664	112.918			0.0822757	no	0.365185	no
gnl|CMER|CME018C	hypothetical protein, conserved			74.9471	80.8754	75.0925	76.3108	76.8064		73.6968	77.3255	80.0977	80.4485	77.8921			0.0202503	no	0.987619	no			69.0899	63.6039	66.1643	66.4233	66.3203		78.396	69.5099	65.602	65.3686	69.7191			0.0721035	no	0.35029	no
gnl|CMER|CME019C	dynamin-related protein involved in mitochondrial division CmDnm1/DRP3			287.367	258.603	267.121	261.592	268.671		260.672	253.686	260.853	269.373	261.146			-0.0409832	no	0.987619	no			239.041	237.077	232.802	242.839	237.94		305.388	275.995	285.659	278.559	286.4			0.267436	no	0.00911542	yes
gnl|CMER|CME020C	hypothetical protein, conserved			57.2623	57.5976	54.9042	55.6525	56.3542		57.1822	61.5933	62.7985	64.6714	61.5614			0.127503	no	0.987619	no			46.9465	48.4401	42.4942	44.9552	45.709		72.7982	74.9723	67.0372	75.4835	72.5728			0.666951	no	1.93211e-05	yes
gnl|CMER|CME022C	hypothetical protein			67.8605	63.1796	57.2004	60.5235	62.191		64.029	65.1141	61.8101	62.517	63.3675			0.0270383	no	0.987619	no			59.0557	55.9293	62.6968	60.6604	59.5855		65.2536	61.1643	63.0242	63.9017	63.336			0.0880628	no	0.297352	no
gnl|CMER|CME023C	fusion protein of phosphoribosylaminoimidazole carboxylase and phosphoribosylaminoimidazole-succinocarboxamide synthase, chloroplast or mitochondrial precursor			543.649	499.941	496.537	461.321	500.362		537.843	550.124	486.656	507.233	520.464			0.0568253	no	0.987619	no			616.837	594.44	535.333	503.101	562.428		443.421	422.454	343.552	370.667	395.023			-0.50973	no	1.32465e-05	yes
gnl|CMER|CME024C	DNA-directed RNA polymerase I subunit			86.1094	108.565	89.8656	104.629	97.2922		82.0994	87.2205	83.6486	83.4601	84.1072			-0.210095	no	0.987619	no			114.301	120.463	97.3037	106.404	109.618		105.648	85.2712	107.396	107.684	101.5			-0.11101	no	0.0348302	no
gnl|CMER|CME025C	hypothetical protein, conserved			193.209	184.472	177.915	188.4	185.999		179.804	177.12	182.411	173.275	178.152			-0.0621824	no	0.987619	no			170.096	159.702	165.572	167.565	165.734		198.521	187.429	181.713	174.595	185.564			0.163052	no	0.631626	no
gnl|CMER|CME029C	chromosome condensation protein SMC4			164.159	160.693	161.759	165.323	162.984		159.917	155.543	159.843	171.124	161.607			-0.0122384	no	0.99885	no			127.616	125.238	144.291	152.706	137.463		184.413	175.9	194.673	187.24	185.557			0.432817	no	0.0012097	yes
gnl|CMER|CME030C	unknown RING finger protein			105.127	117.413	116.753	115.832	113.781		129.832	112.245	114.466	119.059	118.9			0.0634879	no	0.987619	no			117.167	106.979	121.792	137.999	120.984		141.032	147.367	156.519	152.592	149.377			0.30414	no	0.0837516	no
gnl|CMER|CME031C	hypothetical protein, conserved			191.996	178.383	185.131	173.301	182.203		184.044	184.113	177.078	186.519	182.939			0.00581586	no	0.987619	no			193.539	168.916	172.492	182.12	179.267		178.46	180.726	194.466	194.158	186.953			0.0605651	no	0.257353	no
gnl|CMER|CME033C	hypothetical protein			123.378	116.617	117.188	117.889	118.768		119.329	113.725	111.511	126.068	117.658			-0.0135454	no	0.99885	no			121.175	118.345	126.578	118.729	121.207		146.705	136.816	132.947	127.555	136.006			0.166195	no	0.594626	no
gnl|CMER|CME034C	similar to calmodulin			217.729	236.64	220.198	247.092	230.415		226.12	232.536	247.036	252.954	239.661			0.0567638	no	0.987619	no			246.928	267.53	251.761	237.214	250.858		326.747	319.326	349.543	313.281	327.224			0.383409	no	0.00126261	yes
gnl|CMER|CME036C	hypothetical protein			130.812	138.07	140.227	134.849	135.99		129.827	143.146	143.76	145.533	140.566			0.0477575	no	0.987619	no			248.913	286.277	223.367	203.169	240.432		377.49	364.081	356.624	375.006	368.3			0.615256	no	0.000264795	yes
gnl|CMER|CME037C	cysteine--tRNA ligase, chloroplast or mitochondrial			94.8844	86.9905	88.146	94.0129	91.0085		82.6091	87.781	89.5691	81.4011	85.3401			-0.0927772	no	0.987619	no			105.14	97.4243	93.4837	92.3652	97.1032		109.444	98.5007	95.3458	82.5846	96.4688			-0.00945643	no	0.0663695	no
gnl|CMER|CME038C	hypothetical protein			105.661	105.901	101.579	113.335	106.619		107.333	111.133	112.801	113.898	111.291			0.0618719	no	0.987619	no			83.912	91.1452	95.2766	92.5197	90.7134		110.206	106.428	117.404	116.642	112.67			0.312714	no	0.0173939	no
gnl|CMER|CME040C	hypothetical protein			139.88	125.601	133.802	134.511	133.449		127.644	129.59	137.654	126.9	130.447			-0.0328201	no	0.997307	no			103.719	105.199	105.72	102.679	104.329		103.373	98.1999	105.538	102.475	102.397			-0.0269772	no	0.0136429	no
gnl|CMER|CME041C	hypothetical protein, conserved			485.61	468.59	486.56	462.135	475.724		466.804	465.21	473.938	441.094	461.762			-0.042975	no	0.987619	no			511.624	477.189	458.083	485.257	483.038		322.597	294.948	309.691	305.756	308.248			-0.648045	no	6.47418e-09	yes
gnl|CMER|CME043C	hypothetical protein, conserved			42.9564	35.9522	34.8672	36.5198	37.5739		38.5395	36.0681	35.8151	32.6625	35.7713			-0.0709294	no	0.987619	no			28.2922	27.5271	31.421	32.0778	29.8295		37.2212	37.0387	30.1825	37.6379	35.5201			0.251893	no	0.274608	no
gnl|CMER|CME044C	unknown WD repeat protein			78.3418	77.8462	72.3969	74.7964	75.8453		73.2064	79.2897	73.6961	74.552	75.1861			-0.0125949	no	0.99885	no			80.9279	82.5534	81.2753	77.8541	80.6527		80.5155	76.4961	75.4935	75.6086	77.0284			-0.0663311	no	0.000245365	yes
gnl|CMER|CME045C	hypothetical protein			31.6802	38.8237	37.306	37.454	36.316		33.461	37.9803	37.9269	40.2606	37.4072			0.042712	no	0.989842	no			25.6449	36.936	26.7965	36.6408	31.5045		47.8055	35.2308	49.9073	41.8788	43.7056			0.472258	no	0.0981368	no
gnl|CMER|CME046C	60S ribosomal protein L29			587.06	625.434	713.59	632.101	639.546		706.175	640.406	659.271	683.233	672.271			0.0719948	no	0.987619	no			681.261	611.357	700.87	683.054	669.136		477.108	517.635	547.824	553.762	524.082			-0.352505	no	2.92125e-05	yes
gnl|CMER|CME047C	isoleucine--tRNA ligase			171.044	162.854	157.148	163.22	163.566		160.354	168.389	160.046	159.726	162.129			-0.0127369	no	0.99885	no			158.583	156.28	168.807	157.957	160.407		152.802	144.81	147.974	141.169	146.689			-0.128974	no	3.7979e-05	yes
gnl|CMER|CME048C	hypothetical protein	up		3.30987	1.72182	2.7114	3.23601	2.74477		3.23179	2.8916	2.42809	1.80564	2.58928			-0.0841357	no	0.99885	no			3.49303	1.59807	3.12848	2.23926	2.61471		4.27261	5.12718	6.21911	5.62937	5.31207			1.02262	yes, >1	0.00837472	yes
gnl|CMER|CME050C	similar to nuclear LIM interactor-interacting factor			174.663	180.869	165.684	178.822	175.01		169.646	171.489	187.766	176.427	176.332			0.0108612	no	0.987619	no			130.388	138.458	128.359	140.04	134.311		289.725	241.028	239.253	244.237	253.561			0.916752	no	4.09478e-08	yes
gnl|CMER|CME051C	hypothetical protein			74.2469	76.6675	78.4749	73.1147	75.626		81.8093	75.7507	80.6385	81.4164	79.9037			0.0793803	no	0.987619	no			88.8996	81.8595	71.8783	78.118	80.1888		96.6579	101.045	107.016	100.298	101.254			0.33651	no	0.0326733	no
gnl|CMER|CME052C	hypothetical protein			128.323	124.011	115.071	121.143	122.137		134.395	118.069	127.064	130.37	127.474			0.0617091	no	0.987619	no			127.445	132.471	139.436	113.167	128.13		124.638	119.184	136.457	123.06	125.835			-0.026075	no	0.0453103	no
gnl|CMER|CME053C	unknown M20/M25/M40 family peptidase			114.954	110.209	101.901	99.2499	106.579		103.579	111.255	116.294	103.476	108.651			0.0277814	no	0.987619	no			115.53	112.513	108.936	106.046	110.756		124.93	117.968	113.832	118.027	118.689			0.0998012	no	0.435111	no
gnl|CMER|CME054C	40S ribosomal protein S13			395.377	405.459	399.182	384.507	396.131		397.775	388.472	377.867	397.231	390.336			-0.0212619	no	0.99885	no			440.212	422.008	451.31	431.105	436.159		330.279	335.947	330.296	314.307	327.707			-0.412446	no	8.69356e-08	yes
gnl|CMER|CME055C	ATP-dependent Zn protease FtsH2			98.2395	93.1239	94.3823	96.5692	95.5787		89.4748	91.1844	96.0215	93.6205	92.5753			-0.0460625	no	0.987619	no			97.4272	93.4796	97.8628	94.5774	95.8367		111.492	99.5473	106.705	104.008	105.438			0.137745	no	0.97563	no
gnl|CMER|CME056C	hypothetical protein			33.9846	38.855	37.8466	38.4787	37.2912		39.5231	43.1875	38.4238	36.5047	39.4098			0.0797165	no	0.987619	no			33.9571	41.5195	37.68	32.6586	36.4538		43.4279	44.9793	43.781	45.6229	44.4528			0.286205	no	0.154336	no
gnl|CMER|CME057C	hypothetical protein			105.683	116.298	114.782	116.544	113.327		112.234	108.582	103.795	99.0251	105.909			-0.0976629	no	0.987619	no			115.521	101.329	111.094	105.835	108.445		108.509	125.665	130.213	129.387	123.443			0.186891	no	0.576617	no
gnl|CMER|CME058C	hypothetical protein			110.699	124.25	118.631	124.891	119.618		114.29	117.527	119.519	119.97	117.826			-0.0217714	no	0.99885	no			112.298	113.905	117.03	110.786	113.505		138.907	122.702	130.987	128.682	130.32			0.199304	no	0.168317	no
gnl|CMER|CME059C	conserved unknown protein RtcB			120.175	114.907	115.466	113.138	115.922		103.074	117.877	119.97	104.232	111.288			-0.0588453	no	0.987619	no			117.499	113.656	109.465	108.619	112.31		139.274	127.179	134.103	130.472	132.757			0.241306	no	0.0361747	no
gnl|CMER|CME060C	similar to ER-derived vesicles protein Erv14			130.058	118.878	127.108	120.649	124.173		119.683	137.211	129.6	117.935	126.107			0.0222969	no	0.987619	no			117.753	130.395	132.129	129.882	127.54		168.705	159.119	164.588	163.92	164.083			0.363481	no	0.00462702	yes
gnl|CMER|CME061C	similar to protein-tyrosine-phosphatase-like protein			260.338	256.941	250.91	280.827	262.254		257.917	271.917	258.422	258.642	261.724			-0.0029161	no	0.990647	no			277.677	280.723	260.652	262.075	270.282		304.769	291.063	302.57	302.632	300.258			0.15174	no	0.793164	no
gnl|CMER|CME062C	probable cationic amino acid transporter ctrA			92.1685	85.6054	81.2781	85.1652	86.0543		81.6465	79.5392	88.3216	81.924	82.8578			-0.0546093	no	0.987619	no			76.9033	76.7084	86.8258	74.6064	78.761		100.615	89.6371	83.92	86.9932	90.2912			0.197105	no	0.381151	no
gnl|CMER|CME063C	similar to splicing factor 3b subunit 4 (U2 snRNP)			57.1077	63.7192	63.514	73.712	64.5132		56.9815	63.9668	63.8768	65.74	62.6413			-0.0424808	no	0.990647	no			69.986	69.1606	68.0547	67.0192	68.5551		78.1229	84.8158	89.4033	88.7112	85.2633			0.31466	no	0.0837516	no
gnl|CMER|CME064C	chorismate synthase			160.465	158.834	160.64	158.558	159.624		152.806	158.813	156.488	159.533	156.91			-0.0247439	no	0.997491	no			183.832	171.707	167.323	159.847	170.677		152.603	142.917	150.731	149.194	148.861			-0.197304	no	3.09572e-05	yes
gnl|CMER|CME065C	hypothetical protein			73.7554	71.9691	75.8284	74.4872	74.01		72.6228	78.2169	78.4091	67.7556	74.2511			0.00469146	no	0.987619	no			83.7416	81.8385	75.5691	79.1914	80.0851		73.5226	86.3501	85.2961	93.5436	84.6781			0.0804543	no	0.604125	no
gnl|CMER|CME067C	exonuclease I			64.9784	61.3068	67.9611	74.8386	67.2713		60.2964	68.7605	80.4178	71.3491	70.206			0.0616035	no	0.987619	no			54.9052	51.8957	61.8956	65.7944	58.6227		79.423	74.8739	82.3234	84.4044	80.2562			0.453152	no	0.00230995	yes
gnl|CMER|CME068C	hypothetical protein, conserved			118.045	114.952	112.073	130.958	119.007		117.746	115.335	117.075	120.978	117.784			-0.0149052	no	0.99885	no			125.527	130.731	120.488	109.841	121.647		133.916	134.123	145.877	139.857	138.444			0.186598	no	0.509938	no
gnl|CMER|CME069C	hypothetical protein			0.880005	1.40857	0.57671	0.448887	0.828543		0.79315	0.534816	2.72571	0.349143	1.10071		cut-off	0.40978	no	0.987619	no			0.506566	0.46351	0.453698	0.140084	0.390964		1.51463	0.884225	0.806582	0.61403	0.954866		cut-off	1.28826	yes, >1	0.107103	no
gnl|CMER|CME070C	unknown [2Fe-2S] ferredoxin			201.26	216.303	214.07	203.507	208.785		207.334	203.784	222.888	227.407	215.353			0.0446855	no	0.987619	no			242.123	236.245	227.026	234.192	234.897		187.199	182.786	186.056	184.857	185.224			-0.342753	no	9.70388e-07	yes
gnl|CMER|CME071C	similar to DNA topoisomerase VI subunit A			35.3777	33.3387	38.5157	37.1076	36.0849		31.0577	36.2995	32.5814	34.3308	33.5674			-0.104337	no	0.987619	no			36.4391	34.6864	32.2414	29.7427	33.2774		62.8236	52.5772	58.8159	53.4308	56.9119			0.774186	no	1.49335e-05	yes
gnl|CMER|CME072C	hypothetical protein			59.6534	57.7805	54.3579	57.2273	57.2548		60.1232	61.6112	57.9892	51.8559	57.8949			0.01604	no	0.987619	no			58.5175	52.1989	56.6887	51.2142	54.6548		82.6767	74.1626	72.6676	72.7411	75.562			0.467312	no	0.000167521	yes
gnl|CMER|CME073C	ATP-dependent RNA helicase p47			328.508	312.536	313.529	319.286	318.465		314.677	332.039	334.957	315.469	324.286			0.0261314	no	0.987619	no			311.904	318.267	305.574	299.596	308.835		313.771	290.951	320.489	303.915	307.281			-0.00727847	no	0.00736684	yes
gnl|CMER|CME074C	hypothetical protein			56.7762	67.8913	73.3221	68.1443	66.5335		89.8027	76.1146	62.0675	69.5658	74.3876			0.160982	no	0.987619	no			108.942	99.6826	96.4245	100.481	101.383		70.8956	96.1994	104.691	98.4575	92.5607			-0.131337	no	0.0872886	no
gnl|CMER|CME075C	hypothetical protein			75.8597	68.1982	69.7125	76.8096	72.645		69.0579	69.1547	78.8491	72.4149	72.3692			-0.00548878	no	0.997527	no			65.2281	70.8999	62.5375	71.6375	67.5758		86.3899	79.5666	76.222	75.9151	79.5234			0.234874	no	0.187216	no
gnl|CMER|CME076C	hypothetical protein			13.0954	15.147	13.2333	10.4831	12.9897		11.487	12.635	13.2452	11.9461	12.3283			-0.0753872	no	0.987619	no			11.9218	7.97157	9.93833	10.4991	10.0827		18.5542	13.4463	14.1055	14.8399	15.2365			0.59565	no	0.00760175	yes
gnl|CMER|CME079C	serine/threonine protein phosphatase PP1 catalytic subunit			224.731	224.887	217.077	223.462	222.539		207.83	224.247	222.585	236.326	222.747			0.00134619	no	0.987619	no			211.649	210.318	217.633	221.289	215.222		206.21	189.97	213.996	194.715	201.223			-0.0970339	no	0.000236091	yes
gnl|CMER|CME080C	hypothetical protein			328.867	340.044	338.397	322.31	332.405		327.453	333.887	298.443	339.769	324.888			-0.0329986	no	0.987619	no			313.704	298.639	320.089	304.191	309.156		219.041	224.405	241.316	230.869	228.908			-0.433568	no	2.32285e-07	yes
gnl|CMER|CME081C	hypothetical protein			93.1046	84.3733	91.1202	78.4056	86.7509		86.9821	92.2558	93.3916	92.6976	91.3317			0.0742374	no	0.987619	no			85.6096	80.8052	86.8075	87.2725	85.1237		91.3826	93.8752	89.692	89.1878	91.0344			0.0968507	no	0.535334	no
gnl|CMER|CME082C	similar to cell division cycle protein CDC6			52.6572	57.2889	54.1708	55.2726	54.8474		58.0289	59.0311	58.4378	60.0695	58.8918			0.102645	no	0.987619	no			49.024	45.2481	51.9429	51.3037	49.3797		56.6313	54.6248	64.6918	62.0457	59.4984			0.268934	no	0.13374	no
gnl|CMER|CME083C	similar to retromer component VPS5			45.6524	43.1423	43.9799	40.7369	43.3779		41.6404	44.4473	41.0218	39.7754	41.7212			-0.0561781	no	0.987619	no			35.1092	39.0503	40.5459	40.522	38.8068		48.6118	43.4249	47.0655	42.43	45.383			0.225842	no	0.241676	no
gnl|CMER|CME085C	probable XPA-binding protein 1			74.1753	73.4399	73.9184	75.5214	74.2637		74.9527	72.0342	69.4983	74.5842	72.7673			-0.0293668	no	0.997491	no			57.8358	60.1924	64.1748	64.7189	61.7305		84.4536	71.9271	67.9866	79.4798	75.9618			0.299291	no	0.0564113	no
gnl|CMER|CME086C	hypothetical protein			115.616	115.662	116.516	115.577	115.843		121.242	118.969	117.732	133.304	122.812			0.0842784	no	0.987619	no			94.1585	93.9683	101.521	101.575	97.8058		127.572	122.105	125.952	133.599	127.307			0.38032	no	0.000394072	yes
gnl|CMER|CME087C	probable acetyl-CoA C-acetyltransferase			123.106	113.162	115.52	106.996	114.696		108.051	107.92	111.467	114.116	110.389			-0.0552232	no	0.987619	no			99.2869	99.001	103.99	103.565	101.461		130.129	114.983	119.436	118.449	120.749			0.251092	no	0.0174489	no
gnl|CMER|CME088C	hypothetical protein			127.268	124.29	110.969	119.523	120.513		109.877	115.211	118.852	116.824	115.191			-0.0651529	no	0.987619	no			83.0251	80.0486	92.1473	97.1012	88.0806		129.391	121.21	115.859	128.389	123.712			0.490095	no	0.000192193	yes
gnl|CMER|CME089C	similar to TBP-binding phosphoprotein DR1			126.656	118.139	123.325	129.904	124.506		120.52	120.7	131.16	122.051	123.608			-0.0104447	no	0.99885	no			114.163	105.251	113.673	107.446	110.133		123.695	122.659	130.548	123.836	125.184			0.184805	no	0.472675	no
gnl|CMER|CME090C	hypothetical protein			53.4828	52.483	53.2621	60.0903	54.8295		50.357	52.4733	52.5406	52.147	51.8795			-0.0797892	no	0.987619	no			44.2015	50.0801	50.8822	48.4112	48.3938		67.251	60.9981	57.4789	57.6234	60.8379			0.330148	no	0.0101234	no
gnl|CMER|CME091C	hypothetical protein, conserved			148.286	158.502	142.54	143.671	148.25		164.304	134.977	138.563	156.026	148.467			0.0021144	no	0.997491	no			186.804	170.633	156.69	165.607	169.933		253.563	252.803	242.135	257.795	251.574			0.566014	no	4.724e-05	yes
gnl|CMER|CME092C	similar to ankirin			62.378	57.4715	57.4803	53.859	57.7972		60.3351	61.3028	59.7731	52.0927	58.3759			0.0143736	no	0.987619	no			70.6467	63.2531	61.9664	57.689	63.3888		67.0942	61.1993	57.5082	59.7668	61.3921			-0.0461742	no	0.0159487	no
gnl|CMER|CME094C	hypothetical protein			51.1367	55.5131	54.5406	45.7342	51.7312		50.9572	54.521	51.7925	52.3536	52.4061			0.0187002	no	0.987619	no			53.3108	48.4463	45.8981	53.4959	50.2878		69.7144	59.2461	57.4276	61.4924	61.9701			0.301365	no	0.0639813	no
gnl|CMER|CME095C	phosphoenolpyruvate carboxylase			208.963	197.541	177.654	179.156	190.828		203.861	203.37	185.181	184.217	194.157			0.0249491	no	0.987619	no			224.244	199.8	194.151	193.593	202.947		288.069	255.369	222.558	230.817	249.203			0.296219	no	0.0669057	no
gnl|CMER|CME096C	unknown zinc-finger protein	up		62.7626	61.4997	56.0284	62.2513	60.6355		67.6883	63.5113	60.7336	63.3703	63.8259			0.0739785	no	0.987619	no			47.7855	52.4123	49.2977	54.3096	50.9513		137.031	127.475	130.835	130.397	131.434			1.36715	yes, >1	3.23791e-10	yes
gnl|CMER|CME099C	histone H3 variant			156.88	132.628	145.627	149.596	146.183		121.451	133.37	143.919	157.598	139.084			-0.0718125	no	0.987619	no			88.0708	100.687	124.792	116.552	107.525		143.286	133.883	144.896	161.183	145.812			0.439431	no	0.0158144	no
gnl|CMER|CME100C	acyl-coenzyme A:cholesterol acyltransferase; ACAT			355.605	358.548	330.363	366.188	352.676		334.437	331.535	361.783	344.149	342.976			-0.0402363	no	0.987619	no			341.797	322.153	332.622	332.037	332.152		368.784	351.505	339.566	338.293	349.537			0.073601	no	0.148814	no
gnl|CMER|CME101C	RNA polymerase III second largest subunit			53.9998	50.0996	47.2755	50.1764	50.3878		54.9522	51.4024	49.2103	48.7983	51.0908			0.019988	no	0.987619	no			50.6346	47.174	48.6136	51.4925	49.4787		61.2769	54.7192	55.0559	55.2845	56.5841			0.19359	no	0.263697	no
gnl|CMER|CME102C	similar to GATA transcription factor			116.775	115.132	105.579	113.905	112.848		105.058	100.33	112.714	109.822	106.981			-0.0770245	no	0.987619	no			86.662	87.1279	92.2649	93.7055	89.9401		116.84	102.315	112.143	116.58	111.969			0.316066	no	0.0124873	no
gnl|CMER|CME103C	hypothetical protein, conserved			98.9371	99.2476	95.1688	101.792	98.7863		86.2391	89.4458	95.3846	99.0158	92.5213			-0.0945248	no	0.987619	no			93.9449	91.9088	110.78	103.659	100.073		84.4385	80.5732	84.7817	88.5459	84.5848			-0.242583	no	8.0686e-05	yes
gnl|CMER|CME104C	similar to protein phosphatase 2A regulatory subunit B'			61.3204	56.2307	54.3615	58.7634	57.669		52.0054	57.3408	53.9926	57.6087	55.2369			-0.0621646	no	0.987619	no			62.2845	58.6762	60.2696	58.4533	59.9209		65.5765	60.9412	66.983	60.5482	63.5122			0.0839748	no	0.276602	no
gnl|CMER|CME106C	hypothetical protein			1.04276	0.417272	0.284739	0.886517	0.657823		0.522136	0.924192	1.27494	0.517148	0.809604		cut-off	0.299516	no	0.987619	no			0.666952	0	0.149336	0.691638	0.376982		0.664727	0.291046	0.318587	0.303165	0.394381		cut-off	0.0650976	no	0.935276	no
gnl|CMER|CME108C	similar to protein phosphatase 2A regulatory subunit B			160.902	140.057	137.073	135.814	143.461		141.779	147.044	135.099	144.087	142.002			-0.0147451	no	0.99885	no			154.323	140.406	168.135	168.108	157.743		151.194	139.747	115.124	118.879	131.236			-0.265411	no	0.000511971	yes
gnl|CMER|CME109C	probable 1-acylglycerol-3-phosphate O-acyltransferase			143.231	135.547	131.571	132.663	135.753		129.209	130.784	135.362	133.386	132.185			-0.0384267	no	0.987619	no			123.297	127.964	131.796	138.236	130.323		156.731	153.925	153.723	149.491	153.467			0.235839	no	0.0616685	no
gnl|CMER|CME110C	hypothetical protein			61.1976	67.4082	68.2986	56.9223	63.4567		62.1402	60.0974	56.1392	61.1236	59.8751			-0.0838154	no	0.987619	no			58.0992	58.7766	67.7929	61.268	61.4842		93.5866	81.4167	79.5445	75.508	82.5139			0.424423	no	0.00440155	yes
gnl|CMER|CME111C	polypeptide deformylase (formylmethionine deformylase)			261.302	257.848	254.158	262.167	258.869		249.057	259.535	261.758	264.782	258.783			-0.000478112	no	0.987619	no			254.105	258.035	243.764	247.109	250.753		268.061	255.407	248.321	258.197	257.496			0.0382844	no	0.0356411	no
gnl|CMER|CME112C	hypothetical protein			134.46	131.784	119.327	123.176	127.187		128.141	126.646	122.067	128.342	126.299			-0.0101003	no	0.997527	no			106.846	109.825	111.603	104.849	108.281		129.875	111.037	125.474	110.052	119.109			0.137512	no	0.960346	no
gnl|CMER|CME113C	probable dolichol-phosphate mannosyltransferase			101.415	101.825	98.9886	99.0736	100.326		99.5306	107.673	89.2768	104.737	100.304			-0.000302927	no	0.995804	no			130.438	122.589	126.542	120.149	124.93		85.4539	88.6234	88.7849	89.0973	87.9899			-0.505706	no	1.04186e-07	yes
gnl|CMER|CME114C	hypothetical protein			125.178	141.628	119.201	114.659	125.166		114.779	124.902	123.138	118.961	120.445			-0.0554683	no	0.987619	no			117.809	123.275	125.033	112.655	119.693		140.96	121.309	130.313	124.559	129.285			0.111214	no	0.632297	no
gnl|CMER|CME115C	hypothetical protein			2.61923	2.79496	3.57606	1.11338	2.52591		1.96726	0.994884	2.84658	0.865986	1.66868		cut-off	-0.598095	no	0.987619	no			4.60695	2.68252	3.37594	1.04236	2.92694		5.00901	4.38631	3.60104	3.42672	4.10577			0.488258	no	0.456669	no
gnl|CMER|CME116C	similar to (N6-adenosine)-methyltransferase			95.7862	90.5463	101.117	108.058	98.877		93.1345	87.1271	92.6787	99.7657	93.1765			-0.0856683	no	0.987619	no			62.528	73.5601	88.8521	81.7407	76.6702		68.9291	74.4166	87.9236	86.3743	79.4109			0.050671	no	0.510382	no
gnl|CMER|CME117C	ATP-binding cassette, sub-family D (PMP)			91.7414	85.9703	90.369	86.4608	88.6354		89.4339	87.56	85.7161	80.4887	85.7997			-0.0469106	no	0.987619	no			80.6988	78.1177	79.0128	74.3124	78.0354		72.3259	75.8124	75.4129	72.8095	74.0902			-0.074847	no	0.00113267	yes
gnl|CMER|CME118C	hypothetical protein, conserved			119.596	130.397	128.513	122.67	125.294		118.739	121.936	123.926	111.661	119.065			-0.0735634	no	0.987619	no			121.012	109.664	107.134	119.855	114.416		118.988	110.683	117.828	106.634	113.533			-0.0111766	no	0.0481537	no
gnl|CMER|CME119C	cyclin dependent kinase, A-type			152.968	155.836	149.956	127.604	146.591		155.136	153.187	148.657	139.319	149.075			0.0242393	no	0.987619	no			147.892	155.205	153.808	155.788	153.173		172.935	160.353	156.627	163.492	163.352			0.0928191	no	0.329652	no
gnl|CMER|CME120C	eukaryotic translation elongation factor 1 beta (eEF-1b)	down		550.803	516.113	535.554	491.735	523.551		501.126	541.501	502.366	485.389	507.596			-0.0446515	no	0.987619	no			684.094	647.018	680.134	619.873	657.78		282.042	296.617	285.53	281.965	286.539			-1.19887	yes, <-1	2.72626e-10	yes
gnl|CMER|CME121C	probable kynurenine aminotransferase			73.9543	70.2592	71.1655	62.1811	69.3901		68.6111	69.0097	63.3482	73.1519	68.5302			-0.0179885	no	0.99885	no			79.2473	84.21	68.704	65.0967	74.3145		91.9199	89.0958	76.6416	76.5693	83.5566			0.16911	no	0.770426	no
gnl|CMER|CME123C	hypothetical protein			87.2286	81.3196	77.2433	76.7857	80.6443		77.1223	81.3108	84.8266	81.8282	81.272			0.0111853	no	0.987619	no			95.6683	95.0116	105.628	99.3474	98.9138		100.295	98.6001	100.647	98.8001	99.5854			0.00976134	no	0.0144688	no
gnl|CMER|CME124C	hypothetical protein			73.3446	68.5032	66.2584	70.7665	69.7181		71.7205	74.3307	66.312	69.3218	70.4213			0.0144768	no	0.987619	no			63.7369	60.6634	57.8947	62.8772	61.293		83.798	80.219	79.0291	78.354	80.35			0.390576	no	0.00157241	yes
gnl|CMER|CME126C	similar to epidermal growth factor receptor substrate 15			106.956	107.641	101.294	102.031	104.481		96.3034	103.151	102.185	106.371	102.003			-0.0346318	no	0.987619	no			90.6342	94.5811	99.0165	94.7272	94.7397		110.459	107.362	109.673	108.409	108.976			0.201966	no	0.158876	no
gnl|CMER|CME127C	similar to fructose 1,6-bisphosphatase			130.306	124.485	121.38	126.693	125.716		125.454	127.427	122.624	128.967	126.118			0.00460313	no	0.987619	no			127.328	119.12	121.228	112.066	119.935		132.598	125.493	129.051	129.73	129.218			0.10755	no	0.59586	no
gnl|CMER|CME128C	20S core proteasome subunit alpha 6			177.489	162.477	172.515	178.699	172.795		164.464	170.588	168.566	160.223	165.96			-0.0582219	no	0.987619	no			157.846	160.536	166.049	161.109	161.385		163.231	138.931	159.207	151.674	153.261			-0.0745167	no	0.00152011	yes
gnl|CMER|CME130C	hypothetical protein			191.909	179.755	180.923	186.225	184.703		178.112	175.339	174.227	182.403	177.52			-0.0572231	no	0.987619	no			171.223	177.203	175.895	169.1	173.355		179.92	158.31	172.817	169.411	170.115			-0.0272264	no	0.00187561	yes
gnl|CMER|CME131C	hypothetical protein			324.194	298.335	282.66	297.388	300.644		279.387	285.592	318.263	289.353	293.149			-0.036425	no	0.987619	no			311.031	329.092	279.932	327.797	311.963		286.517	264.383	279.965	243.847	268.678			-0.215497	no	0.000176654	yes
gnl|CMER|CME132C	porphobilinogen deaminase			231.576	212.19	220.995	206.574	217.834		206.209	196.276	210.596	212.725	206.452			-0.0774248	no	0.987619	no			236.68	224.83	232.835	225.911	230.064		196.956	193.35	179.189	187.404	189.225			-0.281935	no	8.49885e-07	yes
gnl|CMER|CME133C	hypothetical protein			67.7604	57.0109	60.684	53.9815	59.8592		54.4528	58.7955	62.6988	56.8701	58.2043			-0.0404481	no	0.997307	no			76.3745	69.1898	61.6176	57.4525	66.1586		96.207	90.8597	71.2274	83.76	85.5135			0.370224	no	0.0576029	no
gnl|CMER|CME134C	hypothetical protein			97.2595	88.3574	81.3376	94.4694	90.356		87.4089	95.4889	89.2102	84.0258	89.0334			-0.0212728	no	0.99885	no			90.6741	91.9878	98.254	80.645	90.3902		134.244	112.153	122.218	113.592	120.552			0.415413	no	0.00141323	yes
gnl|CMER|CME135C	probable purple acid phosphatase			0.48209	0.771651	0.868827	0.655765	0.694583		1.30352	1.17194	0.864494	1.53016	1.21753		cut-off	0.809738	no	0.987619	no			0.647523	0.084641	0.331397	0.537192	0.400188		0.553169	0.565135	1.3256	0.925049	0.842238		cut-off	1.07355	yes, >1	0.149869	no
gnl|CMER|CME136C	dTDP-glucose 4,6-dehydratase			29.3042	22.4385	24.0056	23.5666	24.8287		24.0324	20.6974	19.1087	24.667	22.1264			-0.166242	no	0.987619	no			34.8011	28.2278	31.169	30.7625	31.2401		32.716	35.4132	37.7481	33.1576	34.7587			0.153976	no	0.867906	no
gnl|CMER|CME138C	hypothetical protein			137.871	135.834	131.932	144.638	137.569		132.105	124.195	141.448	140.289	134.509			-0.0324487	no	0.987619	no			105.679	104.31	108.788	101.478	105.064		120.595	112.525	119.311	124.705	119.284			0.183132	no	0.366653	no
gnl|CMER|CME139C	similar to spindle checkpoint protein Xmad1			121.326	115.656	122.332	121.004	120.079		119.059	115.015	113.02	125.236	118.082			-0.0241939	no	0.997801	no			97.0183	92.6012	96.1642	96.4754	95.5648		131.487	105.723	115.517	117.133	117.465			0.297678	no	0.0134296	no
gnl|CMER|CME141C	similar to GTP-binding protein			138.724	145.468	134.969	135.883	138.761		137.444	141.076	136.974	136.864	138.09			-0.00699877	no	0.997491	no			137.11	145.14	155.336	142.512	145.025		158.329	147.312	157.187	147.858	152.672			0.0741314	no	0.199461	no
gnl|CMER|CME142C	similar to retinoblastoma binding protein 2			64.3162	62.2928	58.1682	58.394	60.7928		59.4349	58.6108	57.5999	57.2926	58.2346			-0.0620251	no	0.987619	no			57.7747	56.5802	58.4332	61.2989	58.5217		61.7603	62.4293	59.1378	59.1335	60.6152			0.0507073	no	0.101995	no
gnl|CMER|CME143C	Smt3-activating enzyme E1 C subunit			68.8585	70.0273	66.3468	62.4343	66.9167		62.5209	64.9453	67.1293	61.6845	64.07			-0.0627181	no	0.987619	no			71.4588	60.6594	74.9095	72.3291	69.8392		83.8204	69.2963	70.7723	73.3032	74.2981			0.0892877	no	0.503348	no
gnl|CMER|CME144C	hypothetical protein			68.2677	66.4679	74.6246	63.9532	68.3284		59.6029	70.0294	67.3412	59.303	64.0691			-0.092855	no	0.987619	no			56.7353	65.2731	62.0232	62.2963	61.582		75.2562	70.998	74.3289	69.5931	72.5441			0.23635	no	0.23364	no
gnl|CMER|CME145C	fructose-1,6-biphosphate aldolase			1363.59	1333.68	1262.71	1288.78	1312.19		1368.13	1353.57	1264.68	1301.64	1322			0.0107493	no	0.987619	no			1203.47	1210.24	1162.06	1132.01	1176.94		1461.72	1272.93	1220.12	1203.25	1289.5			0.131771	no	0.895844	no
gnl|CMER|CME146C	polo-like protein kinase			151.549	135.625	147.37	147.278	145.456		125.393	133.465	144.022	148.324	137.801			-0.0779917	no	0.987619	no			103.002	106.497	121.904	128.527	114.983		157.593	149.634	168.057	169.242	161.132			0.486825	no	0.000767072	yes
gnl|CMER|CME147C	hypothetical protein, conserved			130.129	121.502	110.597	116.738	119.742		103.337	112.655	117.559	120.064	113.404			-0.0784563	no	0.987619	no			128.227	123.635	119.387	123.641	123.722		166.424	158.901	162.632	158.07	161.507			0.384488	no	9.14013e-05	yes
gnl|CMER|CME148C	chloroplast peptide chain release factor RF-2			152.119	141.866	149.519	136.48	144.996		146.097	143.453	145.001	149.736	146.072			0.0106604	no	0.987619	no			127.271	142.958	143.005	145.777	139.753		178.853	151.509	147.623	147.909	156.473			0.163042	no	0.766336	no
gnl|CMER|CME149C	hypothetical protein			84.7559	71.0238	79.3962	81.2114	79.0968		74.4434	77.4161	71.848	73.5838	74.3228			-0.0898146	no	0.987619	no			75.1922	66.7004	72.8283	67.6183	70.5848		73.988	70.9686	65.6204	69.2275	69.9511			-0.0130111	no	0.0598686	no
gnl|CMER|CME150C	hypothetical protein			72.5124	70.2876	68.6285	65.8368	69.3163		72.0444	70.1946	67.4256	69.6541	69.8297			0.0106449	no	0.987619	no			65.0093	71.0715	66.5424	66.3999	67.2558		69.8412	64.8431	56.9447	64.3196	63.9872			-0.0718752	no	0.0167862	no
gnl|CMER|CME151C	GTP-binding protein of Nug1 family			88.7045	78.5399	76.0064	81.3724	81.1558		81.6534	74.9388	76.5624	80.1465	78.3253			-0.0512167	no	0.987619	no			82.6575	79.9954	86.0774	86.3257	83.764		79.2133	80.4644	75.2291	82.8146	79.4304			-0.0766399	no	0.00378607	yes
gnl|CMER|CME153C	phosphatidylinositol-4-phosphate 5-kinase			93.6277	86.1978	81.6659	88.8656	87.5893		83.3349	89.9917	88.6726	86.3516	87.0877			-0.0082852	no	0.997307	no			99.176	102.977	100.487	98.3079	100.237		124.592	113.214	108.974	112.072	114.713			0.194613	no	0.238826	no
gnl|CMER|CME154C	hypothetical protein			62.6432	69.3499	72.9516	79.7923	71.1842		69.5099	63.8384	76.146	76.2067	71.4253			0.00487657	no	0.99885	no			63.6597	60.3567	69.2068	85.9946	69.8045		63.2387	69.0844	76.6222	75.959	71.2261			0.0290863	no	0.417148	no
gnl|CMER|CME156C	similar to mitochondrial ribosome small subunit component Rsm22			81.3721	72.3823	71.1586	71.0255	73.9846		69.3686	72.0061	69.2419	76.2766	71.7233			-0.0447837	no	0.987619	no			63.9743	73.3392	65.6398	65.9864	67.235		75.6093	63.7497	65.5673	67.8528	68.1948			0.0204498	no	0.109802	no
gnl|CMER|CME157C	hypothetical protein			101.322	95.8161	97.194	89.3904	95.9306		94.0498	91.0412	87.652	98.0103	92.6883			-0.049604	no	0.987619	no			88.7254	90.2046	86.447	90.9159	89.0732		85.8017	81.5383	86.7354	86.4968	85.1431			-0.0651029	no	0.0019421	yes
gnl|CMER|CME158C	similar to UGA suppressor tRNA-associated antigenic protein			114.432	106.891	104.813	104.005	107.535		105.305	101.724	99.1554	106.799	103.246			-0.0587227	no	0.987619	no			116.489	106.689	111.517	100.379	108.768		93.7568	85.8419	96.17	97.4091	93.2944			-0.221396	no	0.000104933	yes
gnl|CMER|CME159C	hypothetical protein, conserved			123.399	118.797	117.08	120.113	119.848		118.429	118.085	107.143	113.824	114.37			-0.06749	no	0.987619	no			118.675	108.458	120.12	116.01	115.816		112.009	103.451	112.284	107.369	108.778			-0.090443	no	0.000849992	yes
gnl|CMER|CME162C	Rub1-conjugating enzyme E2			128.459	116.66	110.771	118.867	118.689		110.093	111.558	107.573	116.418	111.411			-0.0913061	no	0.987619	no			113.384	108.495	95.0442	113.653	107.644		129.298	108.695	115.758	114.165	116.979			0.119979	no	0.821715	no
gnl|CMER|CME163C	hypothetical protein			125.972	113.231	108.689	113.155	115.262		116.026	115.204	115.408	121.831	117.117			0.0230375	no	0.987619	no			106.982	104.605	111.396	102.1	106.271		138.392	112.764	117.095	117.551	121.45			0.192622	no	0.373347	no
gnl|CMER|CME165C	probable dimethyladenosine transferase			145.724	137.696	147.538	139.293	142.563		130.737	125.291	147.812	130.563	133.601			-0.0936674	no	0.987619	no			169.82	153.483	149.302	153.827	156.608		102.618	106.978	103.191	109.001	105.447			-0.570639	no	1.74841e-07	yes
gnl|CMER|CME166C	probable pre-mRNA splicing factor ATP-dependent RNA helicase PRP43			95.0749	84.823	83.3392	82.6024	86.4599		83.2205	89.4143	82.5313	77.0339	83.05			-0.0580511	no	0.987619	no			90.445	86.4906	95.0697	92.1484	91.0384		110.627	100.301	105.748	101.958	104.658			0.201139	no	0.167338	no
gnl|CMER|CME167C	hypothetical protein			65.5604	65.1463	64.6997	61.3479	64.1886		64.2782	65.1807	64.5564	69.174	65.7973			0.0357124	no	0.987619	no			66.2757	79.5692	65.5972	67.4155	69.7144		79.9387	70.9222	76.6253	65.6244	73.2777			0.0719171	no	0.489551	no
gnl|CMER|CME168C	hypothetical protein			66.6782	57.561	54.9901	50.063	57.3231		51.3189	57.0284	54.838	55.1387	54.581			-0.0707174	no	0.987619	no			43.7015	53.7985	50.2133	48.6584	49.0929		65.9068	48.8056	58.7802	63.1227	59.1538			0.268956	no	0.251171	no
gnl|CMER|CME171C	similar to ring finger protein			304.922	294.185	297.922	296.906	298.484		298.52	292.445	291.822	298.767	295.388			-0.0150389	no	0.99885	no			304.528	295.439	295.894	310.284	301.536		298.846	313.511	296.3	280.254	297.227			-0.0207637	no	0.00736668	yes
gnl|CMER|CME172C	p21-activated protein kinase			318.59	300.749	312.965	310.705	310.752		275.239	300.072	302.993	327.327	301.408			-0.0440496	no	0.987619	no			275.953	264.063	287.999	299.361	281.844		244.065	254.906	286.675	283.522	267.292			-0.0764797	no	0.012274	no
gnl|CMER|CME173C	retroelement			90.6637	78.2312	77.5144	74.2435	80.1632		73.8882	80.9085	82.5642	78.5573	78.9795			-0.0214614	no	1	no			83.1834	79.0407	72.7111	73.1571	77.0231		116.188	100.522	104.495	108.708	107.478			0.480681	no	0.000430557	yes
gnl|CMER|CME175C	60S ribosomal protein L37			925.905	1159.42	1299.66	1267.75	1163.18		1306.03	1265.86	1163.95	1220.06	1238.97			0.0910668	no	0.987619	no			1403.8	1357.72	1389.52	1361.32	1378.09		763.967	1167.92	1100.83	1165.49	1049.55			-0.3929	no	0.00163509	yes
gnl|CMER|CME176C	hypothetical protein, conserved			114.15	112.29	110.745	111.186	112.093		104.955	104.212	107.875	110.685	106.932			-0.0680012	no	0.987619	no			110.607	97.9611	105.537	102.17	104.069		113.636	99.3902	109.838	105.017	106.97			0.0396736	no	0.102324	no
gnl|CMER|CME177C	hypothetical protein, conserved			84.7911	79.3212	81.7719	86.7925	83.1692		81.0443	85.7415	74.4297	78.4769	79.9231			-0.0574361	no	0.987619	no			77.4035	83.2718	82.1182	76.8546	79.912		98.9738	93.7934	90.5827	99.8015	95.7878			0.26143	no	0.0622289	no
gnl|CMER|CME179C	dihydrodipicolinate synthase			173.817	157.357	166.44	184.682	170.574		177.353	166.45	165.864	175.658	171.331			0.00639186	no	0.987619	no			178.447	192.207	187.333	176.879	183.716		221.754	213.148	213.851	212.08	215.208			0.228256	no	0.0595153	no
gnl|CMER|CME180C	hypothetical protein, conserved			421.887	395.361	434.221	443.166	423.659		425.375	450.615	398.439	416.896	422.831			-0.00282118	no	0.993908	no			381.191	368.773	354.189	366.824	367.744		318.718	338.162	326.164	342.022	331.267			-0.150709	no	0.000174261	yes
gnl|CMER|CME181C	similar to serine/threonine protein phosphatase			229.147	194.675	209.715	201.824	208.84		198.26	199.654	208.044	212.159	204.529			-0.030094	no	0.997307	no			167.85	162.846	165.827	146.503	160.757		183.799	170.668	182.071	160.792	174.333			0.116966	no	0.730018	no
gnl|CMER|CME183C	hypothetical protein			3011.84	3293.01	3553.34	3379.58	3309.44		3200.6	3327.71	3732.91	3005.91	3316.78			0.00319592	no	0.997307	no			3829.33	4845.44	3096.49	2773.67	3636.23		2602.74	3207.61	2658.04	3134.22	2900.65			-0.326066	no	0.0166309	no
gnl|CMER|CME185C	hypothetical protein			176.971	141.382	156.262	142.997	154.403		154.328	168.943	150.632	161.242	158.786			0.0403859	no	0.987619	no			168.283	155.904	167.676	138.861	157.681		149.751	167.328	153.592	152.441	155.778			-0.0175167	no	0.0947128	no
gnl|CMER|CME186C	long chain acyl-CoA synthetase			292.138	282.698	268.348	275.768	279.738		284.574	280.714	277.19	268.003	277.62			-0.0109627	no	0.997527	no			292.177	298.678	294.893	288.132	293.47		352.687	323.469	307.673	309.191	323.255			0.139458	no	0.996197	no
gnl|CMER|CME187C	hypothetical protein			110.881	109.856	112.719	101.365	108.705		93.5654	104.277	105.079	109.318	103.06			-0.0769368	no	0.987619	no			100.611	91.7666	107.33	103.937	100.911		90.0565	89.7674	93.9766	92.6316	91.608			-0.139538	no	0.00406312	yes
gnl|CMER|CME188C	GTP-binding protein of Obg family			111.019	112.529	107.594	114.836	111.494		111.318	111.751	113.932	106.826	110.957			-0.00697464	no	0.997491	no			110.093	109.474	94.0886	104.979	104.659		100.339	96.085	93.8995	96.4685	96.6981			-0.114132	no	0.00200609	yes
gnl|CMER|CME190C	mitochondrial ribosomal protein L19 precursor			113.453	93.7715	88.725	112.002	101.988		86.2857	99.6474	85.0214	94.6736	91.407			-0.158019	no	0.987619	no			105.008	101.602	109.028	101.218	104.214		112.855	111.508	111.059	103.44	109.715			0.074219	no	0.366693	no
gnl|CMER|CME191C	hypothetical protein			2.19694	0.827411	1.7997	1.86775	1.67295		0.970638	1.86531	1.79072	2.82	1.86167		cut-off	0.154204	no	0.987619	no			2.97563	3.06306	3.33135	1.95432	2.83109		5.43713	5.62688	3.79037	5.74848	5.15072			0.863416	no	0.0106992	no
gnl|CMER|CME192C	uridine kinase			57.6373	56.8845	60.4487	59.8778	58.7121		59.9854	64.3042	63.9394	66.6546	63.7209			0.11811	no	0.987619	no			92.6165	86.5597	88.0586	89.6931	89.232		85.8819	80.2913	91.0874	89.9468	86.8019			-0.0398349	no	0.0121839	no
gnl|CMER|CME193C	hypothetical protein			122.174	118.437	115.823	116.711	118.286		120.184	114.317	122.418	126.855	120.944			0.0320541	no	0.987619	no			127.345	120.77	120.608	116.97	121.423		141.646	119.248	132.011	129.714	130.654			0.10571	no	0.557685	no
gnl|CMER|CME194C	uroporphyrinogen decarboxylase			303.423	280.51	279.451	266.557	282.485		297.016	285.806	290.373	277.675	287.717			0.0264764	no	0.987619	no			331.475	322.813	311.366	318.128	320.946		253.956	231.691	217.565	222.498	231.427			-0.471769	no	7.12807e-08	yes
gnl|CMER|CME195C	hypothetical protein			60.9321	63.2586	60.4653	62.0846	61.6851		60.9874	59.0032	64.7467	64.7171	62.3636			0.0157817	no	0.987619	no			61.218	60.4913	59.267	55.8346	59.2027		75.0795	69.7969	68.7916	62.6104	69.0696			0.222387	no	0.157985	no
gnl|CMER|CME196C	hypothetical protein			133.522	113.634	114.58	114.775	119.128		123.014	116.384	119.528	122.363	120.322			0.0143929	no	0.987619	no			131.755	129.287	113.277	127.664	125.496		176.235	165.666	168.736	148.94	164.894			0.393898	no	0.00310355	yes
gnl|CMER|CME197C	chaperonin containing TCP1, subunit 6a (zeta)			117.669	116.728	103.808	104.41	110.654		106.766	101.19	107.063	106.817	105.459			-0.0693705	no	0.987619	no			110.523	112.958	112.688	108.556	111.181		120.974	121.351	112.094	112.858	116.819			0.0713619	no	0.173328	no
gnl|CMER|CME198C	mitochondrial F1F0 ATP synthase subunit ATP5			135.548	151.679	161.057	151.366	149.912		159.774	148.8	151.892	151.404	152.968			0.0291096	no	0.987619	no			153.242	173.234	166.419	160.566	163.365		152.731	174.644	169.681	148.26	161.329			-0.0180976	no	0.0694564	no
gnl|CMER|CME199C	similar to ubiquitin conjugating enzyme E2			61.6004	68.7299	62.9293	64.3845	64.411		64.5017	62.487	65.569	56.7871	62.3362			-0.0472365	no	0.990647	no			52.1465	56.3028	52.9314	54.7976	54.0446		84.8885	72.5151	62.7711	61.6287	70.4509			0.382467	no	0.0544719	no
gnl|CMER|CMF001C	similar to hedgehog protein			407.882	369.404	361.269	371.756	377.578		344.963	374.596	391.621	347.54	364.68			-0.0501422	no	0.987619	no			403.158	402.05	367.103	367.802	385.028		403.197	344.274	346.14	353.827	361.86			-0.0895343	no	0.00178546	yes
gnl|CMER|CMF007C	hypothetical protein, conserved			93.9184	97.1219	88.0342	97.3633	94.1094		95.6788	93.3141	100.029	98.6886	96.9277			0.0425693	no	0.987619	no			91.5251	91.7407	103.004	94.3238	95.1485		110.705	106.856	119.472	118.157	113.797			0.258214	no	0.0722408	no
gnl|CMER|CMF012C	phosphoenolpyruvate synthase			104.713	98.6676	85.2117	93.9717	95.641		82.8123	88.3926	94.6719	93.8268	89.9259			-0.0888922	no	0.987619	no			98.5333	98.0063	85.4512	86.8189	92.2024		122.789	113.675	85.3052	91.8138	103.396			0.165301	no	0.835694	no
gnl|CMER|CMF014C	hypothetical protein			49.8684	49.2752	43.6662	47.6068	47.6042		46.5926	45.6441	51.4721	46.4238	47.5331			-0.00215406	no	0.997307	no			53.724	47.6088	47.2393	48.857	49.3573		72.6362	62.2845	60.518	59.2894	63.682			0.367624	no	0.00679841	yes
gnl|CMER|CMF015C	small GTP-binding protein of Sar1/Arf family			401.388	404.062	389.972	401.574	399.249		407.89	401.326	399.475	399.595	402.071			0.0101632	no	0.987619	no			457.429	448.183	416.676	424.203	436.623		388.519	357.964	389.805	357.611	373.475			-0.225377	no	1.09757e-05	yes
gnl|CMER|CMF016C	hypothetical protein			318.254	310.129	301.254	313.623	310.815		308.34	315.803	311.792	328.418	316.088			0.0242715	no	0.987619	no			301.1	277.529	275.445	282.013	284.022		393.646	393.059	398.254	378.808	390.942			0.460953	no	1.94626e-05	yes
gnl|CMER|CMF017C	similar to glutaredoxin			244.132	229.634	225.885	218.301	229.488		223.908	233.859	210.884	232.984	225.409			-0.025873	no	0.99885	no			261.281	224.985	229.834	214.827	232.732		222.743	239.846	228.666	222.687	228.486			-0.0265647	no	0.0646486	no
gnl|CMER|CMF018C	probable nicotinamide mononucleotide adenylyl transferase			169.855	152.908	143.485	150.788	154.259		163.907	145.311	149.971	154.235	153.356			-0.00847099	no	0.997491	no			155.754	155.313	158.288	147.674	154.257		201.91	194.565	185.241	172.613	188.582			0.289855	no	0.0182598	no
gnl|CMER|CMF020C	probable NADPH-dependent FMN and FAD containing oxidoreductase			42.4465	42.4442	43.1294	39.4413	41.8653		37.3028	38.0952	41.1099	38.474	38.7455			-0.111728	no	0.987619	no			31.7659	31.6853	40.3602	37.6914	35.3757		42.336	42.6339	41.728	39.3723	41.5175			0.230963	no	0.350796	no
gnl|CMER|CMF021C	hypothetical protein, conserved			95.8401	93.3588	94.9867	95.6044	94.9475		98.6496	107.75	106.487	95.7556	102.161			0.105637	no	0.987619	no			94.8013	94.113	90.6179	101.199	95.1827		116.894	104.852	105.477	111.659	109.72			0.205057	no	0.320288	no
gnl|CMER|CMF022C	tRNA pseudouridine 55 synthase			145.682	136.486	138.099	139.734	140		132.276	135.506	136.551	138.222	135.639			-0.0456584	no	0.987619	no			123	126.829	133.724	130.701	128.564		147.079	119.208	123.723	136.524	131.633			0.0340448	no	0.106553	no
gnl|CMER|CMF024C	hypothetical protein, conserved			99.8685	102.112	106.074	107.987	104.01		108.379	108.032	102.141	99.2458	104.449			0.00607943	no	0.987619	no			73.9551	86.0033	83.6933	96.2623	84.9785		113.649	99.9976	110.157	104.162	106.991			0.332322	no	0.0410589	no
gnl|CMER|CMF025C	hypothetical protein			395.012	442.511	419.692	475.75	433.241		464.736	446.174	431.923	426.664	442.374			0.0300969	no	0.987619	no			520.971	518.624	457.455	441.265	484.579		584.789	614.674	594.804	588.245	595.628			0.29768	no	0.0346726	no
gnl|CMER|CMF026C	hypothetical protein			318.57	274.09	283.745	274.006	287.603		295.048	277.687	289.378	261.161	280.819			-0.0344391	no	0.997307	no			273.104	277.574	293.405	301.599	286.421		350.171	303.374	296.341	312.458	315.586			0.139899	no	0.991953	no
gnl|CMER|CMF030C	hypothetical protein			73.3407	71.3399	71.4188	66.7257	70.7063		68.693	73.8282	69.4087	68.2883	70.0545			-0.0133595	no	0.99885	no			73.2832	70.1082	76.7817	68.4105	72.1459		86.2051	73.6074	75.5246	73.9545	77.3229			0.0999784	no	0.478425	no
gnl|CMER|CMF031C	hypothetical protein			38.6809	34.9753	34.4675	39.3778	36.8754		38.9316	36.8522	34.7567	34.6494	36.2975			-0.022789	no	0.99885	no			38.3995	36.8739	36.1541	40.4681	37.9739		52.7415	45.9481	44.8517	46.9363	47.6194			0.326543	no	0.0122036	no
gnl|CMER|CMF032C	hypothetical protein			136.756	119.347	120.117	121.338	124.39		121.458	122.847	117.528	128.005	122.46			-0.0225592	no	0.99885	no			102.267	111.004	118.723	114.332	111.582		157.999	148.486	143.345	140.996	147.706			0.404634	no	0.000289957	yes
gnl|CMER|CMF033C	nucleolar RNA helicase II/Gu			435.232	374.094	383.337	385.372	394.509		382.713	379.051	383.296	360.703	376.441			-0.0676346	no	0.987619	no			456.406	434.118	430.78	436.611	439.479		301.652	285.658	272.798	270.955	282.766			-0.636186	no	6.48986e-09	yes
gnl|CMER|CMF035C	hypothetical protein, conserved			77.7073	73.1922	71.7069	67.7539	72.5901		75.9425	72.2372	71.6272	69.301	72.277			-0.00623699	no	0.990647	no			73.4079	73.1026	70.6277	72.7907	72.4822		79.9525	73.0572	73.1503	74.7618	75.2304			0.0536899	no	0.0519856	no
gnl|CMER|CMF038C	similar to sedlin			60.42	56.0602	51.6708	53.9068	55.5145		41.6404	42.6212	42.7541	43.1359	42.5379			-0.384115	no	0.987619	no			41.4049	45.4628	43.0741	39.6346	42.3941		70.471	58.6527	61.1602	52.9877	60.8179			0.520632	no	0.00385031	yes
gnl|CMER|CMF039C	hypothetical protein, conserved			165.089	146.35	142.88	141.1	148.855		154.135	148.144	148.91	159.035	152.556			0.0354333	no	0.987619	no			144.202	137.044	143.822	135.602	140.168		181.251	151.202	146.314	157.499	159.066			0.182476	no	0.51311	no
gnl|CMER|CMF040C	hypothetical protein			151.408	144.904	137.11	143.04	144.116		145.478	132.881	133.566	139.737	137.916			-0.0634415	no	0.987619	no			137.686	143.695	145.779	137.686	141.212		187.555	167.765	148.102	151.338	163.69			0.213108	no	0.312122	no
gnl|CMER|CMF042C	similar to programed cell death protein 5 (TFAR19)			147.709	112.509	120.352	116.15	124.18		129.68	108.3	117.17	109.587	116.184			-0.0960172	no	0.987619	no			116.257	126.886	122.498	118.826	121.117		116.248	120.365	117.237	129.867	120.929			-0.00223706	no	0.11116	no
gnl|CMER|CMF043C	probable glutathione synthetase			178.419	169.78	161.765	163.508	168.368		156.259	159.349	169.888	158.356	160.963			-0.0648896	no	0.987619	no			164.869	164.57	156.748	153.154	159.835		167.598	154.101	145.547	153.622	155.217			-0.0422981	no	0.00267952	yes
gnl|CMER|CMF045C	probable alpha-1,2-mannosidase, endoplasmic reticulum			1.17245	1.80965	1.50929	1.42396	1.47884		1.76122	1.14517	1.50176	1.57827	1.49661		cut-off	0.0172289	no	0.99885	no			0.642772	0.808692	0.863534	0.533251	0.712062		3.44338	3.08544	3.14713	3.43305	3.27725		cut-off	2.20241	yes, >1	4.02687e-06	yes
gnl|CMER|CMF046C	similar to beta-tubulin folding cofactor D			75.5059	74.3068	72.7304	75.4383	74.4953		68.6564	70.4581	75.2754	74.4012	72.1978			-0.0451959	no	0.987619	no			86.7477	87.5947	97.1497	97.1257	92.1544		113.604	99.8131	106.942	102.803	105.791			0.199085	no	0.290654	no
gnl|CMER|CMF047C	probable mercaptopyruvate sulfurtransferase			85.8885	82.683	86.074	88.2811	85.7317		86.4533	89.1806	84.6406	87.9841	87.0647			0.022259	no	0.987619	no			84.4276	89.7664	89.681	78.167	85.5105		75.7314	83.4119	81.4648	85.1967	81.4512			-0.0701657	no	0.0236102	no
gnl|CMER|CMF048C	similar to E3 ubiquitin protein ligase Itch			48.5295	39.2078	36.1063	34.338	39.5454		37.0265	38.3834	44.5636	37.3201	39.3234			-0.00812136	no	0.997801	no			35.5087	31.6817	29.0316	27.136	30.8395		60.3544	57.3521	50.3924	51.9714	55.0176			0.835113	no	2.04262e-05	yes
gnl|CMER|CMF050C	similar to ribulose-1,5 bisphosphate carboxylase/oxygenase large subunit N-methyltransferase			184.922	176.9	169.889	171.897	175.902		175.18	175.349	163.332	172.039	171.475			-0.0367756	no	0.987619	no			171.62	167.954	150.595	151.03	160.3		238.612	225.94	194.181	204.797	215.882			0.429472	no	0.00140384	yes
gnl|CMER|CMF051C	probable calcium/calmodulin-dependent protein kinase			247.685	240.748	228.867	240.139	239.36		221.986	219.943	233.27	217.924	223.281			-0.100323	no	0.987619	no			241.568	240.188	237.64	247.701	241.774		245.426	230.712	229.725	230.805	234.167			-0.0461247	no	0.000455261	yes
gnl|CMER|CMF052C	hypothetical protein, conserved			79.2298	77.7431	72.8559	76.773	76.6504		76.2465	74.0029	79.2905	76.5522	76.523			-0.00239988	no	0.987619	no			70.8317	63.0111	69.7246	64.6935	67.0652		98.3108	80.1363	87.2183	76.3184	85.4959			0.350291	no	0.00794253	yes
gnl|CMER|CMF053C	similar to hormone-sensitive lipase			81.3294	76.7722	73.6655	72.1699	75.9843		74.0358	73.2986	72.5519	78.2474	74.5334			-0.0278131	no	0.997491	no			79.2473	74.7888	83.8696	79.1848	79.2726		91.5794	81.515	82.1427	82.6912	84.4821			0.0918221	no	0.322126	no
gnl|CMER|CMF055C	GTP cyclohydrolase I			121.969	117.386	100.393	108.654	112.1		102.421	95.3169	102.905	109.208	102.463			-0.129692	no	0.987619	no			134.187	122.269	111.49	109.929	119.469		99.8858	100.173	94.8541	96.2007	97.7785			-0.289045	no	0.000147225	yes
gnl|CMER|CMF056C	NADH dehydrogenase type II			311.665	284.49	281.16	281.45	289.691		275.131	268.971	304.185	273.027	280.329			-0.0473964	no	0.987619	no			289.117	272.9	253.036	230.665	261.429		304.334	249.231	260.536	244.849	264.738			0.0181436	no	0.143739	no
gnl|CMER|CMF057C	hypothetical protein, conserved			62.1749	60.2507	53.7898	57.9707	58.5465		52.5698	55.7293	58.1288	57.0179	55.8615			-0.0677307	no	0.987619	no			46.4974	51.3078	57.5586	50.3483	51.428		69.3411	68.6761	64.0419	65.3472	66.8516			0.378406	no	0.00683527	yes
gnl|CMER|CMF058C	probable zinc transporter			67.4205	64.1579	56.5872	57.3182	61.371		60.3067	60.8999	60.6682	63.5862	61.3652			-0.00013453	no	0.990647	no			67.4955	63.9963	62.2035	68.878	65.6433		81.7725	60.5084	68.6874	62.5834	68.3879			0.0590935	no	0.351159	no
gnl|CMER|CMF059C	hypothetical protein, conserved			132.516	114.929	134.032	126.455	126.983		127.765	126.761	131.821	132.244	129.648			0.0299629	no	0.987619	no			132.844	120.603	128.507	128.72	127.669		107.317	111.639	108.57	104.965	108.123			-0.239733	no	9.49712e-05	yes
gnl|CMER|CMF060C	similar to dishevelled associated activator of morphogenesis			32.8818	32.1578	31.0935	30.0234	31.5391		28.6392	30.4719	29.9752	31.3737	30.115			-0.0666611	no	0.987619	no			33.3809	32.405	34.2876	30.0171	32.5227		46.8633	42.6964	41.1615	42.6554	43.3441			0.414391	no	0.000171825	yes
gnl|CMER|CMF061C	hypothetical protein			42.3955	51.3299	43.3381	47.4412	46.1262		44.362	48.1728	56.413	43.8483	48.199			0.0634173	no	0.987619	no			54.2323	51.2133	44.836	44.7033	48.7462		68.2573	61.2889	67.4208	56.572	63.3847			0.378845	no	0.0471189	no
gnl|CMER|CMF062C	mitochondrial general import pore subunit Tom40			320.253	299.311	284.928	302.416	301.727		298.694	309.288	303.577	302.753	303.578			0.00882314	no	0.987619	no			306.805	296.09	294.213	283.125	295.058		225.819	211.232	216.175	215.706	217.233			-0.441754	no	2.56059e-08	yes
gnl|CMER|CMF063C	hypothetical protein			74.8444	70.3093	69.696	67.4366	70.5716		73.9917	66.0909	66.7414	77.1976	71.0054			0.00884134	no	0.990477	no			71.3965	71.131	68.3426	72.8088	70.9197		78.7024	76.2389	87.1667	71.9743	78.5206			0.146884	no	0.937212	no
gnl|CMER|CMF065C	mitochondrial ribosomal protein L3 precursor			200.697	205.531	184.425	186.384	194.259		198.456	189.461	197.24	176.67	190.457			-0.0285172	no	0.997828	no			201.602	203.106	197.069	182.542	196.08		208.181	203.607	207.275	203.12	205.545			0.068017	no	0.175485	no
gnl|CMER|CMF066C	flavin-dependent tRNA:m5U methyltransferase trmFO			179.366	163.408	158.84	158.637	165.063		161.609	166.474	165.618	146.546	160.062			-0.0443847	no	0.987619	no			185.415	178.368	166.978	168.55	174.828		184.254	167.344	169.664	156.875	169.534			-0.0443565	no	0.00446704	yes
gnl|CMER|CMF067C	hypothetical protein			304.444	276.165	275.628	252.731	277.242		300.816	278.842	267.631	294.387	285.419			0.0419352	no	0.987619	no			340.687	309.213	312.934	313.07	318.976		301.62	302.142	296.127	280.958	295.212			-0.111698	no	0.000983564	yes
gnl|CMER|CMF068C	2-oxoglutarate dehydrogenase, E1 component			159.722	146.417	138.461	142.813	146.853		140.102	139.731	140.397	136.316	139.136			-0.0778752	no	0.987619	no			139.13	144.272	147.737	146.399	144.385		191.429	168.11	169.351	169.99	174.72			0.275129	no	0.00978559	yes
gnl|CMER|CMF069C	condensin complex subunit 2			179.936	163.197	161.016	161.264	166.353		147.538	150.856	161.962	164.666	156.256			-0.0903411	no	0.987619	no			136.739	134.323	150.925	154.296	144.071		186.07	168.998	193.872	188.712	184.413			0.356161	no	0.00401237	yes
gnl|CMER|CMF070C	probable mannosyl-oligosaccharide glucosidase			64.3823	58.6366	54.6315	59.1494	59.2		61.3123	59.6472	60.331	58.4234	59.9285			0.0176453	no	0.987619	no			66.2515	61.684	62.4106	65.2026	63.8872		72.7053	64.2949	65.8317	65.513	67.0862			0.070491	no	0.143467	no
gnl|CMER|CMF071C	hypothetical protein			124.498	117.152	131.467	126.929	125.011		130.765	126.72	135.172	136.993	132.412			0.0829792	no	0.987619	no			154.902	116.121	117.842	124.638	128.376		213.443	179.172	184.092	181.119	189.456			0.56149	no	0.00126261	yes
gnl|CMER|CMF072C	glutamate decarboxylase			245.536	239.456	223.686	231.64	235.079		245.545	239.586	223.776	222.309	232.804			-0.0140315	no	0.99885	no			278.061	254.427	263.197	257.614	263.325		434.661	401.937	380.749	373.675	397.755			0.595036	no	1.73037e-06	yes
gnl|CMER|CMF073C	probable high-affinity potassium transporter			86.1064	82.5474	90.1922	90.8867	87.4332		90.1586	83.155	93.272	85.0551	87.9102			0.00784904	no	0.987619	no			84.7216	82.4437	80.4544	74.128	80.4369		111.658	98.6092	109.827	101.849	105.486			0.391118	no	0.000465661	yes
gnl|CMER|CMF075C	hypothetical protein, conserved			113.172	94.2403	90.3314	98.9406	99.171		82.7072	93.8635	101.458	91.3472	92.3441			-0.102899	no	0.987619	no			109.163	107.124	98.6887	105.879	105.214		130.12	114.2	109.609	110.164	116.023			0.141089	no	0.992378	no
gnl|CMER|CMF076C	similar to dnaJ protein			129.925	120.408	116.833	120.711	121.97		125.716	118.473	122.977	123.623	122.697			0.00858345	no	0.987619	no			132.973	133.746	127.096	132.043	131.464		139.207	128.989	139.256	121.256	132.177			0.00779735	no	0.0449556	no
gnl|CMER|CMF078C	26S proteasome ATP-dependent regulatory subunit			219.762	210.971	200.114	199.296	207.536		186.881	211.191	203.135	206.213	201.855			-0.0400393	no	0.987619	no			162.253	156.418	169.368	163.247	162.821		208.862	174.64	214.13	187.491	196.281			0.269628	no	0.0481949	no
gnl|CMER|CMF079C	hypothetical protein, conserved			78.8405	73.4697	63.5528	70.6997	71.6407		74.6282	69.8755	69.8383	72.1298	71.618			-0.000457472	no	0.990647	no			64.069	65.8922	59.3932	61.4619	62.7041		77.9689	64.056	68.3029	67.3514	69.4198			0.146788	no	0.947555	no
gnl|CMER|CMF080C	hypothetical protein, conserved			92.8346	87.3254	85.8788	89.5213	88.89		85.5164	85.9295	83.6308	91.1581	86.5587			-0.0383427	no	0.987619	no			75.6789	75.2893	90.8804	96.3972	84.5614		109.849	107.175	104.102	104.336	106.365			0.330958	no	0.0320382	no
gnl|CMER|CMF081C	hypothetical protein			69.7702	58.2825	51.4778	57.4185	59.2373		58.3142	55.3229	61.944	59.3007	58.7205			-0.0126425	no	0.99885	no			55.8939	57.9486	56.3181	61.2349	57.8489		101.644	81.1398	89.2487	83.1867	88.8047			0.618348	no	1.95403e-05	yes
gnl|CMER|CMF082C	similar to oxygen regulated protein precursor			52.513	53.7412	51.6802	49.4695	51.851		47.7428	50.2406	51.3738	50.8421	50.0498			-0.0510054	no	0.987619	no			52.9028	51.2383	51.0777	52.0674	51.8216		60.8381	58.2774	59.1925	57.213	58.8802			0.184231	no	0.312122	no
gnl|CMER|CMF083C	adaptor-related protein complex 1, gamma subunit			61.3393	58.951	59.0151	52.7696	58.0188		58.1083	56.354	58.6357	55.249	57.0867			-0.0233638	no	0.99885	no			57.3965	57.6965	59.2563	61.1206	58.8675		68.4364	59.6664	62.3461	55.731	61.545			0.0641705	no	0.16676	no
gnl|CMER|CMF084C	Sm protein D1			50.5123	70.6632	57.8633	50.9736	57.5031		53.0529	54.9078	60.9221	56.6194	56.3756			-0.0285702	no	0.997801	no			68.1612	55.8787	57.1659	51.3175	58.1308		71.468	59.8325	58.7192	61.6077	62.9069			0.113913	no	0.874329	no
gnl|CMER|CMF086C	probable myo-inositol dehydrogenase			342.328	333.438	338.166	351.386	341.329		355.81	347.1	347.907	334.618	346.359			0.0211025	no	0.987619	no			301.773	315.395	302.914	307.466	306.887		489.538	475.85	503.942	462.317	482.912			0.654053	no	1.80648e-07	yes
gnl|CMER|CMF087C	hypothetical protein			127.1	118.713	127.793	115.827	122.358		122.263	133.967	142.539	121.973	130.186			0.0894579	no	0.987619	no			130.427	142.381	111.24	119.47	125.88		158.472	153.34	159.742	154.838	156.598			0.31502	no	0.0570025	no
gnl|CMER|CMF088C	hypothetical protein			122.636	114.526	113.54	111.664	115.591		116.092	114.774	119.953	117.466	117.071			0.0183512	no	0.987619	no			127.961	115.046	131.068	121.637	123.928		149.044	130.637	126.638	124.305	132.656			0.098189	no	0.514393	no
gnl|CMER|CMF089C	1-deoxyxylulose-5-phosphate synthase			232.591	220.989	214.859	210.361	219.7		214.558	225.24	221.563	215.265	219.157			-0.00357298	no	0.987619	no			228.033	217.844	211.815	223.886	220.395		325.41	274.988	287.073	279.432	291.726			0.404525	no	0.000221321	yes
gnl|CMER|CMF090C	probable phosphatidylethanolamine methyltransferase			142.519	138.967	138.125	140.205	139.954		134.249	137.357	136.111	136.815	136.133			-0.0399367	no	0.987619	no			132.548	133.611	130.529	132.733	132.355		153.664	132.333	135.506	135.651	139.289			0.0736625	no	0.154157	no
gnl|CMER|CMF092C	hypothetical protein	up		66.1215	74.3909	73.4363	81.0776	73.7566		65.4212	69.1642	72.0337	91.1877	74.4517			0.0135329	no	0.997828	no			26.8387	29.6923	37.6954	43.9241	34.5376		81.3418	70.5909	82.2825	89.0572	80.8181			1.22651	yes, >1	7.59567e-06	yes
gnl|CMER|CMF094C	hypothetical protein, conserved			180.937	164.438	173.269	174.678	173.33		161.009	178.55	169.392	175.968	171.23			-0.017591	no	0.999014	no			171.012	159.721	170.487	182.122	170.836		202.891	183.296	190.786	181.697	189.668			0.150863	no	0.854014	no
gnl|CMER|CMF095C	TATA-box binding protein			257.659	243.1	250.223	237.291	247.068		235.803	243.825	235.47	235.762	237.715			-0.0556763	no	0.987619	no			250.663	265.16	224.32	252.079	248.055		231.953	217.702	214.162	217.134	220.238			-0.171601	no	0.000178848	yes
gnl|CMER|CMF097C	D-ribulokinase, ribitol kinase			135.626	118.707	118.414	118.265	122.753		125.793	123.925	122.556	127.327	124.9			0.0250165	no	0.987619	no			139.796	133.584	130.132	141.101	136.153		203.166	179.976	166.145	167.217	179.126			0.395743	no	0.000965213	yes
gnl|CMER|CMF098C	similar to glycine cleavage system H protein			1251.75	1267.06	1240.22	1249.92	1252.24		1275.77	1315.41	1281.92	1243.07	1279.04			0.0305533	no	0.987619	no			1428.93	1446.11	1296.79	1295.17	1366.75		1224.15	1326.41	1220.93	1204.69	1244.04			-0.135714	no	0.00110522	yes
gnl|CMER|CMF099C	casein kinase-related protein			119.476	110.237	116.239	113.144	114.774		108.512	108.992	117.469	111.898	111.718			-0.0389331	no	0.987619	no			101.019	108.907	108.509	102.278	105.178		130.27	118.094	118.305	126.635	123.326			0.229639	no	0.0775835	no
gnl|CMER|CMF101C	similar to Muconate cycloisomerase related protein			360.489	357.94	321.24	366.991	351.665		306.359	309.156	380.143	342.45	334.527			-0.0720787	no	0.987619	no			261.562	298.253	315.795	323.437	299.762		322.523	313.188	355.16	346.9	334.443			0.157943	no	0.821715	no
gnl|CMER|CMF102C	similar to cell division cycle protein cdc16			125.755	122.017	122.125	114.384	121.07		113.813	125.451	115.591	116.854	117.927			-0.0379453	no	0.987619	no			119.919	118.259	124.106	126.191	122.119		134.55	124.546	128.509	118.676	126.57			0.0516515	no	0.0593515	no
gnl|CMER|CMF103C	clathrin heavy chain			114.476	108.574	101.272	103.218	106.885		104.595	100.28	103.305	103.357	102.884			-0.0550349	no	0.987619	no			134.991	136.931	124.102	117.611	128.409		153.173	139.695	135.143	134.845	140.714			0.132022	no	0.916691	no
gnl|CMER|CMF104C	similar to Tsi1-interacting protein TSIP1			274.701	276.228	247.568	289.887	272.096		281.151	286.901	290.843	275.364	283.565			0.0595634	no	0.987619	no			278.344	278.106	299.441	261.441	279.333		311.695	316.227	311.001	330.849	317.443			0.18451	no	0.472238	no
gnl|CMER|CMF105C	similar to MtN3-like protein			96.5862	91.9001	88.6322	97.0862	93.5512		87.7888	93.2928	99.0048	87.4985	91.8962			-0.0257503	no	0.99885	no			113.88	106.419	103.42	98.1218	105.46		138.873	131.528	127.471	121.989	129.966			0.301431	no	0.0106502	no
gnl|CMER|CMF107C	hypothetical protein			76.1875	70.651	68.6585	75.6934	72.7976		67.2334	70.2468	74.9798	69.8449	70.5762			-0.0447086	no	0.987619	no			65.91	61.2729	74.3204	67.9122	67.3539		78.3027	72.5952	73.6089	73.3412	74.462			0.144743	no	0.935975	no
gnl|CMER|CMF108C	similar to cleavage stimulation factor subunit 2			74.4116	70.6086	69.1047	66.0803	70.0513		69.4467	66.3234	66.0577	69.24	67.767			-0.04783	no	0.987619	no			63.9686	68.8797	67.8964	68.0223	67.1918		81.8956	62.7697	73.6053	69.239	71.8774			0.0972538	no	0.592777	no
gnl|CMER|CMF110C	replication factor C subunit 2			71.5896	73.1504	78.5573	83.7922	76.7724		86.657	77.9097	84.9508	90.6593	85.0442			0.147625	no	0.987619	no			65.9676	68.2529	74.6762	72.6166	70.3783		69.5683	61.6169	67.2951	66.2157	66.174			-0.088867	no	0.00502561	yes
gnl|CMER|CMF111C	similar to putative vesicle transport protein			69.1839	72.707	62.59	77.433	70.4785		66.8345	61.9364	73.6702	64.0011	66.6106			-0.0814324	no	0.987619	no			72.1856	68.0951	61.8497	65.0774	66.8019		76.8451	79.3852	75.1545	73.9545	76.3348			0.192451	no	0.51555	no
gnl|CMER|CMF114C	probable calcium/calmodulin-dependent protein kinase kinase			68.6704	59.7482	62.4469	62.6656	63.3828		62.3422	65.3887	68.1052	66.7848	65.6552			0.0508189	no	0.987619	no			61.878	58.5544	65.232	63.3692	62.2584		87.0481	69.4349	78.3874	76.31	77.7951			0.321411	no	0.0102087	no
gnl|CMER|CMF115C	hypothetical protein			38.3042	40.8203	43.5993	45.5906	42.0786		46.3344	43.1888	42.8889	44.9919	44.351			0.0758793	no	0.987619	no			47.3869	46.0139	41.2288	41.0778	43.9268		55.518	55.875	56.9125	52.2232	55.1322			0.327792	no	0.0467061	no
gnl|CMER|CMF116C	unknown iron-sulfur protein			75.3988	82.5281	79.8023	80.665	79.5986		79.7115	78.0965	76.1765	73.8438	76.9571			-0.0486877	no	0.987619	no			73.2494	67.3017	75.4046	72.1154	72.0177		90.8777	87.6709	83.1909	77.2296	84.7423			0.234729	no	0.18266	no
gnl|CMER|CMF117C	phosphoribulokinase			1701.96	1644.88	1611.5	1599.67	1639.5		1572.41	1600.63	1626.52	1595.45	1598.75			-0.0363093	no	0.987619	no			1527.67	1488.38	1485.03	1472.74	1493.45		1369.14	1328.29	1290.81	1286.78	1318.75			-0.179477	no	1.94513e-05	yes
gnl|CMER|CMF118C	similar to serine/threonine protein kinase AKT			68.8089	64.1948	59.2018	60.17	63.0939		62.9035	63.1453	65.2523	62.7121	63.5033			0.00933193	no	0.987619	no			65.4116	66.6172	64.9367	68.1614	66.2817		96.3239	79.7401	86.7814	79.6998	85.6363			0.369611	no	0.00119384	yes
gnl|CMER|CMF120C	hypothetical protein, conserved			291.763	306.096	292.617	300.399	297.719		287.266	295.084	306.173	312.713	300.309			0.0124959	no	0.987619	no			241.54	255.51	259.749	284.169	260.242		321.595	303.211	321.29	304.36	312.614			0.264528	no	0.0387655	no
gnl|CMER|CMF121C	alpha-xylosidase			60.9714	63.1831	59.1505	59.8808	60.7964		59.2312	60.7952	61.3915	59.319	60.1842			-0.014601	no	0.99885	no			61.5223	59.9348	60.0398	58.5373	60.0085		68.5479	66.2496	63.9243	66.8224	66.3861			0.145713	no	0.870078	no
gnl|CMER|CMF122C	similar to nitrogen fixation associated protein HesB			35.6162	31.4623	39.3605	38.2778	36.1792		42.6498	39.309	37.2471	42.9922	40.5495			0.164524	no	0.987619	no			32.5584	40.1147	38.3993	40.115	37.7969		37.9116	36.8561	43.1155	47.1826	41.2665			0.126703	no	0.928902	no
gnl|CMER|CMF123C	similar to maleylacetoacetate isomerase			142.597	139.306	137.475	135.667	138.761		142.365	135.836	135.772	126.824	135.199			-0.037516	no	0.990647	no			135.369	143.375	127.894	128.802	133.86		162.14	138.847	155.191	153.342	152.38			0.186949	no	0.510103	no
gnl|CMER|CMF124C	hypothetical protein, conserved			40.7409	37.217	36.9794	35.9091	37.7116		36.7335	34.362	36.0924	36.8551	36.0107			-0.0665817	no	0.987619	no			35.6047	35.6451	32.5515	33.8352	34.4091		45.6372	46.1179	44.8267	45.6641	45.5615			0.405023	no	0.000295192	yes
gnl|CMER|CMF125C	probable RNA helicase RH2			36.1759	47.3122	40.2359	43.8826	41.9017		39.8731	43.3456	41.8332	39.9663	41.2546			-0.0224533	no	0.99885	no			46.4173	38.4701	48.2701	48.3402	45.3744		41.2003	52.4554	46.0971	54.3832	48.534			0.097117	no	0.796303	no
gnl|CMER|CMF127C	similar to DNA polymerase alpha subunit			58.0062	53.5373	51.9468	53.1319	54.1555		56.5758	52.6286	56.9163	52.7178	54.7096			0.0146855	no	0.987619	no			34.727	38.6935	42.4414	37.5622	38.356		46.7908	53.2508	46.5311	59.3046	51.4693			0.42426	no	0.0174033	no
gnl|CMER|CMF128C	probable kynureninase			83.1605	95.707	91.7702	87.1573	89.4488		88.0126	87.8013	90.3789	88.6204	88.7033			-0.0120741	no	0.99885	no			79.894	82.1533	80.7095	74.2128	79.2424		106.024	86.2256	92.2854	95.311	94.9615			0.26107	no	0.0736297	no
gnl|CMER|CMF129C	mitochondrial chaperonin hsp10, precursor			269.049	360.179	443.028	438.061	377.579		471.108	436.032	392.528	399.487	424.789			0.169966	no	0.987619	no			409.871	479.051	495.999	497.505	470.606		173.069	322.677	296.419	392.528	296.173			-0.668081	no	0.00188117	yes
gnl|CMER|CMF130C	hypothetical protein			97.884	94.1952	110.487	112.347	103.728		88.9465	94.9353	105.343	107.817	99.2605			-0.0635191	no	0.987619	no			59.3803	64.5457	84.4213	83.551	72.9746		87.8609	84.168	95.2151	111.137	94.5952			0.374373	no	0.0973329	no
gnl|CMER|CMF131C	hypothetical protein			156.403	146.244	152.146	149.346	151.035		135.639	142.991	149.585	158.035	146.562			-0.0433657	no	0.987619	no			111.376	109.175	118.575	115.399	113.631		143.48	128.332	150.613	143.695	141.53			0.31675	no	0.00617848	yes
gnl|CMER|CMF133C	ethanolaminephosphotransferase			120.37	122.797	117.754	116.856	119.444		116.668	117.244	129.787	109.287	118.247			-0.0145416	no	0.99885	no			123.342	117.857	124.975	122.362	122.134		129.33	117.686	123.695	127.117	124.457			0.0271809	no	0.0179212	no
gnl|CMER|CMF136C	similar to UDP-N-acetylglucosamine pyrophosphorylase			100.045	89.4625	85.3583	98.258	93.2811		93.5891	92.0533	100.83	86.3362	93.2021			-0.00122133	no	0.990647	no			166.152	172.797	176.277	186.568	175.448		214.293	197.482	205.245	195.31	203.082			0.211017	no	0.165632	no
gnl|CMER|CMF138C	hypothetical protein, conserved			56.4287	49.26	44.3118	45.147	48.7869		50.9538	47.7141	50.7558	45.1863	48.6525			-0.00397923	no	0.990647	no			47.2411	43.5414	45.2448	35.4729	42.875		69.0788	61.6951	58.5563	58.4647	61.9487			0.530937	no	0.000847463	yes
gnl|CMER|CMF139C	serine/threonine protein kinase SNF1			72.4034	64.8993	66.7682	72.5463	69.1543		66.1118	74.4115	67.9528	67.7117	69.047			-0.00224135	no	0.990647	no			65.4944	69.4616	67.2802	69.3182	67.8886		89.8039	77.947	78.9713	83.358	82.5201			0.281576	no	0.022709	no
gnl|CMER|CMF141C	similar to prefoldin subunit3			64.087	79.5809	98.7484	84.537	81.7383		87.865	85.5859	79.3925	84.5031	84.3366			0.0451466	no	0.987619	no			100.279	88.6303	97.2433	98.1714	96.081		66.3866	93.6954	92.0725	91.8299	85.9961			-0.159981	no	0.0350819	no
gnl|CMER|CMF142C	hypothetical protein			199.006	213.572	190.137	180.794	195.877		185.517	192.04	200.655	203.545	195.439			-0.00322904	no	0.9987	no			191.72	193.221	190.553	183.421	189.729		264.269	216.866	239.663	243.939	241.184			0.346196	no	0.00702546	yes
gnl|CMER|CMF144C	hypothetical protein, conserved			402.748	402.038	384.451	403.92	398.289		393.405	392.274	411.303	408.429	401.353			0.0110533	no	0.987619	no			388.715	377.04	369.751	391.495	381.75		540.291	490.668	541.826	495.216	517			0.437536	no	3.69276e-05	yes
gnl|CMER|CMF146C	similar to phosphate/phosphoenolpyruvate translocator precursor			134.844	149.593	127.547	142.501	138.621		143.795	137.962	135.885	140.43	139.518			0.00930582	no	0.987619	no			143.04	137.705	132.341	131.555	136.16		155.444	144.905	153.75	148.906	150.751			0.146868	no	0.867603	no
gnl|CMER|CMF147C	hypothetical protein			176.061	176.131	189.796	171.017	178.251		175.143	191.66	167.934	171.658	176.599			-0.0134353	no	0.99885	no			197.843	187.44	201.819	200.806	196.977		135.933	138.638	161.028	156.01	147.902			-0.413383	no	6.1482e-06	yes
gnl|CMER|CMF148C	hypothetical protein			101.797	110.549	94.6807	100.391	101.854		101.866	104.459	110.293	100.038	104.164			0.0323499	no	0.987619	no			93.7576	91.0129	106.311	81.5219	93.151		119.801	103.334	95.3134	106.818	106.317			0.190726	no	0.620884	no
gnl|CMER|CMF150C	B regulatory subunit of protein phosphatase 2A			112.214	102.388	108.883	115.566	109.763		115.433	113.822	102.334	102.88	108.617			-0.0151327	no	0.99885	no			104.022	94.9961	107.277	103.893	102.547		129.712	115.761	107.29	107.115	114.969			0.164964	no	0.70378	no
gnl|CMER|CMF152C	3-hydroxyanthranilate 3,4-dioxygenase			92.7958	87.079	89.3747	88.9732	89.5557		87.5116	82.657	90.6206	92.3363	88.2814			-0.0206763	no	0.99885	no			89.5971	86.6665	88.9078	88.725	88.4741		131.821	107.987	124.184	115.069	119.765			0.43688	no	0.00137962	yes
gnl|CMER|CMF155C	hypothetical protein, conserved			34.549	39.3583	36.5273	36.4857	36.7301		36.7749	36.1294	38.7653	35.2322	36.7254			-0.000183176	no	0.997491	no			30.2978	35.7313	32.3309	37.3808	33.9352		45.6306	39.1896	43.0465	43.9761	42.9607			0.340234	no	0.0227673	no
gnl|CMER|CMF156C	cystathionine gamma-synthase			476.787	439.627	421.497	411.285	437.299		422.849	435.649	412.71	402.934	418.536			-0.06327	no	0.987619	no			472.511	448.151	444.602	442.716	451.995		393.523	358.147	349.647	345.638	361.739			-0.321358	no	9.03755e-07	yes
gnl|CMER|CMF157C	probable U3 snoRNP component Utp7p			80.7575	74.2475	72.1312	75.5881	75.6811		71.4848	68.6516	71.5616	72.2702	70.9921			-0.0922749	no	0.987619	no			75.8319	75.489	76.0295	80.2611	76.9029		81.4054	73.585	72.3677	74.179	75.3843			-0.0287739	no	0.00348636	yes
gnl|CMER|CMF158C	dihydroneopterin aldolase			65.5572	59.5917	68.2897	55.7341	62.2932		60.181	61.4843	70.2581	66.6303	64.6384			0.0533182	no	0.987619	no			74.931	55.4182	58.07	62.8078	62.8068		71.9725	61.6698	58.9747	59.2965	62.9784			0.00393641	no	0.302915	no
gnl|CMER|CMF159C	AAA-metalloprotease FtsH, mitochondrial precursor			121.943	112.156	102.467	106.509	110.769		104.814	104.67	111.08	108.747	107.328			-0.045528	no	0.987619	no			109.456	110.84	111.475	112.114	110.971		130.997	124.084	116.928	125.597	124.401			0.164817	no	0.580282	no
gnl|CMER|CMF161C	similar to cleavage and polyadenylation specific factor 4, 30kD subunit			213.841	202.599	205.934	198.757	205.283		205.117	187.186	216.862	201.048	202.553			-0.0193118	no	0.99885	no			210.225	204.202	213.994	213.862	210.571		214.292	193.056	192.773	204.165	201.071			-0.0665964	no	0.00149487	yes
gnl|CMER|CMF162C	similar to general negative regulator of transcription cdc39			119.456	114.527	102.479	104.904	110.341		113.113	108.654	109.101	102.046	108.228			-0.0278953	no	0.998299	no			94.0136	94.3875	101.439	103.84	98.42		120.722	110.039	103.33	104.495	109.647			0.155838	no	0.800888	no
gnl|CMER|CMF163C	similar to heterogeneous nuclear ribonucleoprotein H3, isoform a			140.541	129.039	125.512	127.985	130.769		127.317	133.686	132.476	132.814	131.573			0.00884728	no	0.987619	no			138.474	126.326	138.395	133.34	134.134		155.986	138.182	136.085	141.981	143.059			0.0929304	no	0.35444	no
gnl|CMER|CMF166C	hypothetical protein, conserved			100.976	93.0337	93.4239	95.5528	95.7465		96.4031	92.6987	91.5003	109.298	97.475			0.0258122	no	0.987619	no			92.5205	105.187	96.2222	92.4139	96.5859		125.756	110.353	103.395	100.909	110.103			0.18897	no	0.538602	no
gnl|CMER|CMF167C	hypothetical protein			55.5119	54.2744	48.4046	54.0055	53.0491		48.2491	52.2248	50.9621	47.8946	49.8326			-0.0902373	no	0.987619	no			45.434	47.2242	51.0805	46.0055	47.4361		50.8915	50.6746	44.8481	44.6736	47.772			0.0101802	no	0.0744821	no
gnl|CMER|CMF168C	similar to autoantigen			77.7264	71.2949	72.8756	72.5684	73.6163		71.9534	70.3647	73.9555	76.8529	73.2816			-0.00657406	no	0.997491	no			65.3152	68.0717	72.087	65.4608	67.7337		76.015	66.8208	68.4991	65.4495	69.1961			0.0308176	no	0.0419986	no
gnl|CMER|CMF169C	hypothetical protein			2.60283	2.70802	1.0661	1.10641	1.87084		0.977473	1.38412	1.69726	1.29085	1.33742		cut-off	-0.484231	no	0.987619	no			0	0.228491	0	0.414334	0.160706		0.248883	0.217943	0.954267	0.227018	0.412027		cut-off	1.35832	yes, >1	0.454781	no
gnl|CMER|CMF170C	vesicle coat complex COPII, subunit Sec23			130.599	119.387	114.476	122.449	121.728		116.496	120.652	122.932	116.145	119.056			-0.0320166	no	0.990647	no			117.346	113.33	114.307	111.34	114.081		132.803	109.833	120.227	109.422	118.071			0.0496008	no	0.104249	no
gnl|CMER|CMF173C	DNA replication licensing factor MCM5			187.805	185.615	193.535	208.452	193.852		197.372	205.6	195.449	206.159	201.145			0.0532822	no	0.987619	no			123.601	121.323	147.375	127.904	130.051		125.947	130.512	155.219	162.608	143.572			0.142694	no	0.953685	no
gnl|CMER|CMF174C	similar to tight junction plaque protein Symplekin			73.6746	71.4576	65.3211	69.5675	70.0052		70.9702	72.4981	71.8756	72.1008	71.8612			0.0377509	no	0.987619	no			57.9068	59.6756	63.6233	63.3687	61.1436		71.5055	67.5912	66.6262	69.4051	68.782			0.169829	no	0.532613	no
gnl|CMER|CMF176C	similar to lysophospholipase II			252.627	244.979	231.428	249.538	244.643		246.741	233.733	233.158	223.08	234.178			-0.0630706	no	0.987619	no			226.715	249.211	229.238	232.681	234.461		257.729	258.777	239.298	240.06	248.966			0.0865968	no	0.347207	no
gnl|CMER|CMF177C	similar to polymyositis-scleroderma overlap syndrome associated autoantigen			188.362	166.68	169.043	174.001	174.521		175.177	165.733	156.192	170.659	166.94			-0.0640716	no	0.987619	no			169.818	165.651	157.892	159.231	163.148		225.274	208.568	192.127	185.965	202.984			0.315182	no	0.0088404	yes
gnl|CMER|CMF178C	glutamyl-tRNA amidotransferase subunit B			103.641	94.4603	96.6121	93.2535	96.9918		95.2566	99.3399	97.6242	94.3466	96.6418			-0.00521509	no	0.987619	no			102.95	95.9696	95.1978	93.7962	96.9784		127.755	114.175	106.165	108.459	114.138			0.235046	no	0.10939	no
gnl|CMER|CMF179C	hypothetical protein, conserved			81.3793	69.5842	66.1176	65.5889	70.6675		75.1701	73.3238	64.0638	67.9094	70.1168			-0.0112871	no	0.997527	no			60.6658	55.0209	64.3786	60.9619	60.2568		68.5537	56.1163	70.0998	66.4151	65.2962			0.115875	no	0.782899	no
gnl|CMER|CMF180C	hypothetical protein			149.165	138.024	146.899	145.238	144.831		142.757	138.217	143.37	147.237	142.895			-0.0194154	no	0.99885	no			130.981	135.463	142.372	131.302	135.029		150.747	137.829	149.713	136.717	143.751			0.090303	no	0.313141	no
gnl|CMER|CMF181C	small GTP-binding protein of Rab family			300.434	281.221	276.605	274.719	283.245		273.24	266.74	295.023	289.614	281.154			-0.0106867	no	0.99885	no			245.938	248.905	262.011	232.4	247.313		246.127	220.835	245.12	240.853	238.234			-0.05396	no	0.00317431	yes
gnl|CMER|CMF182C	aminopeptidase N			109.539	100.861	95.5932	100.776	101.692		103.471	101.259	101.266	97.8956	100.973			-0.0102419	no	0.997422	no			117.156	115.539	112.132	106.669	112.874		124.942	106.976	109.313	110.553	112.946			0.000919631	no	0.0157422	no
gnl|CMER|CMF185C	1-acylglycerol-3-phosphate O-acyltransferase			153.276	149.719	137.948	146.062	146.751		148.636	145.832	137.985	152.325	146.195			-0.00548296	no	0.997307	no			177.203	162.272	157.563	168.365	166.351		178.738	161.732	167.39	161.485	167.336			0.00851914	no	0.018699	no
gnl|CMER|CMF187C	similar to ubiquitin-conjugating enzyme E2 variant			21.8193	12.5202	15.7382	10.9666	15.2611		15.9759	13.4482	15.7716	17.2865	15.6205			0.0335847	no	0.987619	no			10.5326	9.035	6.72124	5.4612	7.9375		9.5789	9.88187	9.18186	7.77987	9.10562			0.198073	no	0.750465	no
gnl|CMER|CMG001C	similar to RNA helicase			41.322	41.8896	33.5683	39.2288	39.0022		34.9158	35.3153	41.2599	36.8878	37.0947			-0.0723415	no	0.987619	no			53.8501	38.693	56.2191	46.0451	48.7018		53.012	45.5568	45.4492	48.0545	48.0181			-0.020397	no	0.259272	no
gnl|CMER|CMG003C	similar to ubiquitin conjugating enzyme E2			122.476	111.36	108.048	102.892	111.194		115.94	110.384	102.489	95.2443	106.014			-0.068821	no	0.987619	no			107.769	108.152	109.911	99.501	106.333		115.726	105.283	102.626	99.2381	105.718			-0.00836986	no	0.0718188	no
gnl|CMER|CMG004C	mitochondrial F1F0 ATP synthase subunit ATP5			119.429	137.41	134.447	142.23	133.379		135.744	150.841	127.207	129.118	135.728			0.0251821	no	0.987619	no			143.635	143.647	141.656	151.819	145.189		126.108	142.742	149.086	124.828	135.691			-0.097608	no	0.0116619	no
gnl|CMER|CMG005C	chaperonin containing TCP1, subunit 6a (zeta)			143.075	138.131	134.731	122.861	134.7		125.462	130.882	133.975	136.2	131.63			-0.0332586	no	0.987619	no			137.858	136.164	139.645	145.56	139.807		147.037	142.021	142.639	144.078	143.944			0.0420732	no	0.0335918	no
gnl|CMER|CMG006C	hypothetical protein			91.5145	89.2337	81.9664	82.2812	86.249		86.418	86.6855	87.9802	83.7563	86.21			-0.000651933	no	0.987619	no			80.7404	85.2116	91.4427	94.4489	87.9609		122.409	112.398	108.199	115.215	114.555			0.381109	no	0.00103403	yes
gnl|CMER|CMG007C	phosphatidylinositol transfer protein			145.223	141.737	136.248	153.445	144.163		133.133	139.453	145.987	133.045	137.905			-0.0640293	no	0.987619	no			134.894	132.081	127.697	136.915	132.897		152.704	141.458	142.281	133.782	142.556			0.101224	no	0.462725	no
gnl|CMER|CMG008C	unknown Zinc finger protein			298.163	306.456	291.906	299.457	298.996		279.504	288.471	304.688	300.412	293.269			-0.0279009	no	0.990647	no			273.67	272.811	256.464	261.737	266.17		348.282	327.623	326.885	331.065	333.464			0.32518	no	0.000905787	yes
gnl|CMER|CMG009C	similar to glucose inhibited division protein B (gidB)			47.0171	45.1053	37.763	45.4405	43.8315		48.7721	46.0725	48.9345	49.2176	48.2492			0.138537	no	0.987619	no			42.9041	42.8875	44.8747	49.0024	44.9172		62.8236	60.7843	63.3078	59.7089	61.6562			0.456978	no	0.000899418	yes
gnl|CMER|CMG010C	similar to TFIIE large subunit			104.721	91.0751	84.4577	92.7044	93.2395		83.9301	89.2416	90.2028	84.2538	86.9071			-0.101467	no	0.987619	no			84.709	80.3553	80.9758	79.7374	81.4444		100.03	92.5721	94.4975	88.2264	93.8316			0.204259	no	0.210375	no
gnl|CMER|CMG011C	hypothetical protein			0.916369	0.733387	0.375338	0.155812	0.545227		0.757097	1.04422	0.89632	0.727142	0.856194		cut-off	0.651082	no	0.987619	no			0.263749	0	0.393705	0.364682	0.255534		0.175246	0.460381	0.419956	0.479552	0.383784		cut-off	0.58678	no	0.594863	no
gnl|CMER|CMG012C	hypothetical protein			165.557	144.29	143.579	143.626	149.263		138.446	144.839	157.007	157.501	149.448			0.00178898	no	0.987619	no			148.993	141.407	155.387	169.557	153.836		189.612	168.873	178.852	168.861	176.549			0.198678	no	0.349556	no
gnl|CMER|CMG014C	similar to G10 protein			66.2925	55.6984	68.6071	68.7943	64.8481		65.207	66.8492	68.2649	63.1801	65.8753			0.0226741	no	0.987619	no			50.247	61.3017	63.6528	60.275	58.8691		60.4562	54.3234	51.0309	57.2028	55.7533			-0.0784531	no	0.0410854	no
gnl|CMER|CMG015C	hypothetical protein			178.979	180.215	202.816	203.706	191.429		166.942	186.641	181.686	198.617	183.472			-0.0612522	no	0.987619	no			136.981	143.006	171.193	172.879	156.015		175.496	169.471	193.165	211.304	187.359			0.264125	no	0.237598	no
gnl|CMER|CMG016C	hypothetical protein, conserved			36.2169	37.1237	33.0298	33.5961	34.9916		35.3759	36.3227	35.01	36.3651	35.7684			0.0316786	no	0.987619	no			30.5529	29.992	34.4161	34.4705	32.3579		47.1692	41.7535	45.1323	44.6592	44.6785			0.465465	no	0.000145188	yes
gnl|CMER|CMG018C	nitrate transporter			1.36409	1.55958	0.478903	1.82237	1.30623		1.82954	0.888227	1.42954	1.44965	1.39924		cut-off	0.0992311	no	0.990647	no			0.467394	0.171067	0.167446	0.310204	0.279028		1.118	1.22377	1.16097	1.35971	1.21561		cut-off	2.12321	yes, >1	0.00111852	yes
gnl|CMER|CMG019C	nitrate reductase			0.291178	0.186428	0.0954116	0.198038	0.192764		0.17496	0.132721	0.332276	0.288813	0.232192		cut-off	0.268484	no	0.987619	no			0.0558712	0.0511224	0.0500402	0	0.0392585		0.11137	0.0487624	0	0.0507929	0.0527313		cut-off	0.425655	no	0.854363	no
gnl|CMER|CMG021C	sulfite reductase (ferredoxin)	up		6.68545	7.63424	7.14633	6.51546	6.99537		7.10336	6.68913	4.51895	7.92504	6.55912			-0.0928985	no	0.987619	no			1.1733	1.78928	2.38191	3.17971	2.13105		8.18568	6.62193	7.09911	7.32434	7.30776			1.77787	yes, >1	1.88284e-05	yes
gnl|CMER|CMG022C	hypothetical protein			1.45896	4.37861	2.8385	2.01556	2.67291		3.01345	2.49376	2.37839	2.89421	2.69495			0.0118506	no	0.99885	no			0.34993	0	1.25364	1.45153	0.763775		2.96449	2.44325	3.67738	3.81749	3.22565		cut-off	2.07837	yes, >1	0.00587412	yes
gnl|CMER|CMG023C	adenosylmethionine-8-amino-7-oxononanoate aminotransferase			96.1748	79.5675	85.8548	82.7618	86.0897		84.9401	82.0307	89.985	89.8468	86.7006			0.0102017	no	0.987619	no			90.4153	86.9731	95.2172	91.8799	91.1214		99.6203	88.1609	88.5302	83.9436	90.0637			-0.0168431	no	0.00555984	yes
gnl|CMER|CMG025C	unknown RNA binding protein			30.1264	30.5814	28.0302	26.3487	28.7717		28.9169	28.1144	27.5766	29.2135	28.4553			-0.0159494	no	0.99885	no			26.0406	23.6161	22.744	23.9402	24.0852		36.3077	34.2522	35.0674	31.1452	34.1931			0.505559	no	0.000128894	yes
gnl|CMER|CMG027C	hypothetical protein, conserved			28.2169	27.6716	33.0446	27.7055	29.1596		28.6557	33.0594	25.7531	29.3675	29.2089			0.00243641	no	0.99885	no			33.9344	29.8291	33.1248	33.0554	32.4859		45.7917	40.0991	49.7219	45.7551	45.342			0.481032	no	0.00402257	yes
gnl|CMER|CMG028C	similar to meiotic nuclear division protein Mnd1			117.278	102.819	120.309	121.232	115.409		107.704	116.024	115.363	126.107	116.3			0.0110882	no	0.989466	no			61.3724	74.4067	79.0154	71.0692	71.4659		76.2047	68.9631	75.7334	88.8056	77.4267			0.115576	no	0.84749	no
gnl|CMER|CMG030C	similar to beta-tubulin folding cofactor E			130.591	125.883	110.557	104.419	117.863		112.961	110.418	115.071	120.863	114.828			-0.0376278	no	0.987619	no			106.099	107.309	108.208	102.782	106.1		137.033	119.51	125.746	112.207	123.624			0.220539	no	0.141301	no
gnl|CMER|CMG031C	hypothetical protein, conserved			82.7656	74.7084	73.5799	75.9143	76.742		76.4791	81.6337	73.3417	76.2446	76.9248			0.00343092	no	0.987619	no			74.455	71.8705	73.5611	78.2795	74.5415		80.7514	77.2374	81.9888	75.9993	78.9942			0.0837026	no	0.249128	no
gnl|CMER|CMG032C	hypothetical protein			249.12	237.962	243.487	236.456	241.756		218.282	238.505	251.025	226.821	233.658			-0.0491523	no	0.987619	no			254.16	228.117	256.91	244.545	245.933		276.314	255.882	274.04	262.125	267.09			0.119062	no	0.711987	no
gnl|CMER|CMG033C	mitochondrial intermembrane space complex subunit Tim10			191.238	199.914	200.545	192.24	195.984		179.194	183.137	191.928	165.588	179.962			-0.123045	no	0.987619	no			234.87	212.173	215.175	222.12	221.085		215.622	224.807	221.529	230.365	223.081			0.0129669	no	0.12311	no
gnl|CMER|CMG035C	probable Ran GTPase activating protein			90.9674	80.3186	79.7096	78.8759	82.4679		79.4566	78.2169	83.37	82.4851	80.8821			-0.0280112	no	0.998134	no			74.6822	70.8177	77.3879	78.5272	75.3538		83.7373	86.3066	87.9405	74.4073	83.0979			0.141133	no	0.978377	no
gnl|CMER|CMG036C	similar to WD-repeat protein			133.001	119.303	115.677	123.067	122.762		117.816	119.111	128.538	121.779	121.811			-0.0112237	no	0.997801	no			111.518	108.695	108.725	111.673	110.153		143.339	122.607	133.062	128.623	131.908			0.260023	no	0.0165246	no
gnl|CMER|CMG037C	hypothetical protein			40.8508	51.6352	62.6793	43.2743	49.6099		54.3029	52.4612	59.4598	49.2017	53.8564			0.11849	no	0.987619	no			55.0557	47.5301	59.0603	52.3841	53.5076		48.6718	60.5384	67.1586	62.4937	59.7156			0.158366	no	0.866738	no
gnl|CMER|CMG039C	aspartyl aminopeptidase			137.492	137.674	129.673	137.27	135.527		133.963	139.025	139.614	146.64	139.811			0.0448925	no	0.987619	no			147.816	144.986	149.811	145.491	147.026		152.473	138.912	146.83	145.986	146.05			-0.00960923	no	0.00190535	yes
gnl|CMER|CMG040C	hypothetical protein			58.5518	54.5569	53.5259	50.2593	54.2235		52.0505	53.0757	52.3368	59.7596	54.3056			0.00218444	no	0.997801	no			39.3493	54.1313	55.9021	61.4619	52.7112		48.414	57.7904	53.4073	58.9633	54.6438			0.0519481	no	0.573951	no
gnl|CMER|CMG041C	unknown permease			93.249	94.6029	89.9673	89.3577	91.7942		92.9797	85.4126	88.7596	86.3954	88.3868			-0.0545718	no	0.987619	no			94.3471	93.6856	100.184	93.4415	95.4147		100.622	99.7575	95.4838	104.724	100.147			0.0698323	no	0.194848	no
gnl|CMER|CMG042C	ubiquitin-specific protease			117.95	116.732	109.628	109.977	113.572		110.389	111.84	108.475	110.226	110.233			-0.0430546	no	0.987619	no			93.6466	92.1109	99.1132	96.8414	95.4281		128.557	119.637	112.77	122.239	120.801			0.340146	no	0.00163876	yes
gnl|CMER|CMG043C	tryptophane--tRNA ligase, cytoplasmic			69.4741	67.3889	62.4896	72.8851	68.0594		61.6778	65.8668	67.9541	70.4259	66.4812			-0.0338494	no	0.992513	no			70.9192	56.1091	56.951	65.8027	62.4455		66.6968	69.9235	65.3332	62.8977	66.2128			0.0845123	no	0.597963	no
gnl|CMER|CMG044C	pre-mRNA splicing factor ATP-dependent RNA helicase PRP22			46.4361	44.8504	40.3931	42.3579	43.5094		43.2506	46.7421	40.681	42.1463	43.205			-0.0101274	no	0.997527	no			38.6271	37.2636	42.3697	39.8606	39.5303		54.693	46.6372	42.2866	44.3907	47.0019			0.249761	no	0.140877	no
gnl|CMER|CMG045C	hypothetical protein			64.877	63.3032	54.9179	54.9329	59.5077		59.9995	52.5215	57.1011	55.3151	56.2343			-0.081627	no	0.987619	no			54.4468	53.9036	57.0421	60.7653	56.5394		75.445	64.5296	63.0078	65.2733	67.0639			0.24628	no	0.0998299	no
gnl|CMER|CMG046C	hypothetical protein			71.9432	71.0237	66.2644	65.9244	68.7889		63.7672	67.5177	70.2557	66.7572	67.0745			-0.0364123	no	0.987619	no			88.8291	87.7081	89.4392	85.8792	87.9639		130.169	113.738	116.998	117.029	119.483			0.441827	no	1.47872e-05	yes
gnl|CMER|CMG048C	coatomer protein complex, subunit beta			173.763	150.977	149.735	153.183	156.914		152.029	147.868	147.662	139.69	146.812			-0.0960063	no	0.987619	no			151.313	140.616	156.143	156.405	151.119		139.068	131.009	137.566	135.856	135.875			-0.153411	no	4.724e-05	yes
gnl|CMER|CMG050C	alpha-galactosidase			160.943	148.356	144.112	155.116	152.132		143.608	150.521	153.636	149.316	149.27			-0.0273954	no	0.997491	no			162.896	150.109	158.679	159.024	157.677		167.591	150.418	145.994	142.303	151.577			-0.0569236	no	0.00165139	yes
gnl|CMER|CMG051C	similar to sucrose-phosphate synthase	up		51.0263	49.5276	52.5031	50.5105	50.8919		51.5863	50.7011	54.0403	53.1512	52.3697			0.0412975	no	0.987619	no			49.8862	51.7685	53.7827	53.1205	52.1395		142.828	119.898	116.032	114.265	123.256			1.24121	yes, >1	3.52248e-09	yes
gnl|CMER|CMG052C	MYB-related protein			99.7637	96.7126	93.6704	88.3746	94.6303		90.5461	89.1691	86.3778	91.2205	89.3284			-0.0831841	no	0.987619	no			81.7233	83.1421	81.3821	76.8767	80.781		106.438	91.1511	94.2189	95.7023	96.8776			0.262147	no	0.0542449	no
gnl|CMER|CMG053C	hypothetical protein, conserved			76.3095	65.2896	69.2464	75.9865	71.708		70.9311	69.9811	75.9458	77.3625	73.5551			0.0366918	no	0.987619	no			60.0656	55.7005	65.7517	58.7235	60.0603		75.5874	64.6022	73.034	65.6376	69.7153			0.215063	no	0.387511	no
gnl|CMER|CMG054C	hypothetical protein			90.4216	82.4535	76.0175	76.4846	81.3443		77.8613	77.0869	82.562	78.9067	79.1042			-0.0402867	no	0.987619	no			72.3796	70.3168	71.8106	69.7155	71.0556		98.8626	93.9907	94.0951	85.796	93.1861			0.391165	no	0.000212449	yes
gnl|CMER|CMG056C	DNA topoisomerase III alpha			186.661	167.136	162.861	165.536	170.549		166.455	162.029	169.705	178.49	169.17			-0.0117104	no	0.99885	no			144.255	133.792	135.45	130.412	135.977		153.228	134.002	146.618	144.387	144.559			0.0882906	no	0.32639	no
gnl|CMER|CMG057C	40S ribosomal protein S20			1225.41	1210.3	1198.98	1163.12	1199.45		1218.05	1181.17	1133.82	1222.55	1188.9			-0.012752	no	0.99885	no			1344.49	1337.91	1322.81	1234.4	1309.9		907.702	1038.05	980.888	978.64	976.32			-0.424035	no	2.28819e-06	yes
gnl|CMER|CMG058C	unknown transmembrane protein			298.349	290.234	297.428	284.621	292.658		283.541	294.275	266.944	277.076	280.459			-0.061426	no	0.987619	no			369.584	356.61	341.694	353.581	355.367		192.1	189.276	175.232	170.488	181.774			-0.967163	no	5.71033e-10	yes
gnl|CMER|CMG059C	hypothetical protein			672.795	675.854	665.417	680.238	673.576		695.797	720.061	684.548	654.559	688.741			0.0321213	no	0.987619	no			605.673	620.132	611.921	681.541	629.817		621.779	710.703	627.807	699.43	664.93			0.0782698	no	0.462109	no
gnl|CMER|CMG060C	unknown zinc finger protein			113.164	106.61	100.081	99.5512	104.852		102.91	99.172	98.4448	105.702	101.557			-0.0460583	no	0.987619	no			102.606	94.3301	96.5847	95.5233	97.2609		119.975	99.4297	104.304	97.5949	105.326			0.114926	no	0.699875	no
gnl|CMER|CMG061C	similar to U6 snRNA-associated Sm-like protein			75.8062	84.6651	87.5879	85.6092	83.4171		74.3578	72.2002	96.8346	95.391	84.6959			0.021949	no	0.997801	no			86.8398	87.4047	75.8324	74.7449	81.2055		62.7489	108.475	89.7035	91.7755	88.1758			0.118807	no	0.980091	no
gnl|CMER|CMG062C	mitochondrial ribosomal protein S16, precursor			118.994	101.365	92.3088	111.893	106.14		111.38	120.529	105.442	100.145	109.374			0.0432945	no	0.987619	no			90.8111	93.3803	90.2416	107.626	95.5147		107.317	114.734	102.456	117.546	110.513			0.210421	no	0.509023	no
gnl|CMER|CMG063C	similar to RNA helicase II binding protein			50.7235	50.526	49.161	49.7242	50.0337		50.0338	49.8345	52.3464	43.6898	48.9761			-0.0308206	no	0.997828	no			43.93	44.4642	45.3935	48.1695	45.4893		65.5711	58.8779	55.6035	58.4815	59.6335			0.390596	no	0.000965213	yes
gnl|CMER|CMG064C	cytochrome c oxidase (Complex IV) assembly protein			67.0295	61.792	58.6302	56.4532	60.9763		57.2849	55.9177	55.5294	53.592	55.581			-0.133655	no	0.987619	no			49.8838	51.0057	59.346	51.8549	53.0226		75.0255	68.7147	65.7433	68.571	69.5136			0.390688	no	0.00535689	yes
gnl|CMER|CMG065C	hypothetical protein			57.0064	56.9038	50.0345	55.3881	54.8332		55.2852	51.3967	56.9336	61.2036	56.2048			0.0356435	no	0.987619	no			56.4949	54.7177	56.2508	62.0763	57.385		83.8608	64.5184	68.9013	75.9472	73.3069			0.353277	no	0.0533153	no
gnl|CMER|CMG066C	aspartate aminotransferase, HisC in bacteria			286.302	271.395	250.818	258.265	266.695		263.063	254.429	271.332	259.273	262.024			-0.02549	no	0.998623	no			376.921	371.058	369.377	398.759	379.029		462.338	423.511	462.71	435.507	446.017			0.23479	no	0.063682	no
gnl|CMER|CMG067C	similar to mitochondrial carrier Yel006N			77.4376	72.7094	72.0795	74.5008	74.1818		65.953	70.6475	73.032	78.76	72.0981			-0.0411044	no	0.987619	no			78.0683	76.7707	76.6823	73.1646	76.1715		73.0197	79.516	76.222	85.3229	78.5202			0.0438128	no	0.284222	no
gnl|CMER|CMG070C	hypothetical protein			63.4501	69.383	60.0828	65.9597	64.7189		64.7608	63.3541	62.8556	66.2062	64.2942			-0.00949942	no	0.99885	no			62.0794	67.6948	73.8191	69.7524	68.3364		81.9959	74.0382	77.7335	78.765	78.1331			0.19328	no	0.477762	no
gnl|CMER|CMG071C	hypothetical protein			0.602612	2.41141	0.987303	2.04927	1.51265		2.26306	0.915582	3.43833	0.597718	1.80367		cut-off	0.253862	no	0.987619	no			3.46887	1.05801	3.10684	1.91854	2.38807		5.76217	2.52292	4.971	5.78156	4.75941			0.99494	no	0.144233	no
gnl|CMER|CMG072C	hypothetical protein			14.8742	11.5434	7.38471	8.04712	10.4624		8.46349	8.56032	13.2262	11.6239	10.4685			0.000842742	no	0.99885	no			9.08111	8.70494	8.13336	7.5338	8.36331		9.48182	10.945	15.2857	6.68319	10.5989			0.341773	no	0.528298	no
gnl|CMER|CMG073C	probable clathrin coat assembly protein AP180			4.01554	2.79904	4.35059	2.20248	3.34191		3.59975	2.46009	4.3289	4.11141	3.62504			0.117322	no	0.987619	no			0.86992	0.682269	1.55826	0.618596	0.932262		3.22035	1.84386	1.66216	2.71149	2.35947		cut-off	1.33965	yes, >1	0.0129397	no
gnl|CMER|CMG075C	unknown kinase with aarF domain			58.5478	50.4743	42.1761	51.5162	50.6786		53.2042	47.6966	51.0612	47.4946	49.8641			-0.0233741	no	0.99885	no			44.7875	44.1427	49.7016	47.2182	46.4625		65.7079	59.9048	53.8571	53.5291	58.2497			0.326185	no	0.0184007	no
gnl|CMER|CMG076C	hypothetical protein, conserved			601.351	582.945	591.374	578.133	588.451		595.369	582.914	597.462	572.248	586.998			-0.00356533	no	0.987619	no			530.649	528.52	510.439	528.11	524.429		632.873	599.532	585.45	572.851	597.677			0.188616	no	0.302915	no
gnl|CMER|CMG078C	hypothetical protein, conserved			206.918	196.872	226.422	221.955	213.042		187.291	188.885	211.756	224.974	203.227			-0.0680477	no	0.987619	no			148.253	143.47	178.971	183.594	163.572		226.087	218.74	240.248	253.531	234.652			0.520593	no	0.00103409	yes
gnl|CMER|CMG079C	similar to DNA excision repair protein ERCC-1			94.4243	82.3465	88.9995	84.6223	87.5982		78.2407	77.9221	90.1185	77.0178	80.8248			-0.116103	no	0.987619	no			100.554	87.94	100.905	97.6633	96.7657		128.787	117.058	121.106	117.334	121.071			0.323288	no	0.00716063	yes
gnl|CMER|CMG080C	hypothetical protein			153.563	147.033	156.01	137.85	148.614		149.313	151.55	142.564	133.679	144.276			-0.0427345	no	0.987619	no			152.224	137.453	143.911	152.504	146.523		141.957	142.762	146.278	140.411	142.852			-0.0366081	no	0.0118977	no
gnl|CMER|CMG083C	hypothetical protein			49.6879	40.6002	39.406	39.6911	42.3463		41.202	42.8768	40.3647	42.2555	41.6748			-0.0230609	no	1	no			43.2714	42.9235	43.0894	44.4251	43.4273		57.1972	51.2734	42.2182	45.9917	49.1701			0.179178	no	0.640911	no
gnl|CMER|CMG084C	hypothetical protein			21.2991	24.065	26.5568	26.6289	24.6375		22.8199	26.2932	28.0839	28.1164	26.3283			0.095763	no	0.987619	no			14.5745	17.4602	15.4757	16.08	15.8976		19.1682	19.6702	28.2782	20.4893	21.9015			0.462221	no	0.0603042	no
gnl|CMER|CMG085C	similar to BET3 involved in targeting and fusion of ER to Golgi transport vesicles			99.393	104.329	93.2868	90.8693	96.9696		87.7824	83.285	80.2011	88.43	84.9246			-0.19135	no	0.987619	no			90.0865	107.422	90.5556	107.335	98.8496		130.858	117.309	116.965	118.927	121.015			0.291877	no	0.0950594	no
gnl|CMER|CMG086C	aminomethyltransferase			461.73	435.853	407.405	387.583	423.143		436.917	445.994	411.081	384.931	419.731			-0.0116803	no	0.998623	no			557.761	532.997	447.298	421.106	489.791		600.319	567.128	488.463	512.052	541.991			0.146102	no	0.957656	no
gnl|CMER|CMG087C	similar to lysosomal sphingomyelin phosphodiesterase			90.2724	85.5059	83.0198	74.4786	83.3192		81.3383	82.5759	81.6177	80.4009	81.4832			-0.0321456	no	0.997307	no			77.6906	81.0197	82.8462	81.7563	80.8282		88.0185	89.054	85.9998	79.6516	85.681			0.0841164	no	0.299107	no
gnl|CMER|CMG088C	hypothetical protein			141.348	129.379	139.521	143.664	138.478		131.674	127.868	137.875	135.411	133.207			-0.0559869	no	0.987619	no			151.741	156.382	157.793	138.475	151.098		151.872	159.897	164.499	166.41	160.67			0.0886142	no	0.500273	no
gnl|CMER|CMG089C	similar to respiratory burst oxidase protein			171.833	158.347	152.997	147.393	157.642		148.413	150.354	160.018	150.221	152.252			-0.0501977	no	0.987619	no			216.508	222.581	190.223	183.903	203.304		236.317	210.481	207.782	213.097	216.919			0.0935208	no	0.544116	no
gnl|CMER|CMG090C	hypothetical protein, conserved			91.4055	91.8116	84.8929	90.2781	89.597		95.239	84.8815	83.7743	86.7151	87.6525			-0.0316558	no	0.997491	no			111.289	107.071	103.705	105.112	106.794		108.878	106.056	102.932	105.265	105.783			-0.013724	no	0.0108611	no
gnl|CMER|CMG092C	similar to periplasmic protein p19			0.271766	0.652499	0.445254	0.46209	0.457902		0.408239	0.412909	0.221517	0	0.260666		cut-off	-0.812836	no	0.987619	no			0.260732	0	0	0	0.0651831		0.519725	0.455116	0.498183	0	0.368256		cut-off	2.49814	yes, >1	0.211056	no
gnl|CMER|CMG093C	proteasome regulatory particle subunit			214.97	211.968	214.335	211.102	213.094		217.476	217.619	217.091	208.203	215.097			0.0135002	no	0.987619	no			226.025	232.07	222.807	208.545	222.362		250.184	223.734	210.389	220.774	226.27			0.0251379	no	0.0540728	no
gnl|CMER|CMG094C	hypothetical protein, conserved			108.198	107.824	101.087	119.607	109.179		118.653	122.274	120.019	111.458	118.101			0.11333	no	0.987619	no			133.545	139.726	133.951	125.737	133.24		125.12	141.012	151.078	145.325	140.634			0.0779184	no	0.540516	no
gnl|CMER|CMG095C	similar to 6-pyruvoyl tetrahydrobiopterin synthase			60.6474	64.7164	53.6962	64.0594	60.7798		67.6368	64.2223	51.4311	66.8388	62.5322			0.0410071	no	0.987619	no			73.1721	67.2218	66.0619	70.9438	69.3499		67.6562	72.5821	67.0979	62.2469	67.3958			-0.0412358	no	0.0676647	no
gnl|CMER|CMG096C	ribonuclease P protein subunit POP4			105.591	92.1891	96.9301	88.4371	95.7869		102.262	87.21	89.4209	99.6817	94.6435			-0.0173244	no	0.99885	no			86.6442	73.6047	89.2166	89.1886	84.6635		79.0497	84.6418	75.5936	66.6374	76.4806			-0.146646	no	0.0100627	no
gnl|CMER|CMG097C	hypothetical protein			177.91	164.194	190.644	188.533	180.32		170.326	165.85	193.268	189.203	179.662			-0.00527932	no	0.99885	no			125.611	142.844	162.293	147.213	144.49		154.244	162.87	188.043	184.268	172.356			0.25442	no	0.250618	no
gnl|CMER|CMG098C	similar to COP-coated vesicle membrane protein p24			1.92836	3.27952	3.35683	1.02463	2.39733		2.89672	4.57791	3.34009	1.43452	3.06231			0.353189	no	0.987619	no			0.231258	0.211602	1.86411	0.383709	0.672669		2.07438	1.41284	0.6628	0.420477	1.14262		cut-off	0.764382	no	0.531549	no
gnl|CMER|CMG099C	hypothetical protein, conserved			25.5878	26.2899	20.3947	25.8693	24.5354		19.6515	20.4892	27.9968	27.0949	23.8081			-0.0434139	no	0.990647	no			13.6014	18.1116	18.6195	15.9626	16.5738		20.3892	24.8033	21.1288	21.1113	21.8581			0.399267	no	0.0648728	no
gnl|CMER|CMG100C	hypothetical protein			10.1641	11.0103	9.4196	13.0053	10.8998		11.4897	10.5292	12.5526	10.998	11.3924			0.0637655	no	0.987619	no			10.3424	9.91396	8.73368	9.39732	9.59684		10.9951	11.7774	10.9157	10.7455	11.1084			0.211025	no	0.544635	no
gnl|CMER|CMG102C	similar to zinc transporter			65.368	53.1407	64.0048	59.9577	60.6178		54.423	55.5354	56.3292	59.9776	56.5663			-0.0997998	no	0.987619	no			56.4055	57.0441	48.6354	54.799	54.221		56.0941	57.3255	51.1692	51.5035	54.0231			-0.00527493	no	0.0999346	no
gnl|CMER|CMG103C	similar to amino acid transporter protein			136.12	122.522	117.925	125.195	125.441		126.817	118.548	120.174	118.613	121.038			-0.0515434	no	0.987619	no			104.291	110.478	110.757	114.507	110.009		134.153	121.046	124.683	117.205	124.272			0.175887	no	0.476554	no
gnl|CMER|CMG105C	probable WD-repeat membrane protein			87.0716	84.9929	82.5999	79.1215	83.4465		81.2652	80.6334	79.4422	80.7578	80.5247			-0.0514203	no	0.987619	no			75.1006	77.2883	77.0258	80.3912	77.4515		84.6772	82.9951	83.8887	80.0768	82.9095			0.0982445	no	0.364354	no
gnl|CMER|CMG106C	probable flap structure-specific endonuclease 1			105.642	102.948	105.613	110.472	106.169		109.839	106.01	110.424	115.032	110.326			0.055416	no	0.987619	no			80.5519	76.8989	79.2721	85.5892	80.578		97.5365	97.108	93.4937	95.1867	95.8312			0.25011	no	0.0781104	no
gnl|CMER|CMG108C	similar to Raf/ATN-like protein kinase			91.57	83.6548	85.9331	88.1231	87.3202		83.9357	86.2211	80.9348	89.2199	85.0779			-0.0375319	no	0.987619	no			83.9078	84.5411	84.6784	87.6581	85.1963		108.287	95.6602	103.114	94.5365	100.399			0.236889	no	0.0868875	no
gnl|CMER|CMG109C	40S ribosomal protein S15			1452.24	1438.3	1421.61	1435.82	1436.99		1515.82	1430.84	1448.79	1422.73	1454.55			0.0175159	no	0.987619	no			1390.06	1339.86	1372.24	1396.65	1374.7		1094.4	1052.12	1057.9	1066.08	1067.62			-0.364714	no	7.70328e-08	yes
gnl|CMER|CMG110C	probable phycocyanobilin:ferredoxin oxidoreductase			392.334	352.237	357.894	356.101	364.642		353.177	345.073	380.645	357.942	359.209			-0.0216553	no	0.99885	no			369.715	368.896	368.393	365.465	368.117		490.28	434.457	400.127	409.681	433.636			0.23632	no	0.0995865	no
gnl|CMER|CMG111C	alanine--tRNA ligase (chloroplast)			220.472	215.487	193.326	197.347	206.658		196.46	203.605	198.755	189.588	197.102			-0.0683018	no	0.987619	no			225.849	209.812	205.371	211.397	213.107		176.963	174.801	155.103	157.95	166.204			-0.35862	no	2.12604e-06	yes
gnl|CMER|CMG113C	protein phosphatase 2C, with protein kinase domain			72.6508	73.1596	65.2349	65.3028	69.087		69.6655	71.2663	71.8662	69.822	70.655			0.0323772	no	0.987619	no			73.1523	72.2598	73.0938	70.5688	72.2687		79.9227	74.3575	72.7956	76.5311	75.9017			0.0707622	no	0.129065	no
gnl|CMER|CMG114C	hypothetical protein			144.145	175.338	146.271	148.226	153.495		146.746	148.135	150.839	149.042	148.691			-0.0458749	no	0.987619	no			144.162	165.137	144.886	144.857	149.76		163.423	161.996	171.368	171.743	167.133			0.158337	no	0.814808	no
gnl|CMER|CMG115C	hypothetical protein			166.321	169.145	170.122	147.389	163.244		175.534	169.863	182.755	165.882	173.508			0.0879751	no	0.987619	no			174.261	170.205	185.552	187.233	179.313		133.848	138.496	132.231	131.707	134.07			-0.419491	no	1.84595e-06	yes
gnl|CMER|CMG116C	hypothetical protein			5.97886	5.94499	8.01458	5.85313	6.44789		6.12358	7.01946	7.67926	8.26648	7.2722			0.173564	no	0.987619	no			3.47643	4.13524	5.13746	3.3167	4.01646		4.1578	5.30968	5.48002	5.84683	5.19858			0.372195	no	0.3662	no
gnl|CMER|CMG117C	hypothetical protein			66.5576	56.7209	56.8598	59.3828	59.8803		60.3181	59.2302	64.386	60.9389	61.2183			0.0318818	no	0.987619	no			51.0141	54.1903	50.7806	60.9505	54.2339		67.349	64.1821	67.4401	56.2014	63.7931			0.234207	no	0.271334	no
gnl|CMER|CMG118C	60S acidic ribosomal protein P2			996.986	1063	1113.08	1052.11	1056.29		1104.53	1065.41	978.85	1101.67	1062.61			0.00860882	no	0.987619	no			1087.23	1197.74	1154.62	1164.49	1151.02		850.887	869.425	844.041	904.4	867.188			-0.408497	no	4.87073e-07	yes
gnl|CMER|CMG119C	similar to histidine triad protein (HIT)			243.005	258.134	262.521	255.048	254.677		258.015	231.249	227.848	258.762	243.968			-0.0619741	no	0.987619	no			194.365	191.718	191.889	194.033	193.001		194.46	178.312	190.674	181.67	186.279			-0.0511458	no	0.00160859	yes
gnl|CMER|CMG121C	hypothetical protein			115.683	110.588	105.326	116.257	111.964		103.405	103.372	111.806	103.796	105.595			-0.0844927	no	0.987619	no			91.4243	89.201	85.0684	87.5824	88.319		121.573	108.012	109.429	103.471	110.621			0.324831	no	0.00198798	yes
gnl|CMER|CMG123C	aspartate-semialdehyde dehydrogenase (AsA dehydrogenase)			725.945	686.64	676.962	674.87	691.104		699.577	694.738	718.371	674.43	696.779			0.0117971	no	0.987619	no			765.879	742.359	745.763	755.098	752.275		539.153	563.827	503.476	502.739	527.299			-0.51264	no	1.07639e-07	yes
gnl|CMER|CMG124C	GTP-binding protein of Obg-family			101.034	96.0809	91.2739	90.2525	94.6602		91.8925	91.7141	90.159	88.8404	90.6515			-0.0624271	no	0.987619	no			89.9431	80.8774	89.3652	94.5875	88.6933		81.1303	76.9179	77.7675	86.0034	80.4548			-0.140648	no	0.0014356	yes
gnl|CMER|CMG125C	similar to peroxisomal membrane protein PMP22			639.992	632.841	620.867	607.462	625.291		609.383	644.985	611.491	622.999	622.215			-0.00711491	no	0.997307	no			689.694	661.069	614.836	631.769	649.342		909.372	842.885	790.314	801.288	835.965			0.364464	no	0.00165139	yes
gnl|CMER|CMG126C	similar to zinc finger protein			75.6653	65.2219	58.4755	59.5739	64.7341		59.5118	62.0906	62.7416	62.8964	61.8101			-0.0666845	no	0.987619	no			63.3479	65.901	60.9279	56.7206	61.7243		87.7087	68.1384	77.0944	71.4946	76.109			0.302228	no	0.0605848	no
gnl|CMER|CMG127C	hypothetical protein			19.8774	19.263	21.8218	21.2674	20.5574		24.0702	23.6265	22.0436	19.4477	22.297			0.117191	no	0.987619	no			9.98923	11.633	12.6648	10.7626	11.2624		12.4126	12.3414	11.4023	10.9683	11.7811			0.0649664	no	0.589795	no
gnl|CMER|CMG129C	MYB-related protein			18.6746	19.4605	16.0948	15.7937	17.5059		14.6107	17.7334	17.7587	20.0666	17.5423			0.00299691	no	0.99885	no			19.0362	15.369	16.2137	16.7216	16.8351		20.4608	18.5687	18.9886	17.1363	18.7886			0.158382	no	0.856494	no
gnl|CMER|CMG130C	hypothetical protein			113.663	107.841	111.436	111.554	111.124		114.069	114.642	112.886	109.98	112.894			0.0228077	no	0.987619	no			113.156	115.376	120.567	118.409	116.877		140.922	127.705	131.255	121.821	130.426			0.158234	no	0.715329	no
gnl|CMER|CMG131C	hypothetical protein			20.2537	22.6658	18.5601	20.5751	20.5137		19.9822	20.8628	27.0018	20.9405	22.1968			0.113766	no	0.987619	no			46.6025	37.3678	38.9366	32.9241	38.9577		37.4202	43.4037	39.8022	39.2228	39.9622			0.0367274	no	0.476853	no
gnl|CMER|CMG132C	similar to acetylpolyamine aminohydolase			353.907	338.751	328.177	332.837	338.418		331.222	333.28	332.215	324.667	330.346			-0.0348288	no	0.987619	no			382.041	368.014	363.378	351.098	366.133		339.737	350.919	340.157	320.047	337.715			-0.11656	no	0.000275985	yes
gnl|CMER|CMG133C	excinuclease ABC subunit B			56.3582	54.9482	53.5868	54.7806	54.9184		53.9578	53.1806	54.3171	57.7214	54.7942			-0.00326696	no	0.995804	no			48.7863	49.2057	51.3189	53.3804	50.6728		65.3581	60.1024	64.7242	62.2315	63.1041			0.31652	no	0.00287791	yes
gnl|CMER|CMG136C	probable ubiquitin-conjugating enzyme E2			145.578	143.372	133.158	143.644	141.438		142.484	142.968	146.943	152.251	146.161			0.0473915	no	0.987619	no			180.916	171.168	158.794	188.213	174.773		221.785	203.687	183.901	190.13	199.876			0.193623	no	0.530541	no
gnl|CMER|CMG137C	hypothetical protein, conserved			82.4415	70.0713	74.9952	73.4842	75.2481		70.4406	71.8534	75.1421	77.8102	73.8116			-0.0278071	no	0.99885	no			74.3425	71.5301	73.9972	69.6868	72.3892		109.385	88.0275	93.2823	89.7422	95.1092			0.393811	no	0.00271216	yes
gnl|CMER|CMG139C	similar to flavin-containing monooxygenase FMO-1			57.5686	53.5675	53.6972	57.8987	55.683		55.7869	55.8593	57.159	50.6626	54.867			-0.0212987	no	0.999992	no			58.7023	54.8339	51.9358	53.3584	54.7076		65.8326	62.9946	60.1779	59.5851	62.1475			0.183956	no	0.499879	no
gnl|CMER|CMG141C	gamma-glutamylcysteine synthetase			79.5448	69.8938	66.0734	69.6225	71.2836		70.2362	71.0398	70.4794	64.7988	69.1385			-0.0440803	no	0.987619	no			83.3122	81.1143	71.1122	74.6757	77.5536		85.753	79.9573	75.2307	77.7343	79.6688			0.0388214	no	0.129464	no
gnl|CMER|CMG142C	similar to DNA-(apurinic or apyrimidinic site) lyase ARP			230.912	218.942	213.521	235.437	224.703		225.282	214.571	225.947	234.642	225.111			0.00261558	no	0.987619	no			213.274	210.031	196.219	210.351	207.469		228.518	217.349	239.52	210.555	223.985			0.110511	no	0.618488	no
gnl|CMER|CMG143C	similar to anti-silencing factor			109.772	116.693	131.479	126.081	121.006		120.549	121.296	114.329	146.274	125.612			0.0538928	no	0.987619	no			97.3366	104.394	107.901	111.64	105.318		105.494	107.002	106.457	110.974	107.482			0.0293426	no	0.162486	no
gnl|CMER|CMG145C	hypothetical protein, conserved			154.874	154.412	151.951	148.786	152.506		145.845	153.59	150.856	157.584	151.969			-0.00509056	no	0.997422	no			151.233	146.248	138.293	139.514	143.822		150.464	139.612	143.469	138.329	142.969			-0.00858671	no	0.00746018	yes
gnl|CMER|CMG146C	GTP-binding protein of Obg family			205.461	192.79	190.539	185.711	193.625		184.303	181.147	183.224	189.367	184.51			-0.0695684	no	0.987619	no			162.565	148.319	158.766	161.901	157.888		178.449	172.529	177.315	173.413	175.426			0.151967	no	0.783748	no
gnl|CMER|CMG147C	probable long-chain acyl-CoA synthetase			65.1985	63.9286	59.5642	63.3581	63.0124		56.7528	57.1397	64.8279	67.8382	61.6397			-0.0317759	no	0.990647	no			58.4089	62.4656	69.7508	71.276	65.4753		84.8027	77.0804	75.4305	81.8719	79.7964			0.285372	no	0.058859	no
gnl|CMER|CMG148C	1-deoxy-D-xylulose 5-phosphate reductoisomerase			346.167	330.628	295.478	312.257	321.132		305.503	301.356	320.791	321.071	312.18			-0.0407903	no	0.987619	no			391.199	397.689	328.089	332.194	362.293		385.192	357.616	337.057	329.32	352.296			-0.0403675	no	0.0369405	no
gnl|CMER|CMG151C	hypothetical protein			62.2067	57.1219	58.2898	55.7618	58.345		65.4934	53.1434	55.0635	60.186	58.4716			0.00312557	no	0.990647	no			51.0953	52.5007	56.9221	58.5458	54.766		78.8919	68.8103	58.1168	68.3441	68.5407			0.323682	no	0.0570025	no
gnl|CMER|CMG152C	hypothetical protein			158.381	148.776	155.536	155.83	154.631		139.932	133.318	149.739	162.39	146.345			-0.0794566	no	0.987619	no			135.272	137.474	143.738	151.882	142.092		175.398	158.407	168.63	156.526	164.74			0.213372	no	0.172614	no
gnl|CMER|CMG153C	small GTP-binding protein of Rab family			197.842	212.352	200.195	198.779	202.292		198.592	176.214	205.997	201.937	195.685			-0.0479045	no	0.987619	no			179.848	193.698	185.773	186.099	186.354		247.33	226.985	210.227	202.638	221.795			0.251178	no	0.0747413	no
gnl|CMER|CMG154C	hypothetical protein			116.038	111.957	96.1128	97.0066	105.278		106.522	95.987	99.049	101.668	100.806			-0.0626234	no	0.987619	no			133.283	129.594	126.574	132.123	130.393		167.666	177.051	169.579	156.029	167.581			0.361988	no	0.0056857	yes
gnl|CMER|CMG155C	hypothetical protein			149.738	143.649	139.178	142.782	143.837		132.248	130.55	122.714	140.459	131.492			-0.129451	no	0.987619	no			131.336	136.015	136.069	127.074	132.624		198.057	190.86	187.016	189.024	191.239			0.52804	no	1.73784e-06	yes
gnl|CMER|CMG156C	probable nicotinate phosphoribosyltransferase			77.0561	65.2735	63.943	68.2324	68.6262		60.356	58.9179	63.2163	67.2983	62.4471			-0.136125	no	0.987619	no			55.4936	60.2647	63.2884	63.0834	60.5325		76.1689	66.9513	74.3876	67.819	71.3317			0.236832	no	0.157392	no
gnl|CMER|CMG157C	60S ribosomal protein L26			618.314	805.438	880.565	815.01	779.832		870.11	856.667	801.799	824.469	838.261			0.104238	no	0.987619	no			870.607	869.612	882.301	882.837	876.339		471.954	706.643	705.76	701.145	646.375			-0.439117	no	0.000712487	yes
gnl|CMER|CMG159C	hypothetical protein			72.4928	61.5085	57.4359	60.8887	63.0815		62.3712	62.5425	72.2773	63.8798	65.2677			0.0491521	no	0.987619	no			67.4189	56.2578	63.3132	60.603	61.8982		111.333	97.0939	96.8314	98.3008	100.89			0.70481	no	8.35466e-07	yes
gnl|CMER|CMG161C	unknown kinase with aarF domain			153.488	147.188	143.984	147.835	148.124		146.147	157.021	150.436	152.885	151.622			0.033676	no	0.987619	no			139.717	140.057	145.083	147.873	143.182		169.583	149.226	158.457	148.02	156.322			0.126663	no	0.784337	no
gnl|CMER|CMG162C	similar to ferredoxin component (biphenyl dioxygenase, Rieske iron-sulfur component related protein)			4745.63	5106.44	4891.2	4928.78	4918.01		5181.71	4927.89	4902.56	4980.23	4998.1			0.0233036	no	0.987619	no			4492.75	4690.1	4453.13	4673.53	4577.38		4233.97	4615.14	4453.27	4485.84	4447.05			-0.0416712	no	0.0115306	no
gnl|CMER|CMG164C	hypothetical protein, conserved			155.766	138.059	140.178	138.771	143.193		144.86	140.119	140.522	142.763	142.066			-0.0114032	no	0.997527	no			124.586	125.602	120.928	119.142	122.564		125.802	118.643	136.613	118.283	124.835			0.0264869	no	0.0601574	no
gnl|CMER|CMG165C	probable NOL1/NOP2/sun family protein (proliferating-cell nucleolar protein)			56.4211	56.5572	55.9453	52.2678	55.2979		50.6353	51.0185	53.268	54.9389	52.4652			-0.075863	no	0.987619	no			54.8732	57.4144	61.6548	54.0694	57.0029		55.2825	49.361	53.6062	51.1913	52.3603			-0.122564	no	0.00024828	yes
gnl|CMER|CMG166C	fructokinase			87.613	82.9925	86.3609	77.4156	83.5955		79.6129	84.9973	78.7889	85.9042	82.3258			-0.0220796	no	0.99885	no			73.3077	75.6506	77.9984	78.6504	76.4018		83.5008	73.1203	70.4297	79.798	76.7122			0.00585017	no	0.0608574	no
gnl|CMER|CMG167C	cell cycle controlling protein kinase RIO			54.2462	59.6605	53.8703	53.8043	55.3953		55.2215	53.3263	58.1206	57.8665	56.1337			0.0191037	no	0.987619	no			54.4987	50.5404	56.2132	52.7482	53.5001		66.632	64.4906	63.9483	62.7125	64.4459			0.268546	no	0.0268603	no
gnl|CMER|CMG168C	probable purple acid phosphatase protein			1.24693	1.22823	1.80721	1.38627	1.41716		0.864506	1.23873	1.3291	1.42708	1.21485		cut-off	-0.22222	no	0.987619	no			0.920232	1.34723	0.494515	0.610748	0.84318		1.92604	1.92755	3.69242	2.42611	2.49303		cut-off	1.56399	yes, >1	0.00378262	yes
gnl|CMER|CMG169C	probable RNA polymerase II subunit I			145.475	134.885	140.244	137.252	139.464		142.243	138.48	135.568	158.811	143.776			0.0439276	no	0.987619	no			139.143	128.485	129.576	149.324	136.632		159.46	176.774	160.574	151.641	162.112			0.246697	no	0.246472	no
gnl|CMER|CMG170C	proteasome regulatory particle subunit			117.415	108.944	112.81	111.773	112.735		115.924	114.618	116.766	115.872	115.795			0.0386321	no	0.987619	no			135.063	129.319	135.089	130.331	132.45		116.816	116.469	116.057	108.885	114.557			-0.209391	no	3.65292e-06	yes
gnl|CMER|CMG171C	thiamin biosynthesis protein			605.237	584.248	537.983	558.605	571.518		563.01	560.953	551.191	544.027	554.795			-0.042845	no	0.987619	no			546.888	549.94	521.618	512.496	532.736		540.266	489.702	477.99	485.486	498.361			-0.0962289	no	0.000472582	yes
gnl|CMER|CMG172C	similar to Glu-tRNAGln amidotransferase subunit A			57.7299	57.8511	56.8704	51.0957	55.8868		56.5646	54.9754	56.4535	55.72	55.9284			0.0010742	no	0.987619	no			74.2926	69.1984	67.9443	75.1062	71.6353		76.9378	65.4561	71.95	70.9632	71.3268			-0.0062278	no	0.0215567	no
gnl|CMER|CMG174C	similar to glycogenin glucosyltransferase (UDP-glucose => Amylose)			1.42926	2.28773	0.985963	1.15115	1.46353		1.356	1.14292	1.47157	1.79072	1.4403		cut-off	-0.0230763	no	0.99885	no			0	0	0	0	0		0	0	0	0	0		cut-off	#DIV/0!	no	1	no
gnl|CMER|CMG177C	hypothetical protein, conserved			82.333	76.3229	69.762	72.1067	75.1312		75.3048	72.29	72.1683	71.0631	72.7065			-0.0473265	no	0.987619	no			65.5605	64.3466	65.5915	65.2019	65.1751		72.0673	58.6624	66.2361	59.2407	64.0516			-0.0250868	no	0.0108131	no
gnl|CMER|CMG178C	squalene synthase			158.066	147.662	172.343	171.462	162.383		175.359	190.669	163.119	182.009	177.789			0.130763	no	0.987619	no			172.09	169.801	163.14	158.394	165.856		378.017	320.376	285.973	298.594	320.74			0.951472	no	1.89449e-07	yes
gnl|CMER|CMG179C	RNA polymerase III largest subunit			48.9517	46.5988	45.8628	43.8624	46.3189		46.902	44.2106	47.4127	43.001	45.3816			-0.0294946	no	0.997491	no			46.4133	46.2994	48.0823	49.6566	47.6129		53.3414	47.6959	50.1042	50.3081	50.3624			0.0809941	no	0.195659	no
gnl|CMER|CMG180C	similar to key negative regulator of the Notch pathway SEL1L			29.1618	27.0192	25.653	26.3747	27.0522		27.7694	28.0594	28.0835	23.531	26.8608			-0.0102423	no	0.997491	no			27.3826	26.4649	29.5113	27.3648	27.6809		32.7704	33.464	34.5232	30.5918	32.8374			0.246448	no	0.0834247	no
gnl|CMER|CMG182C	hypothetical protein, conserved			116.743	101.898	100.959	96.65	104.063		101.756	100.983	85.9119	94.6841	95.8338			-0.118845	no	0.987619	no			105.034	105.952	92.4292	99.31	100.681		133.566	117.068	107.353	112.828	117.704			0.225367	no	0.25523	no
gnl|CMER|CMG184C	similar to U3 snoRNP component Utp6p			117.157	107.716	111.54	112.942	112.339		111.827	104.497	111.553	107.213	108.772			-0.0465412	no	0.987619	no			113.571	104.224	108.16	111.704	109.415		112.525	107.734	110.099	101.424	107.945			-0.0195072	no	0.0143724	no
gnl|CMER|CMG185C	hypothetical protein			254.253	265.856	264.306	271.016	263.858		254.962	254.081	247.246	257.597	253.471			-0.0579359	no	0.987619	no			327.856	314.351	293.834	322.992	314.758		243.551	237.246	228.874	218.191	231.966			-0.440333	no	1.88898e-07	yes
gnl|CMER|CMG186C	hypothetical protein			169.707	172.738	186.691	180.977	177.528		155.118	169.914	171.961	161.402	164.599			-0.109092	no	0.987619	no			126.477	142.662	155.279	150.232	143.663		141.028	142.455	161.366	159.46	151.077			0.0726016	no	0.4647	no
gnl|CMER|CMG187C	hypothetical protein, conserved			354.867	353.005	336.118	366.268	352.564		342.111	337.305	363.905	367.731	352.763			0.000812384	no	0.987619	no			349.832	390.206	347.529	341.932	357.375		373.419	387.734	349.883	366.176	369.303			0.0473688	no	0.164454	no
gnl|CMER|CMG188C	20S core proteasome subunit beta 3			192.175	162.974	160.921	164.286	170.089		161.957	164.012	164.246	174.488	166.176			-0.0335803	no	0.997491	no			155.477	162.151	159.863	159.959	159.362		179.425	144.399	175.897	142.275	160.499			0.0102538	no	0.109941	no
gnl|CMER|CMG189C	chromosome assembly protein SMC2			197.813	188.119	186.453	200.156	193.135		179.415	171.44	195.475	201.677	187.002			-0.0465589	no	0.987619	no			160.066	158.256	187.839	190.727	174.222		210.11	199.543	226.938	228.082	216.168			0.311227	no	0.0467914	no
gnl|CMER|CMG190C	unknown zinc finger protein			158.962	148.737	149.27	160.086	154.264		147.326	146.402	147.966	150.079	147.943			-0.0603549	no	0.987619	no			153.167	165.215	158.513	151.358	157.063		156.221	142.305	141.382	148.317	147.056			-0.0949759	no	0.000263553	yes
gnl|CMER|CMG191C	hypothetical protein			104.315	114.72	114.137	120.934	113.527		105.745	109.725	118.92	104.554	109.736			-0.0489958	no	0.987619	no			131.574	119.11	123.17	110.026	120.97		152.409	140.182	138.403	141.565	143.14			0.242777	no	0.184565	no
gnl|CMER|CMG193C	hypothetical protein			100.385	98.5537	93.258	94.8847	96.7703		102.364	100.693	91.9883	101.734	99.1951			0.0357034	no	0.987619	no			86.3891	80.0956	81.8825	82.546	82.7283		101.801	88.3189	96.8194	91.5887	94.632			0.193947	no	0.266256	no
gnl|CMER|CMG194C	probable phosphoribosylanthranilate isomerase			77.6945	72.648	72.9214	63.2314	71.6238		56.8889	72.3697	70.8074	67.9631	67.0073			-0.0961216	no	0.987619	no			71.5435	67.519	66.9284	69.4527	68.8609		72.7982	60.1522	63.1605	61.6354	64.4366			-0.0958054	no	0.00626392	yes
gnl|CMER|CMG195C	hypothetical protein, conserved			59.823	59.6276	57.8021	57.5658	58.7046		57.2761	61.2608	60.9075	64.1189	60.8908			0.0527508	no	0.987619	no			72.9515	62.7113	60.2539	68.8932	66.2025		76.8988	66.9721	61.6605	62.1159	66.9119			0.0153769	no	0.218553	no
gnl|CMER|CMG196C	mitochondrial translation elongation factor G1 (EF-G1)			101.155	91.7579	88.4473	94.3788	93.9348		91.6287	89.8625	90.1093	98.8903	92.6227			-0.0202946	no	0.99885	no			89.6222	85.5475	88.9096	87.9371	88.0041		101.596	92.6774	99.8709	95.9596	97.5259			0.148215	no	0.841044	no
gnl|CMER|CMG197C	hypothetical protein			75.9349	76.1228	77.7022	64.3334	73.5233		98.6738	86.6288	77.743	77.4031	85.1122			0.211164	no	0.987619	no			78.3976	70.5809	74.2796	67.7583	72.7541		100.999	93.5036	84.7714	103.585	95.7148			0.395713	no	0.0117448	no
gnl|CMER|CMG198C	methionyl-tRNA formyltransferase			164.378	145.861	142.827	134.792	146.964		143.99	137.076	137.258	138.375	139.175			-0.0785704	no	0.987619	no			144.034	148.052	155.937	145.679	148.426		142.563	131.456	132.498	130.377	134.224			-0.145104	no	2.01171e-05	yes
gnl|CMER|CMG199C	hypothetical protein			92.7905	82.9775	79.0355	78.1982	83.2504		79.022	82.3875	88.3249	83.2885	83.2557			9.18153e-05	no	0.987619	no			86.4328	83.4318	83.135	87.7516	85.1878		93.8037	84.1772	86.9459	83.993	87.23			0.0341769	no	0.0326446	no
gnl|CMER|CMG200C	1-pyrroline-5-carboxylate dehydrogenase			114.997	107.385	100.446	106.18	107.252		110.054	105.857	104.157	109.893	107.491			0.00320485	no	0.987619	no			120.243	116.02	114.919	114.116	116.324		130.143	122.031	111.182	107.939	117.824			0.018478	no	0.0456782	no
gnl|CMER|CMG201C	hypothetical protein			696.859	637.781	652.591	664.78	663.003		740.219	728.257	640.658	720.971	707.526			0.093769	no	0.987619	no			576.805	529.875	666.463	664.236	609.345		616.221	608.94	537.172	549.116	577.862			-0.0765332	no	0.01987	no
gnl|CMER|CMG202C	hypothetical protein			171.065	166.6	161.653	153.439	163.189		161.19	164.702	148.785	163.495	159.543			-0.0325983	no	0.989842	no			127.709	125.68	147.539	138.184	134.778		149.557	141.459	135.116	142.039	142.043			0.0757406	no	0.292267	no
gnl|CMER|CMG203C	similar to protein phosphatase 2C			170.497	165.093	154.293	150.311	160.049		153.46	159.011	151.388	153.68	154.385			-0.0519795	no	0.987619	no			141.969	157.076	159.24	146.132	151.105		160.367	141.734	141.786	145.065	147.238			-0.0373985	no	0.00422465	yes
gnl|CMER|CMG205C	hypothetical protein, conserved			191.621	193.583	187.089	187.955	190.062		187.86	193.234	186.294	187.707	188.774			-0.00981237	no	0.997527	no			173.66	176.787	176.473	173.803	175.181		219.03	217.678	221.157	205.786	215.912			0.301603	no	0.00220928	yes
gnl|CMER|CMG206C	similar to peroxisomal membrane protein PMP22			1517.97	1617.73	1469.56	1544.4	1537.41		1491.47	1481.35	1591.88	1492.29	1514.25			-0.0219051	no	0.99885	no			1162.35	1294.93	1185.17	1243.16	1221.4		1462.83	1428.1	1483.2	1449.72	1455.96			0.253436	no	0.0553556	no
gnl|CMER|CMG208C	retroelement			1.99295	1.74	1.78102	1.38627	1.72506		1.3608	3.028	2.51053	2.15647	2.26395		cut-off	0.392196	no	0.987619	no			2.25968	2.22667	1.55681	1.87466	1.97945		2.77187	1.21364	2.32486	3.63452	2.48622		cut-off	0.328853	no	0.666742	no
gnl|CMER|CMG210C	unknown zinc finger protein			93.8618	107.52	97.5915	98.4315	99.3511		84.8301	97.3583	100.258	94.6341	94.27			-0.0757371	no	0.987619	no			91.0404	89.1879	81.0959	90.5107	87.9587		97.6407	99.321	89.3393	78.7172	91.2546			0.0530699	no	0.375201	no
gnl|CMER|CMG211C	lipid-A-disaccharide synthase			108.987	104.905	103.414	99.8113	104.279		98.0563	104.453	109.501	111.858	105.967			0.023163	no	0.987619	no			91.0376	90.5032	107.299	93.1095	95.4874		103.409	89.232	107.318	110.289	102.562			0.103116	no	0.675194	no
gnl|CMER|CMG212C	similar to iron transporter ferroportin 1			89.4952	84.2094	77.0672	75.245	81.5042		85.9128	83.9605	80.4182	82.8862	83.2944			0.0313452	no	0.987619	no			97.0685	102.622	85.9342	83.3898	92.2536		115.819	96.2293	99.241	94.2802	101.392			0.136271	no	0.968421	no
gnl|CMER|CMG213C	probable proline dehydrogenase			105.162	98.3385	87.6437	90.4848	95.4072		92.2292	89.9054	93.9397	90.4421	91.6291			-0.0582922	no	0.987619	no			90.2238	81.7185	86.4041	83.1324	85.3697		123.568	109.603	109.929	109.526	113.156			0.406523	no	8.75801e-05	yes
gnl|CMER|CMG214C	hypothetical protein			109.437	99.2931	93.5915	102.531	101.213		90.8714	97.6144	95.8707	89.6453	93.5004			-0.114351	no	0.987619	no			99.176	99.7874	98.7502	99.2847	99.2496		116.148	122.018	113.451	108.295	114.978			0.212224	no	0.164109	no
gnl|CMER|CMG215C	cytochrome c reductase (Complex III) hinge protein			97.0206	105.052	110.868	105.356	104.574		104.713	123.253	107.657	103.511	109.784			0.0701337	no	0.987619	no			118.894	110.936	121.197	125.89	119.229		141.885	118.102	134.509	152.176	136.668			0.196938	no	0.634099	no
gnl|CMER|CMG217C	NADPH:protochlorophyllide oxidoreductase			1029.21	1033.25	931.027	968.213	990.425		1003.7	963.89	1126.94	969.54	1016.02			0.0368045	no	0.987619	no			1005.73	1019.03	959.487	989.789	993.508		930.203	857.539	865.862	879.005	883.152			-0.169869	no	2.57512e-05	yes
gnl|CMER|CMG220C	similar to hedgehog protein			408.626	357.113	349.879	363.642	369.815		348.553	359.833	379.869	326.559	353.703			-0.0642636	no	0.987619	no			392.982	382.812	374.246	356.939	376.745		347.494	318.117	309.575	321.505	324.173			-0.216824	no	1.11106e-05	yes
gnl|CMER|CMH001C	similar to hedgehog protein			796.325	757.426	927.777	738.816	805.086		737.855	901.256	1032.66	676.452	837.056			0.056182	no	0.987619	no			629.9	795.698	559.71	539.696	631.251		829.986	718.287	687.752	741.36	744.346			0.23776	no	0.448961	no
gnl|CMER|CMH005C	hypothetical protein, conserved			105.578	96.3599	96.4595	91.8072	97.5511		99.5748	97.1432	88.3159	92.2877	94.3304			-0.0484346	no	0.987619	no			108.344	102.839	103.147	99.7643	103.524		124.232	106.165	115.438	111.532	114.342			0.143389	no	0.949573	no
gnl|CMER|CMH006C	unknown protein involving with Iron-Sulfur proteins SufD			239.075	229.589	226.627	218.206	228.374		228.884	228.774	220.242	219.869	224.442			-0.0250555	no	0.998623	no			253.047	245.849	254.493	246.288	249.919		195.669	181.215	174.813	181.05	183.186			-0.448149	no	2.03284e-08	yes
gnl|CMER|CMH007C	hypothetical protein, conserved			60.8807	55.0823	52.2779	56.5304	56.1928		53.445	54.9092	60.9565	56.2749	56.3964			0.00521724	no	0.987619	no			57.7461	55.3396	55.0586	56.1548	56.0748		70.3524	58.7865	61.6583	55.9621	61.6898			0.13768	no	0.962762	no
gnl|CMER|CMH008C	branched-chain alpha-keto acid dehydrogenase E1-alpha subunit			108.329	104.334	95.5825	103.634	102.97		96.9576	103.882	102.385	108.255	102.87			-0.00140165	no	0.990647	no			103.152	108.944	112.817	112.993	109.477		140.737	135.284	129.588	120.685	131.573			0.265244	no	0.0337966	no
gnl|CMER|CMH009C	probable adenosine deaminase			71.6104	72.9331	65.0016	70.7979	70.0857		70.1814	71.072	71.9266	60.7182	68.4745			-0.0335532	no	0.997801	no			85.7679	84.156	80.4888	77.4053	81.9545		101.606	97.4858	98.3476	90.7661	97.0514			0.243926	no	0.0792815	no
gnl|CMER|CMH010C	similar to syntaxin protein			64.13	60.2263	57.9445	69.1483	62.8623		58.2182	58.7522	56.3806	65.5054	59.7141			-0.0741226	no	0.987619	no			49.0209	51.7199	51.969	54.5011	51.8027		63.4814	59.3733	58.1422	62.1489	60.7865			0.230722	no	0.238019	no
gnl|CMER|CMH011C	hypothetical protein, conserved			148.409	132.768	147.252	128.347	139.194		130.366	142.549	125.488	119.286	129.422			-0.105015	no	0.987619	no			143.816	140.577	152.442	142.393	144.807		141.501	130.517	127.232	128.326	131.894			-0.134753	no	0.000219716	yes
gnl|CMER|CMH012C	hypothetical protein			93.2129	103.124	106.054	113.689	104.02		102.499	114.086	112.477	121.462	112.631			0.114744	no	0.987619	no			90.8896	104.022	100.25	116.135	102.824		106.898	115.289	115.031	107.603	111.205			0.113045	no	0.795815	no
gnl|CMER|CMH013C	hypothetical protein			105.903	106.598	91.4646	94.2663	99.5579		95.2056	97.5336	94.716	95.8496	95.8262			-0.0551161	no	0.987619	no			88.8411	96.9604	88.1972	91.1903	91.2972		104.793	102.976	108.08	103.297	104.786			0.198807	no	0.261002	no
gnl|CMER|CMH014C	cysteine desulfurase for iron-sulfur cluster formation sufS			163.369	154.551	153.626	166.593	159.535		151.039	154.511	164.536	156.402	156.622			-0.0265827	no	0.997491	no			145.825	150.709	159.828	152.572	152.233		152.553	147.323	150.74	144.492	148.777			-0.0331321	no	0.00133084	yes
gnl|CMER|CMH016C	similar to thiamin pyrophosphokinase			137.061	153.71	130.481	150.003	142.814		148.55	148.746	143.459	139.439	145.048			0.0224007	no	0.987619	no			169.699	162.422	151.8	149.19	158.278		152.725	155.108	153.654	150.437	152.981			-0.0491048	no	0.0103288	no
gnl|CMER|CMH017C	RNA polymerase I, II, III common subunit			255.955	241.245	257.538	267.276	255.504		234.134	254.466	238.395	238.4	241.349			-0.0822249	no	0.987619	no			270.724	260.537	253.881	252.076	259.305		273.631	268.524	289.066	260.885	273.026			0.0743917	no	0.279284	no
gnl|CMER|CMH018C	hypothetical protein			46.1806	40.7826	43.8699	40.5646	42.8494		40.0013	40.7726	41.9685	41.1841	40.9816			-0.064298	no	0.987619	no			36.4404	37.3816	39.9857	39.9486	38.4391		46.5265	46.323	45.1926	46.2458	46.072			0.261316	no	0.0435991	no
gnl|CMER|CMH019C	similar to UVB-resistance protein UVR8			11.8628	12.1097	12.0977	11.3202	11.8476		12.4557	12.1385	13.5174	10.5658	12.1693			0.0386571	no	0.987619	no			1.50974	2.019	2.39232	1.54154	1.86565		2.66217	2.43258	3.66132	2.85061	2.90167		cut-off	0.637207	no	0.103075	no
gnl|CMER|CMH020C	cleavage and polyadenylation specifity factor protein			61.354	59.5149	59.2829	59.5134	59.9163		66.347	61.3782	60.5539	61.4423	62.4303			0.0592982	no	0.987619	no			64.6783	67.4871	69.6154	66.2486	67.0073		74.3582	79.1646	70.7341	76.4007	75.1644			0.16573	no	0.641444	no
gnl|CMER|CMH021C	hypothetical protein, conserved			177.791	153.765	169.527	153.589	163.668		158.305	152.129	167.513	155.963	158.477			-0.0464946	no	0.987619	no			61.9014	71.3246	57.9051	70.3742	65.3763		128.417	114.454	113.457	117.552	118.47			0.857681	no	1.36339e-05	yes
gnl|CMER|CMH022C	RuvB-like DNA/RNA helicase pontin			156.537	152.55	152.922	152.585	153.649		143.841	156.678	154.267	143.666	149.613			-0.0383988	no	0.987619	no			141.982	140.379	142.238	140.435	141.259		167.423	156.026	173.677	156.05	163.294			0.209134	no	0.141075	no
gnl|CMER|CMH023C	hypothetical protein			106.253	102.387	100.8	100.386	102.456		102.846	107.017	108.958	103.181	105.5			0.0422376	no	0.987619	no			98.7333	101.324	102.271	95.687	99.5039		116.757	113.866	109.169	100.97	110.191			0.147176	no	0.883885	no
gnl|CMER|CMH024C	chloroplast peptide chain release factor RF-1			413.141	386.548	363.434	384.902	387.006		369.302	376.881	377.919	370.765	373.717			-0.0504118	no	0.987619	no			354.388	355.041	316.175	324.49	337.524		515.47	464.327	411.873	425.908	454.394			0.428956	no	0.00130705	yes
gnl|CMER|CMH025C	hypothetical protein			72.1804	78.2236	79.7728	75.7497	76.4816		79.36	73.7043	83.7766	79.45	79.0727			0.0480669	no	0.987619	no			72.7037	67.9464	66.6627	73.783	70.2739		86.5748	92.09	104.599	94.0408	94.3262			0.424669	no	0.00482761	yes
gnl|CMER|CMH026C	similar to (N6-adenosine)-methyltransferase			9.019	9.12874	9.19908	8.87035	9.05429		10.0282	10.949	8.93699	9.64738	9.8904			0.127427	no	0.987619	no			3.05394	2.1734	2.35532	1.26679	2.21236		2.87465	2.44325	2.83655	4.3959	3.13759			0.504069	no	0.239679	no
gnl|CMER|CMH027C	similar to transcriptional activator FHA1			99.3052	105.805	100.314	96.856	100.57		109.973	90.713	106.27	99.103	101.515			0.0134867	no	0.987619	no			93.7146	91.9889	98.0685	100.052	95.9561		104.859	113.929	110.005	111.411	110.051			0.197726	no	0.407058	no
gnl|CMER|CMH028C	probable alpha-1,3-glucosyltransferase ALG6			105.767	102.135	99.6866	103.95	102.884		99.6924	103.217	105.726	92.2266	100.216			-0.0379176	no	0.987619	no			99.7998	104.785	90.283	92.3234	96.7979		131.252	115.033	113.028	114.957	118.567			0.292659	no	0.0303124	no
gnl|CMER|CMH030C	hypothetical protein			113.924	107.88	109.711	95.3753	106.723		110.551	103.393	103.316	105.02	105.57			-0.0156672	no	0.99885	no			93.4465	84.3588	97.5184	98.6358	93.4898		124.11	111.412	116.176	110.932	115.658			0.30698	no	0.0271507	no
gnl|CMER|CMH032C	similar to protein phosphatase 2C (PP2C)			18.9132	17.5053	17.8589	20.3139	18.6478		17.7839	20.1261	18.7113	16.6832	18.3261			-0.0251067	no	0.99885	no			17.522	14.2584	16.4997	17.4667	16.4367		37.205	28.8323	31.3622	31.607	32.2516			0.97245	no	1.73037e-06	yes
gnl|CMER|CMH034C	probable DNA repair endonuclease XPF			84.6108	76.5633	79.3546	78.2605	79.6973		77.9781	78.0802	75.3009	77.0295	77.0972			-0.047853	no	0.987619	no			83.1183	75.1888	76.5128	73.4861	77.0765		102.204	91.4688	91.4464	89.0722	93.5478			0.279412	no	0.0156718	no
gnl|CMER|CMH036C	O-acetylserine (thiol)-lyase 2			197.373	198.019	192.698	189.617	194.427		202.344	208.86	211.385	191.551	203.535			0.0660495	no	0.987619	no			209.765	213.718	196.767	210.363	207.653		236.181	236.502	240.168	220.627	233.369			0.168439	no	0.577593	no
gnl|CMER|CMH038C	hypothetical protein			552.773	655.109	666.546	609.612	621.01		666.246	679.133	663.554	620.66	657.398			0.0821516	no	0.987619	no			690.68	666.688	675.693	688.828	680.472		571.828	664.241	652.745	687.279	644.023			-0.0794234	no	0.0105148	no
gnl|CMER|CMH039C	similar to PREG1-like negative regulator			593.806	583.005	563.565	524.106	566.121		540.182	586.694	571.235	568.002	566.529			0.00103865	no	0.987619	no			594.899	582.688	547.306	574.965	574.964		471.159	449.284	446.181	422.291	447.229			-0.362459	no	3.57916e-07	yes
gnl|CMER|CMH040C	similar to glutamine amidotransferase class I			108.579	100.963	111.398	114.365	108.826		106.851	99.8088	108.284	100.435	103.845			-0.067597	no	0.987619	no			95.1388	102.479	106.602	104.572	102.198		116.826	116.317	120.613	122.256	119.003			0.219633	no	0.241467	no
gnl|CMER|CMH042C	hypothetical protein, conserved			219.508	208.623	208.372	213.696	212.55		203.688	216.405	215.415	213.254	212.191			-0.00243822	no	0.987619	no			220.83	226.988	211.338	209.511	217.167		244.229	252.238	233.142	242.167	242.944			0.161819	no	0.664697	no
gnl|CMER|CMH043C	unknown RNA-binding protein			126.571	126.412	125.022	119.345	124.338		112.665	123.41	120.221	117.243	118.385			-0.0707812	no	0.987619	no			133.475	128.834	128.713	131.714	130.684		152.735	133.747	141.802	135.85	141.033			0.109954	no	0.502168	no
gnl|CMER|CMH044C	hypothetical protein			119.609	109.695	108.555	116.317	113.544		107.84	106.833	107.513	118.149	110.084			-0.0446498	no	0.987619	no			97.5335	100.359	96.9666	103.027	99.4715		164.796	136.28	142.98	141.098	146.288			0.55646	no	5.84652e-06	yes
gnl|CMER|CMH045C	hypothetical protein			174.129	177.896	188.913	184.107	181.261		172.622	180.924	178.636	185.882	179.516			-0.0139597	no	0.99885	no			162.065	151.718	154.098	172.363	160.061		168.742	171.085	166.758	169.356	168.985			0.0782765	no	0.36981	no
gnl|CMER|CMH046C	40S ribosomal protein S14			854.001	905.029	943.809	868.061	892.725		973.447	936.889	863.089	915.53	922.239			0.0469239	no	0.987619	no			1046.88	972.404	1010.18	1012.86	1010.58		671.602	714.465	738.664	758.947	720.92			-0.487278	no	3.73584e-07	yes
gnl|CMER|CMH047C	similar to mRNA binding protein CSP41 precursor			467.569	443.699	438.619	440.326	447.553		483.43	475.97	433.928	465.362	464.672			0.054154	no	0.987619	no			514.207	531.836	473.169	478.693	499.476		699.247	666.46	544.513	576.646	621.717			0.315842	no	0.045932	no
gnl|CMER|CMH048C	hypothetical protein			327.459	316.001	314.773	335.68	323.478		321.782	303.891	323.858	337.541	321.768			-0.00764707	no	0.997801	no			238.055	250.861	245.744	239.647	243.576		301.263	314.762	314.184	324.331	313.635			0.364712	no	0.000792581	yes
gnl|CMER|CMH049C	unknown homeobox protein			126.215	121.781	106.293	130.225	121.129		129.857	123.662	128.151	124.02	126.423			0.0617163	no	0.987619	no			118.666	109.911	109.611	119.772	114.49		146.146	134.045	126.651	125.517	133.089			0.217174	no	0.231873	no
gnl|CMER|CMH050C	hypothetical protein, conserved			76.2305	80.1684	86.9612	90.517	83.4693		84.2271	80.1654	84.987	89.3589	84.6846			0.0208545	no	0.987619	no			86.735	79.3629	79.0362	67.9448	78.2697		96.6867	79.1281	83.44	85.4452	86.175			0.138815	no	0.992378	no
gnl|CMER|CMH052C	pyrophosphate--fructose-6-phosphate 1-phosphotransferase, beta subunit			173.818	169.48	166.121	157.058	166.619		165.519	172.826	155.711	165.337	164.848			-0.0154136	no	0.99885	no			205.743	203.53	227.296	239.712	219.07		194.082	199.482	191.976	202.299	196.96			-0.153492	no	0.000564639	yes
gnl|CMER|CMH055C	hypothetical protein			34.8742	34.7164	31.7105	32.2445	33.3864		33.5284	34.5062	33.2185	31.1619	33.1037			-0.0122662	no	0.998623	no			33.2646	28.798	30.7253	31.8547	31.1606		41.7919	39.9139	38.0243	35.1272	38.7143			0.313143	no	0.0111471	no
gnl|CMER|CMH056C	protein kinase YAK1			203.468	182.938	188.105	186.077	190.147		182.591	180.596	188.867	187.969	185.006			-0.0395445	no	0.987619	no			186.586	178.897	183.659	181.87	182.753		221.791	209.335	201.567	196.498	207.298			0.181809	no	0.351416	no
gnl|CMER|CMH057C	hypothetical protein, conserved			146.292	145.848	136.373	141.14	142.413		140.822	143.012	141.093	135.511	140.11			-0.0235286	no	0.99885	no			141.083	134.173	139.185	141.775	139.054		159.619	145.833	145.534	142.939	148.481			0.0946356	no	0.304417	no
gnl|CMER|CMH058C	eukaryotic translation initiation factor eIF-5			626.786	596.616	599.708	560.771	595.97		535.528	589.5	571.267	553.508	562.451			-0.0835135	no	0.987619	no			622.614	621.945	571.202	558.607	593.592		412.306	395.959	365.134	386.839	390.06			-0.605777	no	6.62991e-08	yes
gnl|CMER|CMH059C	similar to RNA polymerase I-associated factor PAF67			168.377	156.558	158.084	159.316	160.584		144.831	159.932	166.273	151.787	155.706			-0.044502	no	0.987619	no			159.427	151.098	159.509	165.051	158.771		136.146	139.081	140.935	135.714	137.969			-0.202607	no	1.31502e-05	yes
gnl|CMER|CMH060C	eukaryotic translation initiation factor eIF-3 subunit 10			246.043	232.455	225.259	218.624	230.595		220.234	227.055	223.76	214.761	221.452			-0.0583665	no	0.987619	no			226.437	210.983	221.615	224.104	220.785		199.777	190.006	193.227	185.629	192.16			-0.200335	no	6.82682e-06	yes
gnl|CMER|CMH061C	eukaryotic translation initiation factor eIF-2 beta subunit			266.114	234.033	231.236	241.098	243.12		239.256	248.132	245.861	238.415	242.916			-0.0012125	no	0.987619	no			225.198	217.276	232.539	231.402	226.604		190.663	170.738	177.076	170.635	177.278			-0.354159	no	1.24778e-07	yes
gnl|CMER|CMH062C	hypothetical protein			77.1125	71.7986	55.7377	67.0576	67.9266		66.246	74.2787	60.8004	66.738	67.0158			-0.0194764	no	0.99885	no			56.5742	51.3232	50.6698	51.5478	52.5287		72.2891	61.8254	72.9884	70.9937	69.5241			0.404407	no	0.00928361	yes
gnl|CMER|CMH063C	similar to Surfeit 1, a protein involved in cytochrome c oxidase assembly			121.732	106.74	104.57	95.7759	107.205		105.36	105.817	103.083	102.152	104.103			-0.0423514	no	0.990647	no			118.872	98.5495	107.991	101.601	106.753		85.0833	87.8875	94.7576	85.6965	88.3562			-0.272878	no	0.000241337	yes
gnl|CMER|CMH064C	similar to guanine nucleotide exchange factor			134.133	138.961	136.081	138.033	136.802		135.903	131.518	125.057	148.252	135.183			-0.0171796	no	0.99885	no			127.031	127.733	131.136	125.268	127.792		120.394	114.609	121.825	106.894	115.93			-0.140536	no	5.87026e-05	yes
gnl|CMER|CMH065C	60S ribosomal protein L14			766.728	805.582	830.693	766.164	792.292		845.801	842.634	807.642	815.491	827.892			0.0634109	no	0.987619	no			854.425	803.204	867.963	886.286	852.969		567.717	641.016	665.636	627.241	625.403			-0.447709	no	2.23224e-06	yes
gnl|CMER|CMH066C	mitochondrial ribosomal protein S15 precursor			192.815	195.542	187.692	185.196	190.311		184.249	182.258	184.957	190.032	185.374			-0.0379213	no	0.987619	no			185.457	191.444	174.533	173.773	181.302		190.937	165.968	159.864	168.172	171.235			-0.0824116	no	0.00369983	yes
gnl|CMER|CMH069C	conserved GTP binding protein of unknown function			90.6391	86.4461	84.2286	96.1699	89.3709		84.1552	91.7179	93.8101	92.3016	90.4962			0.0180521	no	0.987619	no			76.8196	74.8505	82.1933	81.6947	78.8895		111.591	96.8183	107.622	99.6001	103.908			0.397398	no	0.000254802	yes
gnl|CMER|CMH071C	60S ribosomal protein L5			1047.8	994.836	1002.8	981.284	1006.68		995.191	1002.49	972.405	976.212	986.575			-0.0291047	no	0.993908	no			1032.48	996.81	1064.45	1005.91	1024.91		744.473	690.427	713.445	713.841	715.546			-0.518383	no	1.0229e-08	yes
gnl|CMER|CMH072C	hypothetical protein, conserved			109.591	106.969	103.33	94.997	103.722		102.648	101.864	92.1305	82.6983	94.8352			-0.129226	no	0.987619	no			106.585	101.11	125.189	98.6861	107.892		93.2847	101.66	85.6759	89.9625	92.6458			-0.219796	no	0.00229683	yes
gnl|CMER|CMH073C	hypothetical protein			88.8088	89.9917	79.0152	84.5146	85.5826		79.3647	84.8937	83.4376	87.0533	83.6873			-0.0323081	no	0.997307	no			92.2061	73.9945	87.5111	78.8468	83.1396		86.9131	93.4257	91.5939	73.6692	86.4004			0.055503	no	0.446639	no
gnl|CMER|CMH074C	ubiquitin-specific protease UBP15			141.288	135.124	128.056	127.462	132.983		126.198	122.888	126.641	126.511	125.56			-0.0828635	no	0.987619	no			126.48	125.762	135.199	131.405	129.711		139.262	125.196	121.706	117.238	125.851			-0.043593	no	0.00238748	yes
gnl|CMER|CMH075C	similar to mitochondrial carrier protein			109.51	116.776	119.529	118.869	116.171		117.485	116.862	107.387	115.419	114.288			-0.0235686	no	0.99885	no			126.544	118.195	117.133	122.439	121.078		167.337	143.601	149.233	140.814	150.246			0.311398	no	0.00711154	yes
gnl|CMER|CMH076C	similar to FKBP-type peptidyl-prolyl cis-trans isomerase			88.7705	98.7759	92.7242	91.7413	93.003		88.2379	74.7071	93.0688	88.7042	86.1795			-0.109932	no	0.987619	no			96.8807	93.2814	93.0081	102.699	96.4673		97.1887	90.9093	106.469	98.4367	98.2509			0.0264298	no	0.196094	no
gnl|CMER|CMH078C	hypothetical protein, conserved			140.344	132.691	123.68	131.617	132.083		124.921	134.032	122.495	123.122	126.143			-0.0663908	no	0.987619	no			127.454	133.303	136.623	130.298	131.919		149.701	129.923	132.949	132.596	136.292			0.0470436	no	0.0900331	no
gnl|CMER|CMH080C	hypothetical protein			73.9555	69.628	62.9101	66.362	68.2139		68.1891	67.1311	68.2558	73.2505	69.2066			0.0208444	no	0.987619	no			47.8402	40.9111	43.4801	41.6146	43.4615		68.1008	60.4276	63.8317	63.5862	63.9866			0.558032	no	4.28923e-05	yes
gnl|CMER|CMH082C	similar to DNA polymerase epsilon small subunit			52.6912	50.3593	43.289	49.6651	49.0011		47.9495	46.9318	49.5466	46.2795	47.6768			-0.0395267	no	0.990477	no			46.0828	45.853	48.8194	47.4087	47.041		71.4129	61.7039	65.5832	65.9384	66.1596			0.492032	no	1.95403e-05	yes
gnl|CMER|CMH083C	similar to mutator MutT protein			246.871	230.007	210.787	220.659	227.081		205.588	203.596	224.529	239.195	218.227			-0.0573803	no	0.987619	no			255.929	262.33	223.024	232.505	243.447		275.757	266.457	252.934	248.93	261.02			0.10055	no	0.589166	no
gnl|CMER|CMH087C	hypothetical protein, conserved			2485.2	3156.6	3496.1	3475.35	3153.31		3336.75	3451	3545.07	3362.25	3423.77			0.118716	no	0.987619	no			3839.95	4027.07	3861.13	4038.93	3941.77		3397.1	4830.23	4566.58	5054.56	4462.12			0.178885	no	0.739082	no
gnl|CMER|CMH090C	cysteine--tRNA ligase, cytoplasmic			75.5771	67.275	73.564	72.9944	72.3526		73.6269	72.3862	68.3779	67.9089	70.575			-0.035889	no	0.990647	no			72.2619	70.5581	70.9788	72.6349	71.6084		94.635	78.135	73.8266	82.2107	82.2018			0.199041	no	0.391879	no
gnl|CMER|CMH091C	hypothetical protein			30.6999	31.0734	35.3564	33.7762	32.7265		28.6193	29.907	31.5002	31.7044	30.4327			-0.104835	no	0.987619	no			35.5173	31.0718	32.4313	30.0405	32.2652		48.0043	43.2464	40.718	36.6993	42.167			0.386134	no	0.028997	no
gnl|CMER|CMH092C	hypothetical protein			129.181	121.91	125.886	128.358	126.334		115.421	112.243	131.62	120.658	119.985			-0.0743805	no	0.987619	no			114.125	109.15	127.652	112.887	115.953		120.435	116.731	133.944	133.093	126.051			0.120458	no	0.855892	no
gnl|CMER|CMH095C	similar to inositol monophosphatase			121.287	116.31	121.403	119.892	119.723		112.793	115.855	110.707	116.743	114.024			-0.0703567	no	0.987619	no			111.543	106.945	109.46	108.103	109.013		112.886	102.458	114.785	108.29	109.605			0.00781805	no	0.0335816	no
gnl|CMER|CMH096C	hypothetical protein			57.258	63.0393	51.6203	53.8296	56.4368		62.3468	51.3226	53.3384	54.0886	55.2741			-0.030033	no	0.99885	no			55.8053	45.4772	51.0224	52.566	51.2177		68.3652	56.8223	59.978	66.0585	62.806			0.29426	no	0.147599	no
gnl|CMER|CMH097C	hypothetical protein, conserved			69.1474	67.2895	68.3746	74.3934	69.8012		76.7543	73.6346	80.2038	67.7361	74.5822			0.0955796	no	0.987619	no			84.8917	75.8499	76.1371	74.8105	77.9223		108.716	89.1544	97.7033	89.5579	96.2828			0.305242	no	0.0294945	no
gnl|CMER|CMH100C	probable trehalase			131.357	125.985	129.485	130.39	129.304		129.419	129.67	127.454	135.749	130.573			0.0140897	no	0.987619	no			126.567	122.559	131.162	127.291	126.895		156.869	139.875	146.213	138.076	145.258			0.194988	no	0.217015	no
gnl|CMER|CMH101C	hypothetical protein			66.4428	64.9161	62.691	64.9575	64.7519		62.4376	61.2481	66.9621	63.4781	63.5315			-0.0274501	no	0.997491	no			62.3377	64.8735	64.4981	58.1867	62.474		83.3463	73.0874	74.5693	73.0921	76.0238			0.283195	no	0.0129973	no
gnl|CMER|CMH102C	similar to splicing factor 3a, subunit 2			59.0703	50.9726	64.6096	53.8664	57.1297		45.854	58.4119	58.1007	54.6628	54.2574			-0.0744234	no	0.987619	no			47.8071	42.0056	42.8177	53.8449	46.6188		59.954	51.9482	59.2838	53.5357	56.1804			0.269155	no	0.295987	no
gnl|CMER|CMH103C	similar to short-chain dehydrogenase			78.5253	82.339	73.5589	78.5037	78.2317		76.0449	74.2912	74.5256	75.1832	75.0112			-0.0606478	no	0.987619	no			72.5468	80.9015	79.5013	89.4105	80.59		77.5192	74.1227	75.1391	75.6238	75.6012			-0.0921921	no	0.00926465	yes
gnl|CMER|CMH105C	hypothetical protein, conserved			148.187	139.157	143.907	139.392	142.661		144.216	136.323	140.649	144.454	141.411			-0.0126972	no	0.99885	no			148.785	149.654	152.816	141.175	148.107		134.562	125.347	131.928	134.191	131.507			-0.171506	no	1.47872e-05	yes
gnl|CMER|CMH106C	hypothetical protein			57.6299	55.3047	54.0256	58.0787	56.2597		51.8367	54.3925	56.2191	59.9852	55.6084			-0.0168006	no	0.99885	no			45.2068	41.0184	46.3589	47.2635	44.9619		55.4407	51.8487	58.9226	57.598	55.9525			0.315499	no	0.0113598	no
gnl|CMER|CMH107C	ubiquinone biosynthesis protein COQ7			57.0473	59.3207	68.9467	68.3089	63.4059		57.9344	56.1557	66.8018	67.9406	62.2081			-0.0275132	no	0.997491	no			52.2258	54.1349	65.5889	59.7946	57.9361		71.2589	65.4278	54.8651	62.546	63.5244			0.13285	no	0.945193	no
gnl|CMER|CMH109C	raptor			44.6559	44.1674	44.4833	43.9873	44.3235		46.6524	47.2102	44.6481	43.1953	45.4265			0.0354629	no	0.987619	no			38.2308	36.2307	40.8445	41.0807	39.0967		54.9172	50.8442	46.7565	48.9341	50.363			0.365318	no	0.00138568	yes
gnl|CMER|CMH110C	hypothetical protein			30.1228	25.0837	25.7925	26.2189	26.8045		22.0861	27.9507	26.0146	24.4717	25.1308			-0.093019	no	0.987619	no			22.6382	17.9438	21.0767	22.4914	21.0375		32.9182	27.8651	30.3048	30.4016	30.3724			0.529797	no	0.000716256	yes
gnl|CMER|CMH111C	similar to 4-hydroxybenzoyl-CoA thioesterase			129.514	136.792	131.348	134.163	132.954		126.131	126.176	129.006	135.308	129.155			-0.0418297	no	0.987619	no			141.029	137.524	153.589	149.591	145.433		115.263	103.823	109.22	119.382	111.922			-0.377863	no	5.93847e-06	yes
gnl|CMER|CMH114C	similar to FKBP-type peptidyl-prolyl cis-trans isomerase			126.855	121.722	117.334	119.602	121.378		121.09	124.515	120.906	125.292	122.951			0.0185729	no	0.987619	no			141.151	123.616	124.805	114.43	126.001		130.926	117.01	118.24	105.842	118.004			-0.0945918	no	0.00715185	yes
gnl|CMER|CMH115C	2-C-methyl-D-erythritol 4-phosphate cytidylyltransferase			261.697	241.027	230.8	232.47	241.499		261.37	254.961	239.223	250.407	251.49			0.0584881	no	0.987619	no			193.525	191.237	204.414	221.63	202.702		274.045	224.372	227.518	248.604	243.635			0.265363	no	0.0802113	no
gnl|CMER|CMH116C	similar to indigoidine systhesis protein IdgA			27.5399	27.8105	25.6314	28.1328	27.2787		23.5005	26.0149	27.9129	27.1733	26.1504			-0.0609399	no	0.987619	no			26.0759	25.9481	25.3988	26.7973	26.055		26.7473	26.1387	28.7443	28.7362	27.5916			0.0826685	no	0.478425	no
gnl|CMER|CMH117C	RNA polymerase II second largest subunit			91.7456	84.2842	80.8289	81.5383	84.5992		80.6101	77.4096	86.1079	83.5756	81.9258			-0.0463268	no	0.987619	no			80.6145	78.8964	81.97	77.8265	79.8269		84.2376	83.1675	78.9879	81.8564	82.0624			0.0398463	no	0.0358823	no
gnl|CMER|CMH119C	20S core proteasome subunit beta 4			147.071	140.71	152.438	154.274	148.623		142.85	143.119	143.728	145.367	143.766			-0.0479375	no	0.987619	no			143.316	131.36	133.431	151.174	139.82		138.911	148.292	145.386	160.735	148.331			0.0852471	no	0.555934	no
gnl|CMER|CMH120C	hypothetical protein, conserved			95.2911	86.6344	87.4796	91.5327	90.2345		84.598	93.4119	87.2816	89.3951	88.6716			-0.0252056	no	0.99885	no			87.3091	87.4152	93.7695	86.3143	88.702		104.067	96.5965	101.987	95.6049	99.5639			0.166655	no	0.573179	no
gnl|CMER|CMH121C	cystathionine beta-lyase			130.088	124.987	125.341	125.348	126.441		123.118	126.267	128.808	129.032	126.806			0.00416001	no	0.987619	no			113.708	118.318	124.253	115.094	117.843		112.077	103.261	112.332	115.271	110.735			-0.0897552	no	0.000667998	yes
gnl|CMER|CMH122C	similar to DNA invertase			320.207	403.061	421.052	431.246	393.892		384.881	421.561	381.365	459.45	411.814			0.0641955	no	0.987619	no			275.889	282.914	295.624	303.112	289.385		270.014	405.648	408.417	421.636	376.429			0.379388	no	0.105016	no
gnl|CMER|CMH123C	hypothetical protein			77.1966	69.0369	71.2897	72.7684	72.5729		71.5268	76.1146	74.8232	68.3354	72.7			0.00252448	no	0.987619	no			58.2245	63.7466	71.8264	65.0885	64.7215		101.918	92.524	90.4344	85.2244	92.5252			0.515601	no	0.000143906	yes
gnl|CMER|CMH126C	probable eukaryotic translation initiation factor 3, subunit 8			177.005	171.907	167.338	168.423	171.168		171.672	167.7	160.914	163.652	165.985			-0.0443663	no	0.987619	no			175.224	172.696	175.846	177.86	175.407		161.12	151.594	152.444	152.575	154.433			-0.183719	no	3.26155e-06	yes
gnl|CMER|CMH127C	hypothetical protein			139.02	121.073	125.842	124.976	127.728		132.507	129.835	126.725	128.091	129.29			0.0175331	no	0.987619	no			107.521	108.643	120.631	131.888	117.171		136.853	127.521	127.704	129.716	130.448			0.154868	no	0.840771	no
gnl|CMER|CMH128C	cyclin dependent kinase, B-type			196.67	183.011	200.864	211.908	198.113		172.317	177.256	192.514	225.623	191.928			-0.0457637	no	0.987619	no			156.253	157.48	183.194	182.127	169.764		191.935	199.651	223.915	234.174	212.419			0.323385	no	0.0540994	no
gnl|CMER|CMH129C	hypothetical protein			238.326	233.213	242.311	248.311	240.54		234.1	247.051	255.431	255.167	247.937			0.0436977	no	0.987619	no			212.758	205.951	223.087	205.027	211.706		289.303	298.062	322.549	328.754	309.667			0.548659	no	6.00814e-05	yes
gnl|CMER|CMH131C	similar to basal transcription factor ABT1			160.36	139.153	148.131	140.048	146.923		130.145	136.464	149.336	135.209	137.788			-0.0926046	no	0.987619	no			140.695	139.377	137.28	151.675	142.257		153.906	133.608	150.987	138.825	144.332			0.0208905	no	0.0632746	no
gnl|CMER|CMH132C	succinyl-CoA synthetase alpha chain			182.736	175.001	167.455	174.709	174.975		179.24	172.702	179.117	172.958	176.004			0.0084578	no	0.987619	no			155.111	151.579	157.552	146.308	152.638		169.994	145.101	157.27	164.38	159.186			0.0606026	no	0.14844	no
gnl|CMER|CMH133C	hypothetical protein, conserved			290.486	268.346	258.131	248.014	266.244		285.762	262.927	272.003	277.761	274.613			0.0446521	no	0.987619	no			298.744	326.841	288.113	285.906	299.901		360.753	333.11	289.952	291.056	318.718			0.0877924	no	0.508816	no
gnl|CMER|CMH135C	unknown transcriptional coactivator			178.775	172.657	185.284	192.119	182.209		176.67	183.879	185.179	198.442	186.043			0.0300413	no	0.987619	no			172.095	166.108	194.696	190.895	180.948		171.329	174.923	187.057	192.018	181.332			0.0030521	no	0.0819822	no
gnl|CMER|CMH137C	similar to pyrroline-5-carboxylate reductase			105.417	93.3698	99.9151	97.1352	98.9593		102.471	101.08	107.8	97.3882	102.185			0.0462759	no	0.987619	no			116.862	111.444	104.114	98.6132	107.758		88.507	87.865	88.5207	86.7584	87.9128			-0.293655	no	4.26268e-05	yes
gnl|CMER|CMH138C	pantoate--beta-alanine ligase			71.5713	70.3151	71.9727	77.7564	72.9039		74.341	71.3843	79.656	79.8444	76.3064			0.0658095	no	0.987619	no			62.505	63.1041	64.5943	57.7135	61.9792		78.32	82.615	80.0977	75.674	79.1767			0.353291	no	0.00799507	yes
gnl|CMER|CMH139C	hypothetical protein			128.745	123.496	130.192	132.496	128.732		126.078	123.075	113.225	130.143	123.13			-0.0641931	no	0.987619	no			147.157	138.976	131.005	134.096	137.808		135.181	119.149	132.683	125.454	128.117			-0.105207	no	0.00360303	yes
gnl|CMER|CMH140C	hypothetical protein			76.158	72.3137	68.9547	69.8786	71.8262		70.6943	69.7421	72.4291	71.6595	71.1313			-0.0140271	no	0.99885	no			66.8111	64.524	68.9676	66.4973	66.7		99.0973	87.3846	91.6701	85.8425	90.9986			0.448158	no	1.36339e-05	yes
gnl|CMER|CMH142C	hypothetical protein			157.653	132.455	130.219	133.335	138.416		126.518	134.302	141.034	142.585	136.11			-0.0242404	no	0.99885	no			156.43	158.639	147.552	143.834	151.614		168.262	162.271	165.785	155.049	162.842			0.103068	no	0.527813	no
gnl|CMER|CMH143C	hypothetical protein			4.09658	3.71571	3.13213	2.7862	3.43265		3.07687	6.22415	2.6713	3.52153	3.87346			0.1743	no	0.987619	no			1.83412	3.83594	1.6427	2.17372	2.37162		4.17829	3.2015	1.25159	4.28762	3.22975			0.44555	no	0.553581	no
gnl|CMER|CMH144C	1,4-alpha-Glucan branching enzyme			219.903	203.804	198.678	189.838	203.056		189.385	210.215	194.591	188.778	195.742			-0.0529196	no	0.987619	no			224.078	211.985	208.4	204.101	212.141		212.898	197.665	180.074	184.538	193.794			-0.130503	no	0.000329695	yes
gnl|CMER|CMH145C	hypothetical protein			241.46	217.09	221.549	217.076	224.294		216.856	225.219	221.605	217.503	220.296			-0.0259482	no	0.997801	no			237.658	238.938	244.1	249.179	242.469		161.168	146.682	159.939	150.629	154.605			-0.649215	no	2.67131e-09	yes
gnl|CMER|CMH146C	polyribonucleotide nucleotidyltransferase			135.372	122.09	118.88	118.403	123.686		119.75	125.517	119.876	119.165	121.077			-0.0307566	no	0.997307	no			136.597	128.464	132.55	128.064	131.419		106.199	101.159	89.1212	92.0868	97.1413			-0.436012	no	3.62648e-07	yes
gnl|CMER|CMH148C	hypothetical protein			41.3187	41.7189	44.1306	43.5759	42.686		41.2475	49.5336	39.7895	43.75	43.5801			0.0299064	no	0.987619	no			50.6805	49.8929	45.8406	45.9304	48.0861		43.8433	44.816	42.5054	45.6178	44.1956			-0.121717	no	0.00816017	yes
gnl|CMER|CMH150C	hypothetical protein, conserved			82.1586	78.5829	75.8756	88.7769	81.3485		76.5915	87.7855	85.1159	87.8958	84.3472			0.0522245	no	0.987619	no			84.1631	84.437	78.6319	81.8733	82.2763		97.0822	83.1491	96.1194	88.7477	91.2746			0.149736	no	0.909553	no
gnl|CMER|CMH153C	probable leucine aminopeptidase			109.583	96.8386	91.4695	97.2075	98.7747		98.5467	101.645	105.959	99.8572	101.502			0.0392951	no	0.987619	no			105.549	105.613	109.694	106.978	106.958		106.686	96.1025	106.544	95.1255	101.115			-0.081061	no	0.000314033	yes
gnl|CMER|CMH154C	20S core proteasome subunit beta 1			123.705	133.584	140.288	133.18	132.689		137.221	136.242	129.136	138.552	135.288			0.0279771	no	0.987619	no			115.086	117.082	115.451	105.684	113.326		106.59	117.624	106.331	101.012	107.889			-0.0709229	no	0.0136561	no
gnl|CMER|CMH155C	similar to ATP-dependent DNA helicase RecQ			136.436	119.635	117.825	128.261	125.54		122.618	117.945	124.639	127.455	123.164			-0.0275582	no	0.997491	no			104.763	102.141	109.33	103.472	104.927		109.531	106.639	105.653	106.36	107.046			0.0288451	no	0.0172189	no
gnl|CMER|CMH156C	hypothetical protein, conserved			77.0904	75.9471	75.3341	71.2158	74.8968		76.366	82.5427	71.8249	77.4678	77.0503			0.0408966	no	0.987619	no			73.6692	68.1182	79.7159	80.0397	75.3858		106.508	94.199	93.4694	90.2683	96.1111			0.350411	no	0.00559049	yes
gnl|CMER|CMH157C	hypothetical protein, conserved			59.7181	50.2585	53.2656	54.2613	54.3759		55.649	60.4454	54.9526	65.0037	59.0127			0.118058	no	0.987619	no			58.771	60.0846	56.0191	53.5238	57.0996		76.082	73.3579	71.2033	63.13	70.9433			0.313185	no	0.043545	no
gnl|CMER|CMH158C	hypothetical protein, conserved			89.9242	88.7399	82.112	90.6842	87.8651		81.6151	83.3912	80.8891	81.7153	81.9027			-0.101379	no	0.987619	no			80.316	87.9927	85.7489	87.4588	85.3791		137.513	117.447	104.17	115.278	118.602			0.474175	no	0.00052555	yes
gnl|CMER|CMH159C	eukaryotic translation initiation factor eIF-3 subunit 4			291.479	281.536	271.003	267.82	277.959		282.356	280.971	277.451	259.433	275.053			-0.0151671	no	0.99885	no			249.189	254.143	271.734	258.352	258.354		241.531	229.057	227.9	240.979	234.867			-0.137508	no	4.49647e-05	yes
gnl|CMER|CMH161C	hypothetical protein			0.192501	0.924374	0.630777	0.654627	0.60057		0.867508	0.438716	1.09836	0.572813	0.744348		cut-off	0.309646	no	0.987619	no			0	0.84494	0	0.766086	0.402756		0.368139	0.161187	0.8822	0.167899	0.394856		cut-off	-0.028581	no	0.854363	no
gnl|CMER|CMH162C	hypothetical protein, conserved			136.788	134.251	139.168	143.824	138.508		124.073	129.916	138.474	146.581	134.761			-0.0395636	no	0.987619	no			110.825	106.101	116.058	115.779	112.191		144.49	135.633	156.801	154.964	147.972			0.399372	no	0.000887316	yes
gnl|CMER|CMH163C	hypothetical protein			101.355	94.6864	100.196	101.555	99.448		95.7299	86.115	101.715	100.343	95.9757			-0.0512735	no	0.987619	no			70.5536	67.4001	81.8527	74.6057	73.603		102.745	90.9293	111.059	108.175	103.227			0.487985	no	0.00160698	yes
gnl|CMER|CMH164C	hypothetical protein			38.879	38.4791	37.531	39.7122	38.6503		37.3877	36.2383	41.7666	40.2949	38.9219			0.0101014	no	0.987619	no			29.9219	33.3431	34.9077	35.489	33.4154		46.6054	42.0759	43.3763	45.2272	44.3212			0.407483	no	0.0009173	yes
gnl|CMER|CMH165C	hypothetical protein			35.0655	35.2124	30.8417	33.7024	33.7055		31.7709	29.7229	37.1264	30.3873	32.2519			-0.0636006	no	0.987619	no			29.6756	29.1622	29.8136	29.9073	29.6397		37.059	30.6594	37.2822	37.7953	35.699			0.268353	no	0.121561	no
gnl|CMER|CMH166C	DNA gyrase subunit B			149.205	138.622	144.236	142.385	143.612		138.904	144.689	144.962	132.639	140.298			-0.0336769	no	0.987619	no			130.651	130.441	125.863	127.115	128.518		149.972	135.954	134.881	139.355	140.04			0.123877	no	0.74164	no
gnl|CMER|CMH168C	pre-mRNA splicing factor PRP8			31.8157	30.2034	29.5128	29.4287	30.2402		30.0137	29.7595	30.8367	29.0557	29.9164			-0.0155286	no	0.99885	no			26.3949	26.7515	29.088	24.0707	26.5763		37.2146	34.7388	33.2968	35.358	35.152			0.403471	no	0.000576691	yes
gnl|CMER|CMH170C	probable class II DNA photolyase			91.9635	82.669	74.1078	76.5117	81.313		77.4426	75.2695	81.6769	73.7536	77.0357			-0.0779597	no	0.987619	no			61.5452	70.2077	69.1238	67.606	67.1207		78.7121	70.9657	80.5997	70.6536	75.2328			0.164604	no	0.740618	no
gnl|CMER|CMH172C	hypothetical protein			155.967	166.046	153.104	159.228	158.586		150.122	161	172.852	158.08	160.514			0.0174268	no	0.987619	no			159.694	152.794	151.249	151.887	153.906		202.774	186.675	191.246	177.644	189.585			0.300794	no	0.00256434	yes
gnl|CMER|CMH173C	similar to mitochondrial uncoupling protein			78.4504	77.8637	70.2113	77.0673	75.8981		78.5251	73.2057	73.0081	68.7759	73.3787			-0.0487032	no	0.987619	no			78.0802	74.833	79.4856	79.0344	77.8583		109.273	92.4557	89.8811	95.3628	96.7431			0.313307	no	0.0172996	no
gnl|CMER|CMH174C	hypothetical protein			37.6289	38.3858	37.747	38.1406	37.9756		39.9053	41.3317	38.5498	34.7909	38.6444			0.0251877	no	0.987619	no			32.5435	30.8981	30.4007	33.5304	31.8432		47.1993	44.0294	43.2371	40.8259	43.8229			0.460701	no	0.00018103	yes
gnl|CMER|CMH176C	similar to synaptobrevin-type protein transport protein			256.03	266.744	261.052	257.748	260.393		276.072	235.124	243.205	268.889	255.822			-0.0255494	no	0.997527	no			256.733	241.043	252.633	222.196	243.151		277.374	247.278	246.271	238.538	252.365			0.0536587	no	0.151178	no
gnl|CMER|CMH177C	similar to fructose-2,6-bisphosphatase			253.29	254.873	259.842	245.38	253.346		265.577	246.914	247.68	268.444	257.153			0.0215186	no	0.987619	no			228.796	249.101	212.372	225.685	228.989		246.85	253.725	253.686	249.341	250.9			0.131839	no	0.93822	no
gnl|CMER|CMH178C	similar to GTPase-activating protein			187.916	166.013	176.901	167.349	174.545		167.809	179.982	179.742	180.211	176.936			0.0196313	no	0.987619	no			189.848	204.882	213.926	205.924	203.645		119.922	130.572	112.287	118.623	120.351			-0.758806	no	3.61813e-08	yes
gnl|CMER|CMH179C	similar to nucleoporin 155kD			61.8175	53.8092	57.0999	57.3934	57.53		57.1428	57.3538	57.2344	54.3439	56.5187			-0.0255852	no	0.99885	no			54.0117	51.3172	55.5633	54.3054	53.7994		57.7657	54.0583	55.2771	55.4421	55.6358			0.0484236	no	0.0404336	no
gnl|CMER|CMH182C	similar to ubiquitin specific protease			32.1262	31.3128	28.7098	33.5198	31.4171		31.7692	31.5206	31.1114	27.1704	30.3929			-0.0478177	no	0.987619	no			23.8169	26.4782	27.8647	30.1391	27.0747		38.0858	37.2724	39.5072	35.7062	37.6429			0.475431	no	0.000820059	yes
gnl|CMER|CMH183C	small GTP-binding protein of Rho family			169.413	160.686	169.903	191.913	172.979		178.174	177.696	175.717	189.289	180.219			0.0591556	no	0.987619	no			151.727	158.997	163.413	150.839	156.244		144.252	133.162	150.42	156.816	146.162			-0.0962281	no	0.00398465	yes
gnl|CMER|CMH185C	hypothetical protein			53.2345	45.9588	49.2106	49.8211	49.5562		51.6915	50.4396	47.8265	52.8021	50.6899			0.0326322	no	0.987619	no			54.4592	55.3815	55.3463	56.4164	55.4008		63.98	56.642	59.3737	53.4212	58.3542			0.074929	no	0.251106	no
gnl|CMER|CMH186C	hypothetical protein			57.2669	55.2045	58.7943	55.7194	56.7462		51.0821	46.3611	60.6905	58.4003	54.1335			-0.0680034	no	0.987619	no			46.5923	43.0094	53.7315	57.8092	50.2856		41.1973	45.4322	50.5193	53.4152	47.641			-0.0779416	no	0.0970556	no
gnl|CMER|CMH187C	similar to shaggy-related protein kinase			98.3833	92.6768	96.822	99.9177	96.95		85.2779	85.6475	97.2061	94.9469	90.7696			-0.0950309	no	0.987619	no			90.8174	87.5334	102.816	89.9462	92.7783		87.4634	78.7055	92.9775	79.8957	84.7605			-0.130395	no	0.00247381	yes
gnl|CMER|CMH188C	hypothetical protein, conserved			174.799	159.818	151.57	152.954	159.785		151.805	154.973	154.544	157.896	154.805			-0.0456843	no	0.987619	no			156.212	149.077	159.218	152.515	154.255		149	140.392	129.133	121.122	134.912			-0.193305	no	8.19349e-05	yes
gnl|CMER|CMH189C	hypothetical protein, conserved			59.2638	57.3749	63.1647	60.8126	60.154		59.2298	54.7034	64.6677	62.4169	60.2545			0.00240716	no	0.997491	no			50.4382	60.2763	60.3692	49.9593	55.2608		89.115	84.8398	84.8372	82.3978	85.2974			0.626247	no	6.48308e-05	yes
gnl|CMER|CMH190C	similar to histidine triad (HIT) protein			246.887	254.198	223.5	254.472	244.764		247.996	250.833	243.311	227.545	242.421			-0.0138773	no	0.99885	no			254.68	263.242	267.056	263.02	262		243.385	229.593	242.559	236.296	237.958			-0.138856	no	3.58644e-05	yes
gnl|CMER|CMH192C	unknown zinc finger protein	down		259.102	240.202	226.144	229.317	238.691		212.953	223.866	205.68	215.167	214.417			-0.154729	no	0.987619	no			268.813	261.005	285.754	289.235	276.202		136.605	132.497	122.326	128.512	129.985			-1.08738	yes, <-1	3.23791e-10	yes
gnl|CMER|CMH194C	similar to translational activator GCN1			110.158	100.954	92.5065	94.7906	99.6022		96.3843	94.2071	98.9687	94.8955	96.1139			-0.0514326	no	0.987619	no			94.5439	99.0697	103.105	105.393	100.528		114.331	108.396	105.522	103.427	107.919			0.102352	no	0.50093	no
gnl|CMER|CMH195C	chromatin remodeling complex SWI/SNF component, Snf2			56.3969	54.7551	53.2181	53.6038	54.4935		49.9185	55.9556	54.3087	48.9259	52.2772			-0.0599023	no	0.987619	no			50.9948	50.9687	52.4986	55.0837	52.3864		58.5796	52.7599	53.3688	55.2471	54.9889			0.0699464	no	0.135271	no
gnl|CMER|CMH197C	mitochondrial F-type ATPase F1 subunit beta, precursor			543.167	496.988	510.53	516.649	516.833		521.655	510.34	510.558	495.924	509.619			-0.0202795	no	0.99885	no			462.667	466.713	443.028	440.304	453.178		495.223	477.903	473.249	475.368	480.436			0.0842653	no	0.269107	no
gnl|CMER|CMH198C	box H/ACA snoRNP component Nop10p			154.38	165.875	174.677	168.954	165.972		190.905	164.579	205.091	170.046	182.655			0.138188	no	0.987619	no			162.023	201.413	184.69	191.441	184.892		194.921	180.688	198.568	191.188	191.341			0.0494663	no	0.358749	no
gnl|CMER|CMH199C	hypothetical protein			221.628	213.831	217.668	218.857	217.996		198.068	202.769	224.423	222.345	211.901			-0.0409085	no	0.987619	no			189.944	184.237	209.723	199.261	195.791		212.303	187.477	233.87	229.656	215.827			0.140558	no	0.986823	no
gnl|CMER|CMH200C	similar to V-type ATPase V1 subunit G			118.244	107.112	99.7022	106.418	107.869		109.957	112.86	110.149	97.0919	107.514			-0.00474922	no	0.997307	no			137.96	105.702	93.7879	111.351	112.2		113.479	92.4809	93.2926	104.265	100.879			-0.153443	no	0.0381613	no
gnl|CMER|CMH201C	hypothetical protein, conserved			123.036	108.433	110.868	109.137	112.869		120.579	109.008	118.29	114.685	115.641			0.0350016	no	0.987619	no			113.063	112.953	120.242	109.254	113.878		146.846	128.591	134.374	124.119	133.482			0.229161	no	0.120249	no
gnl|CMER|CMH202C	probable isoprenylcysteine methyltransferase			74.2846	79.1227	74.0526	73.1376	75.1494		72.6142	72.8226	78.5807	84.2459	77.0659			0.0363304	no	0.987619	no			87.5136	58.2584	71.3401	73.9065	72.7546		95.056	86.2119	92.8682	83.3704	89.3766			0.296859	no	0.190333	no
gnl|CMER|CMH204C	similar to phosphatidic acid-preferring phospholipase A1			129.444	119.051	108.641	113.755	117.723		113.365	113.715	119.016	117.889	115.996			-0.0213157	no	0.99885	no			97.474	99.0323	99.3445	96.1859	98.0092		139.916	130.972	131.604	132.623	133.779			0.44886	no	4.02687e-06	yes
gnl|CMER|CMH205C	hypothetical protein, conserved			106.563	100.765	98.4719	103.664	102.366		107.409	100.241	111.636	105.184	106.117			0.051924	no	0.987619	no			100.414	101.734	96.7606	100.762	99.9177		116.924	116.561	126.008	130.453	122.486			0.293807	no	0.0350443	no
gnl|CMER|CMH206C	hypothetical protein, conserved			145.939	168.019	136.749	150.757	150.366		137.168	151.744	150.022	152.638	147.893			-0.023919	no	0.99885	no			150.182	156.026	129.954	129.784	141.486		190.025	165.378	170.005	161.42	171.707			0.279283	no	0.0898374	no
gnl|CMER|CMH207C	probable peptidylprolyl isomerase			360.362	360.919	344.074	350.448	353.951		368.43	357.72	348.061	365.8	360.003			0.0244598	no	0.987619	no			359.244	385.017	359.908	323.88	357.012		240.098	219.489	223.486	218.692	225.441			-0.663221	no	2.56059e-08	yes
gnl|CMER|CMH208C	hypothetical protein, conserved			229.09	212.67	209.07	234.853	221.421		206.048	206.227	203.612	213.64	207.382			-0.0945006	no	0.987619	no			145.812	151.32	165.639	179.296	160.517		273.591	254.519	254.95	259.838	260.724			0.699802	no	4.66267e-06	yes
gnl|CMER|CMH209C	heme oxygenase			1763.53	1905.04	1844.6	1928.45	1860.4		1890.39	1883.22	2008.47	1927.83	1927.48			0.0510982	no	0.987619	no			1655.2	1734.69	1679.65	1767.31	1709.21		1628.95	1718.55	1714.74	1716.76	1694.75			-0.0122608	no	0.0205757	no
gnl|CMER|CMH210C	similar to peptidyl-prolyl cis-trans isomerase Ess1p			180.213	167.79	161.618	162.203	167.956		159.765	163.239	171.097	169.648	165.937			-0.0174473	no	0.99885	no			160.424	151.824	156.166	140.799	152.303		180.728	159.968	155.364	144.064	160.031			0.0714083	no	0.303149	no
gnl|CMER|CMH212C	probable 5-formyltetrahydrofolate cyclo-ligase			92.746	89.3619	89.7708	94.927	91.7014		91.064	86.3984	86.578	94.5624	89.6507			-0.0326293	no	0.997307	no			100.911	102.34	85.927	87.6345	94.2031		130.053	102.605	118.014	103.714	113.596			0.270071	no	0.198179	no
gnl|CMER|CMH214C	hypothetical protein, conserved			94.9495	81.0899	85.4812	83.4311	86.2379		79.8107	79.5136	84.925	80.5889	81.2095			-0.0866728	no	0.987619	no			85.1336	93.4212	94.729	91.8035	91.2718		86.373	85.5068	84.5451	83.6483	85.0183			-0.102396	no	0.0014445	yes
gnl|CMER|CMH215C	Sm protein E			71.654	55.6717	62.1256	54.6922	61.0359		51.4612	64.3671	68.2105	54.4713	59.6275			-0.0336788	no	0.99885	no			51.1822	33.0579	35.504	42.4614	40.5514		65.5148	53.4289	64.7168	50.6357	58.5741			0.530511	no	0.0317557	no
gnl|CMER|CMH216C	hypothetical protein			98.541	98.545	94.5865	94.4911	96.5409		91.0262	80.0821	101.371	93.894	91.5933			-0.0758973	no	0.987619	no			66.6347	73.5058	79.5234	82.9214	75.6463		57.4788	61.8465	59.0549	56.0424	58.6057			-0.368229	no	3.00009e-05	yes
gnl|CMER|CMH218C	40S ribosomal protein S4			745.006	756.181	722.606	752.121	743.978		767.764	750.266	683.972	745.35	736.838			-0.013913	no	0.99885	no			773.72	767.19	773.66	766.912	770.371		543.065	581.532	601.307	595.065	580.242			-0.408898	no	7.16475e-07	yes
gnl|CMER|CMH220C	retromer component VPS35			112.078	101.193	96.4476	98.1516	101.967		89.0017	99.6915	105.679	99.1872	98.3897			-0.0515291	no	0.987619	no			106.953	98.7222	104.019	105.358	103.763		107.741	99.7226	101.829	97.8486	101.785			-0.0277642	no	0.00161458	yes
gnl|CMER|CMH221C	similar to PUA domain containing RNA binding protein MCT-1			148.533	151.38	157.134	139.635	149.17		144.739	140.765	151.276	161.147	149.482			0.0030081	no	0.997491	no			78.7886	78.8587	69.292	69.6114	74.1377		97.5194	79.9348	99.1838	90.7623	91.8501			0.309074	no	0.0940766	no
gnl|CMER|CMH222C	TATA-box binding protein-associated factor 11			110.393	91.9928	79.378	85.0055	91.6923		95.3699	88.4329	89.3188	93.854	91.7439			0.000811277	no	0.988507	no			86.5692	85.9193	77.8138	80.3595	82.6654		107.734	98.289	99.0961	107.061	103.045			0.31792	no	0.015665	no
gnl|CMER|CMH223C	hypothetical protein			95.7606	98.8239	86.015	76.4128	89.2531		90.8517	79.7666	78.7392	69.9874	79.8362			-0.160859	no	0.987619	no			74.9487	79.6394	78.6753	80.8986	78.5405		98.7951	95.657	88.5408	95.9771	94.7425			0.270574	no	0.256656	no
gnl|CMER|CMH224C	mitochondrial ribosomal protein L13 precursor			91.098	84.6352	79.828	71.4264	81.7469		76.677	83.3059	82.8142	84.5442	81.8353			0.00155938	no	0.997307	no			101.224	98.6235	91.2892	86.3092	94.3614		104.623	81.596	94.2422	95.4316	93.9732			-0.00594849	no	0.117238	no
gnl|CMER|CMH226C	eukaryotic translation elongation factor 1 alpha (eEF-1a)			3438.65	3283.87	3321.3	3150.5	3298.58		3254.78	3406.51	3245.53	3209.18	3279			-0.00859057	no	0.997527	no			3063.76	2912.24	3065.86	2986.42	3007.07		2370.14	2244.3	2296.35	2320.18	2307.74			-0.381874	no	2.41392e-07	yes
gnl|CMER|CMH227C	probable ubiquitin conjugating enzyme E2			107.018	107.288	102.744	107.402	106.113		104.784	98.0423	110.01	96.0073	102.211			-0.0540524	no	0.987619	no			95.2613	82.577	98.0099	97.6571	93.3763		125.578	101.405	114.333	119.896	115.303			0.304301	no	0.0649971	no
gnl|CMER|CMH229C	probable sulfate permease			176.783	171.979	150.573	164.252	165.897		149.871	150.309	170.176	156.563	156.73			-0.0820068	no	0.987619	no			124.475	136.553	130.185	125.207	129.105		86.8199	82.9965	90.6405	85.7866	86.5609			-0.57676	no	2.03284e-08	yes
gnl|CMER|CMH230C	hypothetical protein, conserved			55.8627	63.9772	58.3054	55.3029	58.3621		61.2312	58.3217	56.5514	59.1798	58.821			0.0113007	no	0.987619	no			66.3601	58.3096	68.0547	58.0789	62.7008		60.989	55.5293	60.5905	62.6311	59.935			-0.0650862	no	0.0160443	no
gnl|CMER|CMH231C	hypothetical protein, conserved			57.9939	55.8254	52.2971	54.1031	55.0549		51.634	54.471	54.063	51.2574	52.8564			-0.0587937	no	0.987619	no			51.4486	52.621	50.5254	58.247	53.2105		72.2891	66.1722	61.5936	62.4803	65.6338			0.302727	no	0.0239123	no
gnl|CMER|CMH232C	probable adenylate kinase			119.071	107.395	119.217	104.978	112.665		110.883	108.961	102.875	123.103	111.455			-0.0155767	no	0.99885	no			113.027	111.532	111.517	107.809	110.971		91.1646	90.7335	92.7753	96.3434	92.7542			-0.258703	no	3.75265e-05	yes
gnl|CMER|CMH233C	similar to tRNA intron endonuclease			54.5502	48.6441	44.791	50.16	49.5363		46.6066	44.9181	45.0858	48.4316	46.2606			-0.0987045	no	0.987619	no			30.2545	30.362	24.1469	27.3261	28.0224		40.8533	37.7976	35.0808	33.8262	36.8895			0.396629	no	0.0238244	no
gnl|CMER|CMH234C	hypothetical protein, conserved			25.2467	24.9154	23.6862	26.9747	25.2057		25.1764	27.4083	23.7766	24.7878	25.2873			0.00466062	no	0.990647	no			10.2287	9.35934	5.05699	5.29518	7.48506		10.2762	8.2845	9.06847	9.29901	9.23204			0.302636	no	0.477832	no
gnl|CMER|CMH235C	ATP-binding cassette, sub-family A			37.1456	36.4038	39.6308	37.82	37.75		36.1273	39.1597	34.8099	35.0238	36.2802			-0.0572961	no	0.987619	no			29.6089	32.8037	36.4574	37.0008	33.9677		62.8487	59.9712	58.6127	59.8494	60.3205			0.828486	no	5.96022e-07	yes
gnl|CMER|CMH236C	hypothetical protein, conserved			81.3455	79.1	72.1789	70.2789	75.7258		68.9049	70.696	64.2874	70.0469	68.4838			-0.145022	no	0.987619	no			106.062	91.1087	111.014	103.881	103.017		101.291	95.6068	89.8331	86.9236	93.4136			-0.141172	no	0.00200309	yes
gnl|CMER|CMH237C	zinc finger protein			99.8451	111.24	105.899	105.659	105.661		97.6871	105.591	92.0923	119.362	103.683			-0.0272559	no	0.997491	no			146.46	172.992	128.465	134.889	145.702		139.439	129.145	145.219	134.064	136.967			-0.08919	no	0.0375867	no
gnl|CMER|CMH238C	similar to glucose-6-phosphate/phosphate translocator			91.696	85.6171	87.3691	98.5511	90.8083		85.4787	88.9269	90.909	82.2432	86.8895			-0.063643	no	0.987619	no			68.1635	70.077	69.0126	67.4191	68.6681		96.8518	89.9848	94.6256	88.3433	92.4514			0.429055	no	0.000254802	yes
gnl|CMER|CMH239C	hypothetical protein			4980.88	5695.7	5620.06	5459.1	5438.93		5863.92	5644.25	5520.68	5623.2	5663.01			0.0582459	no	0.987619	no			4662.85	4963.49	4778.19	4919.58	4831.03		4249.08	5060.42	5041.84	4905.82	4814.29			-0.00500763	no	0.0998299	no
gnl|CMER|CMH240C	hypothetical protein			37.5975	38.7599	27.6672	45.5079	37.3831		45.4694	47.926	29.6069	37.2921	40.0736			0.100265	no	0.987619	no			36.6823	34.1239	31.7589	34.9969	34.3905		54.84	34.1494	38.5491	35.0156	40.6385			0.240837	no	0.631238	no
gnl|CMER|CMH241C	hypothetical protein, conserved			68.9044	65.6834	58.2297	62.0306	63.712		64.2451	60.0164	64.0722	55.3829	60.9291			-0.0644328	no	0.987619	no			54.994	63.356	58.1017	64.535	60.2467		62.4784	57.8614	61.0684	61.4797	60.722			0.0113371	no	0.0798308	no
gnl|CMER|CMH242C	oxysterol binding protein			55.2882	48.1858	44.8342	44.5026	48.2027		51.3933	50.7867	46.0164	42.5632	47.6899			-0.0154307	no	0.998623	no			47.0091	45.2845	43.1055	46.5085	45.4769		53.1575	45.9971	45.7472	48.3549	48.3141			0.0873128	no	0.358514	no
gnl|CMER|CMH245C	similar to DNA excision repair protein HAYWIRE (ERCC-3 homolog protein)			64.8904	60.7795	60.6641	64.6133	62.7368		63.9661	63.0446	58.1674	60.046	61.306			-0.0332827	no	0.990647	no			62.9151	57.2157	63.8786	58.3491	60.5896		72.2891	64.1177	68.5578	67.3871	68.0879			0.168328	no	0.571905	no
gnl|CMER|CMH246C	probable DNA repair protein SPR18			36.8174	33.2073	36.4157	34.1823	35.1557		34.354	34.8063	33.5031	34.0452	34.1771			-0.0407259	no	0.987619	no			26.875	28.5581	31.2009	33.1802	29.9536		38.2595	36.8634	37.3522	39.146	37.9053			0.339672	no	0.0123154	no
gnl|CMER|CMH248C	hypothetical protein			46.4896	46.3236	44.4383	41.3683	44.655		38.4623	39.6442	39.8392	39.4939	39.3599			-0.182094	no	0.987619	no			36.1188	41.6207	38.4089	40.8019	39.2376		48.1361	45.1954	46.2901	46.0838	46.4264			0.242708	no	0.102133	no
gnl|CMER|CMH249C	hypothetical protein			2.24758	3.08362	3.68237	2.72972	2.93582		2.49199	2.43919	2.2682	2.22933	2.35718			-0.316705	no	0.987619	no			1.95096	1.69119	1.37949	2.38522	1.85171		2.35381	1.88196	3.23723	2.24038	2.42835		cut-off	0.391114	no	0.450942	no
gnl|CMER|CMH250C	cytochrome-b5 reductase			137.964	125.332	110.538	125.688	124.881		128.152	121.025	112.974	117.723	119.968			-0.0578949	no	0.987619	no			108.519	115.378	120.054	119.319	115.817		132.682	108.184	114.917	112.55	117.083			0.0156845	no	0.0603042	no
gnl|CMER|CMH251C	similar to tRNA-pseudouridine synthase I			72.2014	66.5549	73.5222	74.049	71.5819		68.8088	70.3579	71.7543	64.7235	68.9111			-0.0548571	no	0.987619	no			64.0472	61.1186	63.4562	61.3439	62.4915		73.6963	62.4955	65.7834	58.7255	65.1752			0.0606633	no	0.19158	no
gnl|CMER|CMH252C	hypothetical protein			105.437	97.8546	105.266	97.5546	101.528		97.8064	109.754	103.924	109.838	105.331			0.0530453	no	0.987619	no			102.118	110.542	106.909	102.962	105.633		72.121	74.4308	71.2325	72.3449	72.5323			-0.542362	no	2.54393e-08	yes
gnl|CMER|CMH254C	hypothetical protein			5472.37	6232.08	6159.12	6166.39	6007.49		6304.96	6177.04	5918.44	6404	6201.11			0.045764	no	0.987619	no			5469.1	5604.9	5522.26	5840.85	5609.28		5017.71	6018.98	6093.12	5949.12	5769.73			0.0406899	no	0.285835	no
gnl|CMER|CMH255C	similar to inositol-1(or 4)-monophosphatase			168.301	166.875	171.058	178.174	171.102		165.761	165.112	171.323	156.057	164.563			-0.0562163	no	0.987619	no			147.586	148.011	146.579	154.079	149.064		200.98	196.655	190.276	177.345	191.314			0.360011	no	0.000501986	yes
gnl|CMER|CMH256C	squalene monooxygenase			136.228	127.844	135.541	131.221	132.708		132.455	134.954	129.766	140.15	134.331			0.0175343	no	0.987619	no			136.699	131.897	127.715	131.092	131.851		134.283	139.988	132.672	116.842	130.946			-0.00993173	no	0.0273171	no
gnl|CMER|CMH258C	hypothetical protein			118.018	117.169	107.013	113.317	113.879		118.438	105.796	120.415	111.462	114.028			0.00188212	no	0.987619	no			142.847	130.269	112.82	119.3	126.309		168.877	145.659	152.9	152.738	155.043			0.295715	no	0.0582003	no
gnl|CMER|CMH260C	WD-repeat protein			104.838	95.8729	86.2532	86.9459	93.4775		88.5	82.1679	97.1512	91.4004	89.8049			-0.0578259	no	0.987619	no			100.582	95.0827	100.858	97.391	98.4783		128.124	125.604	116.86	122.139	123.182			0.322912	no	0.00362693	yes
gnl|CMER|CMH261C	similar to ribose methyltransferase			111.728	111.603	105.805	112.584	110.43		114.375	111.453	107.054	114.663	111.886			0.0188956	no	0.987619	no			108.934	102.119	109.526	105.403	106.495		116.094	103.587	108.064	106.317	108.516			0.0271135	no	0.0263217	no
gnl|CMER|CMH262C	TATA-box binding protein-associated factor 1			50.935	47.2745	46.518	46.6544	47.8455		47.2566	45.0165	47.7397	43.8803	45.9733			-0.0575871	no	0.987619	no			39.7119	38.6437	44.2778	41.4869	41.0301		54.2685	49.906	47.3162	49.692	50.2957			0.293752	no	0.0102173	no
gnl|CMER|CMH263C	cyclophilin-type peptidyl-prolyl cis-trans isomerase			65.183	70.732	67.6488	60.9378	66.1254		56.2755	57.6242	62.2064	70.4057	61.6279			-0.10162	no	0.987619	no			54.9698	62.5157	51.4254	60.374	57.3212		76.7454	62.7374	60.5949	60.4942	65.143			0.18454	no	0.71575	no
gnl|CMER|CMH264C	DNA replication licensing factor MCM3			166.882	155.385	180.607	185.145	172.005		165.255	169.831	177.007	182.725	173.705			0.0141886	no	0.987619	no			122.529	120.588	144.313	127.199	128.657		125.716	123.901	138.455	142.813	132.721			0.0448658	no	0.250908	no
gnl|CMER|CMH265C	hypothetical protein			68.693	51.4408	61.7005	53.1421	58.7441		54.0827	56.8828	56.8919	74.7076	60.6413			0.0458552	no	0.987619	no			55.0966	48.6686	60.5443	60.652	56.2403		72.6539	67.5058	65.1886	61.2623	66.6526			0.245057	no	0.292426	no
gnl|CMER|CMH266C	hypothetical protein			66.8924	64.7643	69.2112	68.0884	67.2391		62.603	61.3603	67.5678	71.7654	65.8241			-0.0306833	no	0.990477	no			52.0979	53.1959	61.063	61.8737	57.0576		75.3481	74.4908	75.1446	77.7911	75.6936			0.407752	no	0.00158883	yes
gnl|CMER|CMH268C	hypothetical protein			168.093	175.251	177.101	168.732	172.294		179.871	159.813	183.028	183.551	176.566			0.0353293	no	0.987619	no			153.982	163.562	174.021	177.715	167.32		113.528	128.667	128.081	141.973	128.062			-0.385765	no	8.32931e-05	yes
gnl|CMER|CMH270C	hypothetical protein			64.0626	70.8113	62.1829	63.0954	65.038		62.7632	62.3181	63.7119	63.7821	63.1438			-0.0426422	no	0.987619	no			59.7607	60.199	61.7636	64.0733	61.4492		80.8279	69.9026	82.4262	76.9601	77.5292			0.335346	no	0.00471339	yes
gnl|CMER|CMH271C	threonine dehydratase, biosynthetic			77.1781	67.2493	65.1685	64.4489	68.5112		71.3443	62.7935	70.7993	73.1087	69.5115			0.0209109	no	0.987619	no			81.7557	76.0095	76.2056	79.4568	78.3569		94.2338	82.5956	83.3796	83.6451	85.9636			0.133665	no	0.917151	no
gnl|CMER|CMH273C	similar to nuclear import protein NPL4			68.3308	67.2853	65.6943	69.7299	67.76		60.7469	67.3348	62.3912	62.571	63.261			-0.0991184	no	0.987619	no			53.7366	60.1848	65.2821	57.7458	59.2373		75.5912	69.3461	72.9808	71.7363	72.4136			0.289754	no	0.0439458	no
gnl|CMER|CMH274C	probable DNA photolyase			50.0185	46.2034	41.7251	49.2106	46.7894		42.6728	43.6251	44.567	48.6276	44.8731			-0.0603305	no	0.987619	no			39.4891	42.3001	39.8954	40.4189	40.5259		55.7137	51.9847	55.5042	53.217	54.1049			0.416916	no	0.000264878	yes
gnl|CMER|CMH275C	mitochondrial ribosomal protein L46			110.39	113.477	117.626	114.148	113.91		135.73	122.747	121.572	121.984	125.508			0.139884	no	0.987619	no			117.989	127.773	112.702	113.245	117.927		131.201	128.721	145.549	139.074	136.136			0.207152	no	0.350727	no
gnl|CMER|CMH276C	hypothetical protein, conserved			87.9002	85.0615	95.0676	90.6031	89.6581		99.0307	90.7802	81.9498	77.499	87.3149			-0.0382057	no	0.997828	no			106.93	100.615	97.7449	96.2553	100.386		124.152	109.199	109.528	98.4635	110.336			0.136339	no	0.974725	no
gnl|CMER|CMH277C	hypothetical protein, conserved			99.9329	95.2549	100.26	103.216	99.6659		99.9369	95.5358	99.188	100.792	98.8631			-0.0116668	no	0.99885	no			89.1427	88.3427	97.4474	87.3594	90.573		103.608	98.7198	92.367	86.0594	95.1886			0.0717071	no	0.333253	no
gnl|CMER|CMH278C	hypothetical protein, conserved			79.9265	75.8397	79.0153	76.8096	77.8978		72.9477	76.4731	76.1945	79.9393	76.3887			-0.0282236	no	0.991109	no			72.7414	69.8033	77.4122	73.8302	73.4468		78.4381	81.539	77.2572	81.3973	79.6579			0.117118	no	0.723502	no
gnl|CMER|CMH282C	similar to trefoil factor			176.994	181.869	173.892	172.779	176.384		186.491	178.94	185.833	182.026	183.322			0.0556656	no	0.987619	no			162.413	165.135	170.3	148.072	161.48		240.255	214.98	230.976	219.795	226.501			0.488166	no	1.82067e-05	yes
gnl|CMER|CMH283C	similar to hedgehog protein			411.5	371.725	388.273	361.863	383.34		368.469	385.303	432.868	346.118	383.19			-0.000567377	no	0.990647	no			436.426	448.985	408.815	391.72	421.486		513.236	467.851	443.137	476.24	475.116			0.172794	no	0.61702	no
gnl|CMER|CMI002C	copper-containing amine oxidase	up		5.68395	5.45876	5.01438	4.83226	5.24734		5.2543	5.44728	5.84469	4.33676	5.22076			-0.00732587	no	0.99885	no			2.09737	3.30086	1.57792	1.5312	2.12684		26.5896	24.0163	21.1594	19.525	22.8226			3.42368	yes, >1	7.64713e-09	yes
gnl|CMER|CMI004C	probable anion transporter			82.6312	76.4031	66.6606	78.349	76.011		77.0198	78.102	78.785	71.9858	76.4731			0.00874492	no	0.987619	no			92.288	91.7617	88.3412	85.5149	89.4764		134.744	122.093	107.633	116.617	120.272			0.426716	no	0.000453517	yes
gnl|CMER|CMI007C	hypothetical protein			89.6708	88.8709	87.5112	94.3011	90.0885		88.6318	87.1574	88.9772	87.4805	88.0618			-0.0328277	no	0.987619	no			72.006	68.4379	74.5536	76.6837	72.9203		107.473	94.0093	92.8475	99.9953	98.5812			0.434992	no	0.000104804	yes
gnl|CMER|CMI012C	retroelement, dead	up		8.90492	13.1041	14.1189	12.2107	12.0846		11.6507	10.2564	9.83398	11.9668	10.927			-0.145284	no	0.987619	no			2.48033	5.54771	5.18344	4.5727	4.44605		11.811	10.1022	10.2683	12.7777	11.2398			1.33802	yes, >1	0.00063536	yes
gnl|CMER|CMI013C	hypothetical protein			300.076	295.386	271.649	281.59	287.175		271.002	266.249	292.942	283.539	278.433			-0.0446021	no	0.987619	no			228.008	240.28	257.846	246.862	243.249		315.353	287.296	283.33	270.968	289.237			0.249818	no	0.0490208	no
gnl|CMER|CMI014C	hypothetical protein, conserved			88.1453	89.9075	86.7982	82.2246	86.7689		86.7508	87.7433	94.2438	91.2281	89.9915			0.0526104	no	0.987619	no			76.4597	77.1653	79.815	83.0759	79.129		105.326	98.6463	99.9021	103.231	101.777			0.363127	no	0.00022765	yes
gnl|CMER|CMI015C	L-asparaginase	up		54.9582	65.8797	47.4893	67.1135	58.8602		56.305	57.1323	53.0485	60.4891	56.7437			-0.0528309	no	0.987619	no			22.8946	22.5357	42.2531	45.4695	33.2882		90.0051	88.706	89.1466	85.5671	88.3562			1.40832	yes, >1	3.95808e-05	yes
gnl|CMER|CMI016C	similar to 3,4-dihydroxy-5-hexaprenylbenzoate methyltransferase, mitochondrial			76.5676	82.624	71.8063	73.2474	76.0613		81.1424	79.5665	75.4786	69.8523	76.51			0.00848448	no	0.987619	no			81.5091	79.0535	73.1312	74.2995	76.9983		104.018	95.7293	88.033	85.6012	93.3454			0.277751	no	0.0743082	no
gnl|CMER|CMI017C	similar to exosome complex exonuclease RRP40			126.019	112.153	105.579	115.659	114.853		128.762	124.641	123.896	126.619	125.98			0.133406	no	0.987619	no			142.1	154.626	136.059	136.287	142.268		142.8	137.552	141.569	136.5	139.605			-0.0272602	no	0.017742	no
gnl|CMER|CMI018C	similar to U3 snoRNP component Utp14p			89.4774	77.0427	80.4418	76.6177	80.8949		78.592	77.3834	71.3582	75.1875	75.6303			-0.0970849	no	0.987619	no			94.4955	89.9433	89.8699	88.2136	90.6306		86.9321	83.6339	81.9211	85.6041	84.5228			-0.100658	no	0.000129753	yes
gnl|CMER|CMI020C	hypothetical protein, conserved			61.7009	58.5903	48.7955	49.1944	54.5703		56.345	55.2576	57.7552	54.5593	55.9793			0.0367777	no	0.987619	no			50.516	52.7031	56.9358	51.5866	52.9354		80.8329	66.451	67.7971	68.7763	70.9643			0.422862	no	0.000325472	yes
gnl|CMER|CMI021C	hypothetical protein			84.4063	77.5228	73.6095	71.4941	76.7582		76.1457	69.327	70.8307	67.3474	70.9127			-0.114276	no	0.987619	no			84.1169	80.6586	73.3308	76.8496	78.739		82.0495	77.1958	69.5134	65.7409	73.6249			-0.0968846	no	0.0116728	no
gnl|CMER|CMI022C	hypothetical protein, conserved			176.151	168.224	162.005	167.516	168.474		157.984	159.901	156.779	168.985	160.912			-0.0662549	no	0.987619	no			138.556	139.216	150.741	164.194	148.177		217.439	201.544	205.644	198.4	205.757			0.473621	no	9.65656e-05	yes
gnl|CMER|CMI023C	hypothetical protein			161.208	176.968	160.33	177.938	169.111		158.281	172.108	162.656	176.856	167.475			-0.0140226	no	0.99885	no			141.634	137.731	166.665	148.148	148.545		188.063	175.654	172.213	174.746	177.669			0.258297	no	0.0634922	no
gnl|CMER|CMI026C	similar to cyclin M2			103.799	98.0146	89.0738	96.2124	96.7749		90.8029	101.461	89.3294	99.4788	95.2679			-0.0226419	no	0.99885	no			95.0546	89.6129	98.0427	88.7655	92.8689		118.542	103.805	104.383	106.88	108.402			0.22313	no	0.0998299	no
gnl|CMER|CMI027C	probable AAA ATPase associated with peroxisome biosynthesis PEX1			50.7447	49.0247	43.7112	45.5	47.2452		48.213	44.1841	42.1449	44.9871	44.8823			-0.0740205	no	0.987619	no			42.2341	45.1086	47.4549	44.891	44.9221		70.0024	58.4405	54.4827	60.781	60.9267			0.439647	no	0.000674069	yes
gnl|CMER|CMI029C	probable C-14 sterol reductase			138.729	127.666	125.735	130.162	130.573		130.994	129.665	137.556	136.711	133.732			0.034483	no	0.987619	no			137.037	124.938	135.637	132.992	132.651		113.387	114.55	124.567	111.485	115.997			-0.193548	no	6.6843e-05	yes
gnl|CMER|CMI030C	hypothetical protein			60.9429	53.6038	50.6506	54.8294	55.0067		53.8614	56.9498	56.0407	51.5862	54.6095			-0.0104545	no	0.997491	no			51.5432	49.3957	56.8406	53.3097	52.7723		59.8577	54.745	61.4983	55.9409	58.0105			0.136533	no	0.963035	no
gnl|CMER|CMI031C	similar to VAMP-associated protein			224.071	196.892	186.935	187.13	198.757		196.8	180.626	200.259	196.229	193.479			-0.0388308	no	0.987619	no			194.078	197.716	209.977	194.236	199.002		214.888	201.161	212.484	206.803	208.834			0.0695771	no	0.123481	no
gnl|CMER|CMI032C	hypothetical protein	up		45.117	37.9439	33.5138	40.1444	39.1798		34.7482	36.4528	38.8006	39.2515	37.3133			-0.0704207	no	0.987619	no			25.861	29.7046	26.4475	27.9975	27.5027		86.0988	76.5159	66.76	71.1984	75.1433			1.45007	yes, >1	3.80903e-08	yes
gnl|CMER|CMI034C	ubiquitin-activating enzyme E1			159.652	150.507	150.844	145.295	151.575		149.737	152.842	155.611	152.195	152.596			0.00969283	no	0.987619	no			157.419	153.737	158.882	145.549	153.897		227.236	191.442	187.534	192.487	199.675			0.375689	no	0.00112285	yes
gnl|CMER|CMI035C	hypothetical protein, conserved			154.851	166.09	153.997	156.208	157.786		162.254	149.264	170.716	156.964	159.8			0.0182928	no	0.987619	no			164.459	158.126	174.856	161.29	164.683		183.612	169.502	173.276	173.596	174.997			0.0876357	no	0.323476	no
gnl|CMER|CMI038C	Mg-protoporphyrin O-methyltransferase			238.223	237.75	227.235	228.427	232.909		236.057	245.082	232.117	229.157	235.603			0.0165937	no	0.987619	no			251.424	250.984	216.079	229.368	236.964		210.058	202.481	212.624	187.148	203.078			-0.222633	no	0.000117811	yes
gnl|CMER|CMI040C	chloroplast ADP,ATP carrier protein			904.77	811.095	859.588	830.3	851.438		841.804	829.608	825.351	833.521	832.571			-0.0323286	no	0.990647	no			763.675	727.897	743.366	737.718	743.164		959.091	895.026	850.423	863.046	891.896			0.263196	no	0.0242471	no
gnl|CMER|CMI041C	guanylate kinase			105.181	103.461	80.4329	93.6055	95.6701		101.571	105.095	95.4469	87.3674	97.3702			0.0254124	no	0.987619	no			63.3799	73.9125	61.2174	60.6224	64.7831		70.8478	68.1142	78.3591	75.0178	73.0847			0.173954	no	0.740618	no
gnl|CMER|CMI042C	tyrosine--tRNA ligase			420.046	379.779	370.734	365.535	384.023		372.202	369.772	387.44	375.176	376.147			-0.0298966	no	0.997307	no			369.815	358.643	368.566	364.438	365.366		386.631	381.535	365.444	368.023	375.408			0.0391196	no	0.0390236	no
gnl|CMER|CMI043C	hypothetical protein, conserved			164.394	148.11	143.494	156.217	153.054		148.669	147.242	140.351	149.42	146.421			-0.0639205	no	0.987619	no			153.854	142.238	149.839	158.521	151.113		181.564	163.246	168.339	172.107	171.314			0.181014	no	0.402367	no
gnl|CMER|CMI044C	similar to vacuolar sorting protein SNF7			155.97	130.021	131.218	136.179	138.347		138.098	131.548	144.149	149.483	140.819			0.0255579	no	0.987619	no			134.825	144.311	145.025	142.713	141.719		166.921	147.051	143.761	160.826	154.64			0.125879	no	0.826681	no
gnl|CMER|CMI046C	hypothetical protein			0.764694	1.224	1.40946	0.487584	0.971434		1.1487	0.580921	0.623303	0.568863	0.730447		cut-off	-0.411337	no	0.987619	no			2.01753	1.17476	0.32854	0.304321	0.956287		1.2796	0.640301	0.876115	1.00045	0.949115		cut-off	-0.0108601	no	0.905203	no
gnl|CMER|CMI047C	hypothetical protein			36.221	37.3245	35.3969	34.5072	35.8624		33.0599	35.7354	31.2766	34.2605	33.5831			-0.0947364	no	0.987619	no			28.5611	30.499	33.2602	29.4712	30.4478		36.3694	35.787	46.1952	43.9003	40.563			0.413824	no	0.0193805	no
gnl|CMER|CMI048C	hypothetical protein, conserved			6.86693	6.22311	5.45984	7.46919	6.50476		6.14366	8.13183	6.99655	6.91132	7.04584			0.115275	no	0.987619	no			4.2629	4.43247	5.1196	6.51047	5.08136		9.6561	7.61013	7.86748	9.2482	8.59548			0.758363	no	0.00405456	yes
gnl|CMER|CMI049C	fructose-1,6-biphosphate aldolase, chloroplast precursor			4600.46	4436.45	4432.4	4150.84	4405.04		4716.69	4688.07	4222.34	4388.83	4503.98			0.0320473	no	0.987619	no			4479.12	4217.23	4071.44	3966.84	4183.66		3520.62	3379.01	2875.64	3032.49	3201.94			-0.385819	no	1.19371e-05	yes
gnl|CMER|CMI050C	catalase			898.312	908.021	813.74	833.887	863.49		868.499	872.249	837.233	873.424	862.851			-0.00106774	no	0.987619	no			927.336	916.673	860.173	849.591	888.443		1122.21	1046.5	913.642	946.082	1007.11			0.180868	no	0.577593	no
gnl|CMER|CMI051C	similar to thiamine triphosphatase			69.9263	71.5644	65.3404	70.2436	69.2687		81.6688	63.311	62.8279	66.3429	68.5377			-0.015306	no	0.99885	no			62.1115	66.566	76.0676	69.606	68.5878		73.3618	74.1251	79.8282	68.0088	73.831			0.106275	no	0.720029	no
gnl|CMER|CMI052C	probable sulfate permease			111.553	106.889	104.752	107.466	107.665		103.802	95.4709	113.497	98.9458	102.929			-0.0648992	no	0.987619	no			90.897	92.3468	90.9697	87.3773	90.3977		51.5508	53.6896	58.8263	54.3792	54.6115			-0.727082	no	1.05683e-08	yes
gnl|CMER|CMI054C	similar to guanine nucleotide exchanging fractor			195.965	202.87	191.974	191.097	195.477		204.061	203.314	189.321	217.691	203.597			0.0587191	no	0.987619	no			154.279	151.393	148.546	147.944	150.54		187.879	182.813	169.319	175.819	178.958			0.249467	no	0.0262858	no
gnl|CMER|CMI055C	mitochondrial ribosomal protein L24 precursor			260.004	247.747	243.578	246.054	249.346		232.676	237.229	234.063	243.303	236.818			-0.0743699	no	0.987619	no			249.23	245.329	251.802	240.805	246.792		208.586	214.109	225.451	208.419	214.141			-0.20473	no	1.79309e-05	yes
gnl|CMER|CMI056C	hypothetical protein			8.25065	6.52262	8.24246	6.75775	7.44337		5.97022	9.17244	7.54525	6.78643	7.36858			-0.0145684	no	0.99885	no			1.44799	1.32492	1.90207	1.68177	1.58919		2.59768	3.2015	2.30557	3.07154	2.79407		cut-off	0.814081	no	0.0201512	no
gnl|CMER|CMI058C	ATP-binding cassette, sub-family E (RLI), member 1			204.59	182.715	185.013	186.517	189.709		186.215	190.022	194.888	189.221	190.087			0.00287148	no	0.987619	no			212.993	199.771	223.928	205.078	210.442		233.628	216.772	205.657	205.259	215.329			0.033117	no	0.0533153	no
gnl|CMER|CMI059C	40S ribosomal protein S23			786.038	763.102	677.817	737.666	741.156		726.995	684.253	717.46	683.61	703.08			-0.0760888	no	0.987619	no			767.967	712.028	762.539	772.214	753.687		629.245	624.786	619.174	596.156	617.34			-0.2879	no	7.56837e-07	yes
gnl|CMER|CMI060C	hypothetical protein			1.3122	0.918904	1.74677	1.25502	1.30822		1.10877	0.996847	0.668483	2.2777	1.26295		cut-off	-0.0508132	no	0.997527	no			0	0	0.422825	0	0.105706		0	0	0.150339	0.286123	0.109116		cut-off	0.045798	no	0.967575	no
gnl|CMER|CMI061C	X-prolyl aminopeptidase, cytosolic aminopeptidase P			76.6967	65.4303	66.931	68.8535	69.4779		67.1619	71.0745	75.3435	70.6002	71.045			0.03218	no	0.987619	no			65.0038	63.7401	63.4006	61.9398	63.5211		73.7282	57.931	65.1458	65.513	65.5795			0.0460096	no	0.114174	no
gnl|CMER|CMI062C	hypothetical protein			94.6071	90.837	91.1708	95.3215	92.9841		95.5035	93.8722	92.7396	91.7869	93.4756			0.00760516	no	0.987619	no			107.57	118.403	108.904	113.609	112.121		122.112	112.59	106.938	114.512	114.038			0.0244543	no	0.059343	no
gnl|CMER|CMI063C	4-hydroxyphenylpyruvate dioxygenase, 4HPPD			97.1269	110.414	105.235	106.321	104.774		96.4864	101.037	108.293	117.575	105.848			0.0147076	no	0.987619	no			95.224	98.4574	99.9064	97.7329	97.8302		100.601	88.0945	94.4815	91.8866	93.7659			-0.0612164	no	0.00177863	yes
gnl|CMER|CMI064C	hypothetical protein			72.9576	66.8159	62.361	64.5605	66.6738		64.735	63.9184	66.3032	66.5426	65.3748			-0.0283845	no	0.997801	no			58.8212	58.2387	55.965	58.514	57.8847		81.0772	63.196	72.5924	62.9832	69.9622			0.273394	no	0.0978555	no
gnl|CMER|CMI065C	similar to mitochondrial magnesium transporter Mrs2p			88.0729	89.2079	76.4597	78.2569	82.9994		85.3891	81.5679	91.0463	81.441	84.8611			0.0320025	no	0.987619	no			79.223	86.7614	92.0605	85.9257	85.9927		99.761	87.2612	81.3678	88.2425	89.1581			0.0521529	no	0.210654	no
gnl|CMER|CMI066C	hypothetical protein			391.778	384.909	401.174	372.941	387.701		421.088	426.432	365.658	401.198	403.594			0.0579625	no	0.987619	no			326.228	331.352	354.905	356.506	342.248		613.393	557.061	599.402	540.567	577.606			0.755044	no	7.09588e-08	yes
gnl|CMER|CMI067C	40S ribosomal protein S29			454.222	593.156	696.378	726.843	617.649		691.814	730.024	554.958	729.342	676.535			0.131376	no	0.987619	no			757.715	818.827	792.3	861.628	807.618		471.528	798.129	771.135	873.781	728.643			-0.14846	no	0.12531	no
gnl|CMER|CMI068C	hypothetical protein			22.3496	20.069	23.9263	22.0563	22.1003		21.0994	22.0627	24.5141	23.2745	22.7377			0.0410182	no	0.987619	no			16.4483	13.5271	15.1931	14.1718	14.8351		12.5617	15.6008	17.7965	14.0885	15.0119			0.0170911	no	0.372687	no
gnl|CMER|CMI070C	similar to syntaxin binding protein			36.7862	33.3534	29.8042	30.8101	32.6885		33.0663	33.5167	32.9442	34.0392	33.3916			0.0307041	no	0.987619	no			30.2606	31.0012	33.0776	32.8871	31.8066		40.8483	36.744	36.0663	35.7279	37.3466			0.23165	no	0.0737298	no
gnl|CMER|CMI072C	mitochondrial alternative oxidase			328.022	315.558	330.803	333.86	327.061		337.569	347.463	343.746	344.547	343.331			0.0700431	no	0.987619	no			286.724	277.309	312.006	297.394	293.358		428.376	411.631	427.955	407.868	418.957			0.514139	no	4.02687e-06	yes
gnl|CMER|CMI073C	hypothetical protein			544.008	527.487	488.627	489.006	512.282		531.658	477.386	538.441	514.55	515.509			0.00905819	no	0.987619	no			538.068	531.66	604.198	574.433	562.09		546.45	522.245	540.36	503.84	528.224			-0.0896514	no	0.00058022	yes
gnl|CMER|CMI076C	hypothetical protein			231.238	207.755	207.542	208.406	213.735		210.1	207.584	212.751	198.81	207.311			-0.0440266	no	0.987619	no			120.396	113.907	106.474	112.894	113.417		190.224	150.441	152.516	148.715	160.474			0.500699	no	0.000236091	yes
gnl|CMER|CMI077C	probable mRNA-associated protein MRNP 41, RAE1 homolog,			159.408	142.765	146.464	147.968	149.151		148.745	143.341	150.042	155.559	149.422			0.00261503	no	0.987619	no			157.357	155.763	144.778	144.355	150.564		153.074	149.594	160.396	143.409	151.618			0.01007	no	0.0335113	no
gnl|CMER|CMI079C	ATP-binding cassette, sub-family G			78.1994	71.3691	75.0836	73.5467	74.5497		72.1021	72.5501	73.8499	75.719	73.5553			-0.0193734	no	0.99885	no			71.6331	68.5388	78.1715	73.2481	72.8979		92.6227	82.7699	84.6912	90.5437	87.6569			0.26599	no	0.0255312	no
gnl|CMER|CMI080C	hypothetical protein			35.1706	36.3027	35.8122	29.3418	34.1568		32.5881	33.0442	35.9015	34.885	34.1047			-0.00220276	no	0.99885	no			38.5781	38.0884	38.6943	38.3709	38.4329		42.4305	38.8989	39.9689	37.6518	39.7375			0.0481591	no	0.178182	no
gnl|CMER|CMI082C	hypothetical protein, conserved			84.2385	91.8211	89.8857	90.6004	89.1364		90.5678	86.6318	88.6216	95.9271	90.4371			0.0208994	no	0.987619	no			80.6706	74.4223	80.4558	81.3276	79.2191		99.3975	82.5276	85.8204	89.0535	89.1998			0.171192	no	0.592052	no
gnl|CMER|CMI084C	ribulose-5-phosphate-3-epimerase precursor			548.037	537.747	499.358	498.844	520.997		536.742	534.218	507.679	480.177	514.704			-0.0175311	no	0.99885	no			614.859	610.802	591.262	590.535	601.865		478.376	462.885	421.592	452.083	453.734			-0.407592	no	1.67672e-07	yes
gnl|CMER|CMI086C	phosphoserine phosphatase (PSP) (O-phosphoserine phosphohydrolase)			89.1096	79.9267	86.1659	87.7021	85.726		82.6152	86.7336	81.0934	86.0005	84.1107			-0.0274444	no	0.997801	no			91.6849	87.4478	91.0348	85.2307	88.8496		133.498	108.529	103.254	106.535	112.954			0.346301	no	0.0117595	no
gnl|CMER|CMI087C	hypothetical protein			258.59	277.946	248.49	257.212	260.559		285.236	281.581	252.415	262.774	270.502			0.0540248	no	0.987619	no			260.628	265.591	265.754	263.498	263.868		251.428	291.463	234.474	242.12	254.871			-0.050048	no	0.0347237	no
gnl|CMER|CMI088C	ATP-binding cassette, sub-family G			334.577	345.601	309.573	324.782	328.633		322.065	321.979	329.424	297.564	317.758			-0.0485498	no	0.987619	no			382.495	374.504	364.841	364.998	371.71		349.525	310.723	294.093	281.838	309.045			-0.266361	no	1.4952e-05	yes
gnl|CMER|CMI089C	2-oxoglutarate dehydrogenase E2 component (dihydrolipoamide succinyltransferase)			142.657	146.908	162.833	139.1	147.875		143.202	160.249	175.247	107.968	146.667			-0.0118327	no	0.99885	no			184.217	181.023	176.901	145.833	171.993		223.362	215.691	193.654	184.574	204.32			0.248478	no	0.247805	no
gnl|CMER|CMI091C	serine hydroxymethyltransferase, cytosolic (glycine hydroxymethyltransferase)			204.865	197.932	192.304	194.907	197.502		196.225	198.871	203.998	198.279	199.343			0.0133877	no	0.987619	no			202.829	202.739	209.699	204.999	205.067		166.306	149.434	153.509	154.92	156.042			-0.394157	no	2.65446e-08	yes
gnl|CMER|CMI092C	similar to protein-tyrosine phosphatase, CDC14 homolog			244.152	228.127	210.44	222.386	226.276		213.841	202.079	224.527	211.383	212.957			-0.0875209	no	0.987619	no			200.409	207.798	210.772	224.048	210.757		272.432	238.789	257.453	239.552	252.056			0.25817	no	0.0375055	no
gnl|CMER|CMI094C	methionine--tRNA ligase, cytoplasmic			137.153	127.988	122.342	127.655	128.784		119.507	125.224	133.537	126.818	126.272			-0.0284252	no	0.997422	no			129.774	124.776	133.306	131.146	129.751		137.007	122.851	124.351	117.685	125.473			-0.0483599	no	0.000955	yes
gnl|CMER|CMI095C	NADH dehydrogenase I (Complex I) iron-sulfur protein 20kDa subunit (PSST)			205.201	212.438	212.531	234.237	216.102		230.013	223.893	209.124	228.054	222.771			0.043851	no	0.987619	no			215.29	218.692	201.071	224.644	214.924		212.966	206.185	223.057	219.167	215.344			0.00281141	no	0.0330794	no
gnl|CMER|CMI096C	hypothetical protein, conserved			122.735	117.25	115.747	118.342	118.518		118.176	114.479	125.808	123.579	120.511			0.0240503	no	0.987619	no			121.485	125.298	131.34	128.996	126.78		138.198	127.234	129.067	126.475	130.243			0.0388839	no	0.0296413	no
gnl|CMER|CMI098C	similar to eukaryotic translation elongation factor 2 (eEF-2)			58.5908	50.8136	49.8608	48.6212	51.9716		52.2559	47.934	49.0058	50.0423	49.8095			-0.0613025	no	0.987619	no			41.6027	40.7556	42.224	42.5245	41.7767		52.5099	42.7579	47.526	46.8664	47.415			0.182647	no	0.452905	no
gnl|CMER|CMI099C	hypothetical protein, conserved			110.695	118.816	126.037	124.001	119.887		101.306	114.902	125.105	127.511	117.206			-0.0326304	no	0.990647	no			97.6329	96.0306	104.708	112.241	102.653		102.822	96.1149	112.713	122.185	108.459			0.0793678	no	0.550041	no
gnl|CMER|CMI101C	hypothetical protein, conserved			261.849	260.076	277.037	292.044	272.752		242.955	246.707	282.608	281.718	263.497			-0.0497998	no	0.987619	no			209.28	225.186	242.039	260.007	234.128		242.836	258.177	281.044	281.574	265.908			0.183629	no	0.616437	no
gnl|CMER|CMI102C	hypothetical protein			230.608	215.241	225.389	226.891	224.532		199.785	211.555	220.419	235.17	216.732			-0.0510092	no	0.987619	no			184.843	183.888	203.476	218.442	197.662		200.863	205.77	222.63	223.856	213.28			0.109709	no	0.731563	no
gnl|CMER|CMI103C	hypothetical protein, conserved			86.9744	81.0447	77.7123	82.6631	82.0986		89.9537	85.8321	81.8985	85.2245	85.7272			0.0623947	no	0.987619	no			63.7039	66.5761	66.8995	61.0374	64.5542		75.7314	72.9975	68.3869	72.1372	72.3132			0.163748	no	0.634043	no
gnl|CMER|CMI105C	hypothetical protein			30.5538	32.7352	36.7364	32.5742	33.1499		34.3302	30.4177	34.8461	32.0164	32.9026			-0.0108033	no	0.99885	no			33.0956	28.5522	31.3354	34.0265	31.7524		34.3989	29.6068	34.8928	33.9559	33.2136			0.0649063	no	0.43495	no
gnl|CMER|CMI106C	homogentisate 1,2-dioxygenase			67.0636	66.7222	64.8016	65.9722	66.1399		66.6999	63.9692	74.2252	63.8648	67.1898			0.0227214	no	0.987619	no			62.3351	63.9371	62.6555	66.6224	63.8875		78.1187	75.5492	75.264	78.914	76.9615			0.268602	no	0.0217877	no
gnl|CMER|CMI107C	similar to 3'-5' exoribonuclease subunit Dis3			96.441	88.6869	86.274	92.1827	90.8961		84.1265	89.2654	90.4329	84.6203	87.1113			-0.0613596	no	0.987619	no			79.4981	73.846	78.0312	84.0355	78.8527		100.577	83.9696	97.6225	88.5061	92.6688			0.232925	no	0.140743	no
gnl|CMER|CMI108C	hypothetical protein			71.7974	73.2162	80.2783	91.9281	79.305		81.5412	83.9036	82.4737	92.7509	85.1674			0.102889	no	0.987619	no			72.9097	70.652	76.1217	75.9253	73.9022		71.4209	73.2083	80.6667	82.9481	77.061			0.0603835	no	0.35029	no
gnl|CMER|CMI109C	similar to glutenin low molecular weight chain precursor			110.881	77.363	103.642	96.0791	96.9911		89.6869	103.672	79.9506	97.2901	92.6499			-0.0660618	no	0.988174	no			109.106	101.705	122.149	113.711	111.668		96.509	96.4145	76.8735	85.5509	88.837			-0.329981	no	0.0012702	yes
gnl|CMER|CMI110C	hypothetical protein			232.156	212.062	200.197	186.713	207.782		204.221	208.184	209.001	188.321	202.432			-0.0376363	no	0.990647	no			219.211	227.865	230.66	220.795	224.633		202.206	194.391	172.06	168.264	184.23			-0.286058	no	1.08831e-05	yes
gnl|CMER|CMI111C	probable phytochelatin synthase			215.733	208.562	197.774	201.219	205.822		198.998	190.914	202.587	219.176	202.919			-0.0204943	no	0.99885	no			204.793	204.217	208.386	195.305	203.175		194.094	176.833	177.534	176.784	181.311			-0.164256	no	9.49547e-06	yes
gnl|CMER|CMI112C	peroxiredoxin Q			306.567	329.837	323.718	327.995	322.029		316.01	320.395	305.184	326.425	317.004			-0.0226928	no	0.997828	no			382.041	339.346	338.906	351.199	352.873		424.58	421.188	399.789	427.466	418.256			0.245236	no	0.0649971	no
gnl|CMER|CMI113C	similar to peroxiredoxin Q			152.461	176.093	190.463	181.168	175.046		187.902	197.159	184.147	193.153	190.59			0.122738	no	0.987619	no			189.82	203.8	210.799	217.599	205.504		219.337	249.807	264.554	264.441	249.535			0.280072	no	0.124291	no
gnl|CMER|CMI114C	AMP deaminase			73.5404	63.8174	64.9133	60.4613	65.6831		63.1563	59.9271	66.4483	60.5032	62.5087			-0.0714644	no	0.987619	no			75.3402	69.1244	67.4774	66.4734	69.6038		77.2013	68.141	66.8821	64.8875	69.278			-0.00677042	no	0.025729	no
gnl|CMER|CMI117C	ATP-binding subunit of unknown ABC transporter			390.425	373.996	372.48	351.584	372.121		361.5	366.457	371.454	354.308	363.43			-0.0340953	no	0.987619	no			344.262	353.757	349.468	343.116	347.65		337.485	303.276	307.806	310.456	314.756			-0.143405	no	3.26101e-05	yes
gnl|CMER|CMI118C	similar to cell death-regulatory protein GRIM19			201.497	255.204	249.318	221.688	231.927		226.581	257.348	241.842	255.23	245.25			0.080585	no	0.987619	no			206.888	215.149	216.179	203.591	210.452		219.36	245.555	246.013	249.444	240.093			0.190105	no	0.488359	no
gnl|CMER|CMI119C	similar to DNA repair protein rad16	up		100.066	91.792	90.1791	99.4441	95.3703		94.0542	97.7247	90.6573	96.8255	94.8154			-0.00841768	no	0.997491	no			60.7255	58.4622	70.4303	75.6584	66.3191		161.267	151.753	161.052	157.724	157.949			1.25196	yes, >1	1.65513e-08	yes
gnl|CMER|CMI121C	similar to leucine-rich repeats containing F-box protein			215.287	216.668	192.719	199.851	206.131		207.791	207.952	195.697	218.423	207.466			0.00930851	no	0.987619	no			146.796	144.004	153.806	157.418	150.506		256.69	228.291	237.358	232.151	238.623			0.664908	no	1.19917e-07	yes
gnl|CMER|CMI122C	similar to RNA-binding protein with RRM			154.839	144.137	150.759	132.754	145.622		154.735	155.757	133.162	169.851	153.376			0.0748437	no	0.987619	no			168.695	185.171	164.056	183.034	175.239		159.036	134.046	147.633	143.634	146.087			-0.262492	no	0.000100381	yes
gnl|CMER|CMI123C	probable ribokinase			167.142	150.091	145.331	133.486	149.012		143.017	136.75	147.061	135.371	140.549			-0.0843553	no	0.987619	no			196.078	179.533	165.028	170.514	177.788		167.282	151.874	150.186	136.11	151.363			-0.232149	no	0.000134454	yes
gnl|CMER|CMI124C	hypothetical protein, conserved			116.57	102.131	95.3095	105.552	104.891		97.7753	103.809	103.472	100.686	101.436			-0.0483205	no	0.987619	no			106.379	98.0226	99.0148	97.6643	100.27		112.957	100.876	101.629	98.461	103.481			0.0454737	no	0.0822886	no
gnl|CMER|CMI125C	phosphatidylinositol 4-kinase			54.4032	46.0678	44.1801	45.1693	47.4551		50.4925	51.6074	48.8016	49.1918	50.0233			0.0760376	no	0.987619	no			38.6256	40.5571	43.7089	46.2653	42.2892		59.0074	54.7509	56.8209	53.0012	55.8951			0.40243	no	0.00076465	yes
gnl|CMER|CMI126C	hypothetical protein, conserved			79.8005	69.244	81.1982	71.7709	75.5034		67.6656	67.8016	73.2617	69.9874	69.6791			-0.115816	no	0.987619	no			67.0912	62.8635	75.0664	72.7085	69.4324		89.9598	88.4476	87.9633	81.1409	86.8779			0.32338	no	0.0322513	no
gnl|CMER|CMI127C	hypothetical protein			35.9613	29.9797	33.4482	31.369	32.6896		30.2455	29.1687	34.9608	31.2106	31.3964			-0.0582306	no	0.987619	no			30.1886	22.0324	28.4864	29.6661	27.5934		26.3269	24.1519	29.0124	25.321	26.203			-0.0745875	no	0.113643	no
gnl|CMER|CMI128C	hypothetical protein, conserved			90.0905	108.152	108.3	119.192	106.434		99.4964	118.453	116.45	112.095	111.624			0.0686902	no	0.987619	no			142.179	164.022	119.554	146.169	142.981		144.764	174.305	166.858	182.261	167.047			0.224427	no	0.477183	no
gnl|CMER|CMI129C	hypothetical protein			225.753	227.647	191.837	208.517	213.439		216.086	203.396	185.217	197.231	200.482			-0.0903459	no	0.987619	no			143.824	145.227	159.556	169.446	154.513		217.42	186.182	200.549	184.264	197.104			0.351224	no	0.00536572	yes
gnl|CMER|CMI130C	probable zinc protease			54.0291	53.1632	50.1227	52.9605	52.5689		50.4227	55.1347	54.7203	48.7912	52.2672			-0.00830266	no	0.997801	no			41.9713	43.4477	41.7485	42.6824	42.4625		41.9277	35.9558	41.7604	39.5631	39.8017			-0.0933565	no	0.00441891	yes
gnl|CMER|CMI132C	U3 snoRNP component Sof1p			84.9751	95.0498	82.1178	86.0738	87.0541		85.3486	83.473	84.8705	85.2781	84.7425			-0.0388263	no	0.987619	no			85.9675	81.8467	89.0395	89.9464	86.7		94.4164	88.8616	89.4706	91.2521	91.0001			0.0698367	no	0.210383	no
gnl|CMER|CMI134C	hypothetical protein			228.092	224.219	210.519	220.909	220.935		212.65	213.841	222.535	228.265	219.323			-0.010566	no	0.99885	no			216.872	219.86	222.838	220.633	220.051		288.784	253.225	272.041	270.627	271.169			0.301358	no	0.00193538	yes
gnl|CMER|CMI135C	single strand binding protein, SSB			276.97	274.017	239.811	272.347	265.786		271.969	264.86	285.318	246.65	267.199			0.00764948	no	0.987619	no			302.668	268.797	264.502	281.007	279.243		364.873	310.385	347.198	339.293	340.437			0.285867	no	0.0221034	no
gnl|CMER|CMI136C	similar to protein with DnaJ domain			106.849	107.429	93.4467	99.3367	101.765		101.83	97.06	98.9375	92.4833	97.5776			-0.060623	no	0.987619	no			95.1768	101.54	103.577	108.043	102.084		157.43	134.764	144.668	138.397	143.815			0.49445	no	1.92966e-05	yes
gnl|CMER|CMI137C	hypothetical protein			184.801	204.524	175.608	180.004	186.234		192.339	193.336	163.543	170.207	179.856			-0.0502747	no	0.987619	no			153.489	142.298	164.692	142.466	150.736		219.116	213.098	220.681	210.459	215.839			0.517926	no	0.000217689	yes
gnl|CMER|CMI138C	hypothetical protein, conserved			117.312	106.31	103.912	100.488	107.005		102.602	105.292	103.394	101.402	103.172			-0.0526287	no	0.987619	no			97.0174	104.151	88.0355	96.1958	96.3499		131.258	122.554	125.411	114.504	123.432			0.357356	no	0.00988303	yes
gnl|CMER|CMI139C	hypothetical protein, conserved			115.912	102.349	102.619	99.0566	104.984		94.9189	109.687	105.962	100.599	102.792			-0.0304456	no	0.997801	no			101.745	97.0721	106.084	101.627	101.632		105.832	94.0231	102.552	100.747	100.788			-0.0120287	no	0.00540198	yes
gnl|CMER|CMI140C	60S acidic ribosomal protein P1			1356.88	1457.82	1506.42	1501.47	1455.65		1589.39	1536.19	1410.83	1487.99	1506.1			0.0491589	no	0.987619	no			1437.01	1423.76	1448.12	1455.43	1441.08		1252.07	1422.55	1390.94	1388.77	1363.58			-0.0797484	no	0.00412939	yes
gnl|CMER|CMI142C	dihydroxy-acid dehydratase			245.534	226.432	225.161	223.643	230.192		231.14	234.839	219.866	213.85	224.924			-0.0334051	no	0.990477	no			246.802	233.822	220.97	220.011	230.401		195.456	185.76	190.058	185.852	189.281			-0.283616	no	2.87056e-06	yes
gnl|CMER|CMI144C	similar to ring finger protein			127.358	125.508	125.45	118.162	124.119		112.254	114.717	112.342	123.247	115.64			-0.10209	no	0.987619	no			132.973	123.543	125.925	139.785	130.557		99.3512	107.452	89.3699	99.584	98.9392			-0.400063	no	1.7071e-05	yes
gnl|CMER|CMI145C	hypothetical protein			44.8803	46.1306	51.183	45.6368	46.9577		41.3099	45.7936	52.0038	50.6258	47.4333			0.0145373	no	0.997828	no			48.968	43.2609	57.0903	53.232	50.6378		61.8473	67.4221	72.5924	71.7647	68.4067			0.433922	no	0.0323008	no
gnl|CMER|CMI146C	similar to folate transporter/carrier			92.1247	87.0843	81.229	92.3903	88.2071		91.0494	81.4048	84.1963	86.9992	85.9124			-0.0380274	no	0.988344	no			85.7381	87.6518	98.1206	89.68	90.2976		125.277	108.895	104.916	101.882	110.242			0.28792	no	0.0455617	no
gnl|CMER|CMI147C	secreted protein (mpt70)			0.315002	2.01682	1.80632	0.803406	1.23538		2.12934	1.6751	3.33786	2.18711	2.33235		cut-off	0.916824	no	0.987619	no			0.906637	2.76526	0.270672	0.752157	1.17368		0.903614	0.52752	0.86616	1.37372	0.917753		cut-off	-0.354863	no	0.590567	no
gnl|CMER|CMI148C	probable trigger factor			608.101	567.624	573.785	557.931	576.86		574.114	591.114	574.934	574.601	578.69			0.00456971	no	0.987619	no			693.428	672.903	694.674	670.952	682.989		449.377	454.264	418.822	437.518	439.995			-0.634375	no	7.83418e-09	yes
gnl|CMER|CMI149C	hypothetical protein			82.0367	71.3517	65.669	71.3366	72.5985		75.4028	85.0873	74.5016	72.0816	76.7683			0.0805711	no	0.987619	no			72.9557	75.6336	72.7449	84.9734	76.5769		138.619	126.405	114.333	112.066	122.856			0.681985	no	9.59721e-05	yes
gnl|CMER|CMI151C	nucleotide excision repair protein XP-D			108.283	102.936	93.811	106.065	102.774		98.8889	96.581	107.438	102.03	101.235			-0.0217712	no	0.99885	no			95.7694	92.1249	97.1897	88.0168	93.2752		139.733	126.464	125.914	119.819	127.983			0.456381	no	2.69484e-05	yes
gnl|CMER|CMI152C	hypothetical protein, conserved			347.347	355.23	316.25	351.056	342.471		338.582	335.907	335.201	334.635	336.081			-0.027171	no	0.997491	no			264.487	244.233	261.284	250.768	255.193		449.794	363.873	384.983	381.384	395.009			0.630295	no	1.54164e-06	yes
gnl|CMER|CMI154C	hypothetical protein			90.3918	80.0588	96.262	84.7884	87.8753		92.7856	81.4868	83.9935	77.4045	83.9176			-0.066484	no	0.987619	no			75.7371	70.6223	66.5382	75.7825	72.17		121.006	106.467	107.981	108.798	111.063			0.621909	no	4.79172e-05	yes
gnl|CMER|CMI156C	26S proteasome ATP-dependent regulatory subunit			243.625	228.307	239.02	219.401	232.588		226.285	234.015	224.356	235.192	229.962			-0.0163832	no	0.99885	no			224.869	214.21	220.635	224.88	221.148		241.914	233.635	228.189	229.175	233.228			0.0767274	no	0.146976	no
gnl|CMER|CMI157C	ATP-dependent zinc protease			107.348	101.433	101.226	104.073	103.52		98.9839	94.2561	106.304	102.186	100.432			-0.0436866	no	0.987619	no			80.6487	80.5658	93.7278	90.4909	86.3583		109.884	105.219	99.4488	104.758	104.828			0.279611	no	0.0294945	no
gnl|CMER|CMI158C	probable pyrroline-5-carboxylate reductase			307.054	299.163	318.215	295.41	304.961		308.751	300.452	298.795	298.307	301.576			-0.0160998	no	0.99885	no			295.299	293.151	301.444	294.275	296.042		306.902	290.486	305.568	312.932	303.972			0.0381356	no	0.0331653	no
gnl|CMER|CMI159C	hypothetical protein, conserved			211.379	221.351	230.652	212.011	218.848		206.018	195.598	220.87	196.275	204.691			-0.0964862	no	0.987619	no			209.769	195.039	211.428	195.347	202.896		211.452	211.245	211.252	203.923	209.468			0.045993	no	0.0750154	no
gnl|CMER|CMI160C	hypothetical protein, conserved			71.3773	73.9499	78.6099	80.2849	76.0555		63.7976	68.0051	66.3332	72.6474	67.6958			-0.167985	no	0.987619	no			74.4977	79.1794	80.7083	78.5371	78.2306		84.9489	86.8811	100.697	100.85	93.3443			0.254829	no	0.196094	no
gnl|CMER|CMI161C	hypothetical protein			482.57	462.885	438.031	446.819	457.576		450.867	439.754	462.974	437.224	447.705			-0.0314643	no	0.990477	no			443.219	433.823	422.02	441.462	435.131		346.272	325.297	321.273	319.156	328			-0.407755	no	7.35704e-08	yes
gnl|CMER|CMI162C	pyrophosphate-fructose-6-phosphate 1-phosphotransferase			96.3217	96.5699	90.5456	104.168	96.9014		99.6394	93.6125	103.575	100.623	99.3624			0.0361829	no	0.987619	no			107.496	108.277	96.2774	103.642	103.923		136.428	120.833	117.109	118.551	123.23			0.245838	no	0.0881694	no
gnl|CMER|CMI163C	similar to TATA box binding protein (TBP)-associated factor TAF9			42.4649	38.9417	44.2081	46.8824	43.1243		43.8553	44.357	45.4298	41.2426	43.7212			0.0198317	no	0.987619	no			42.4383	47.6331	55.4935	44.8307	47.5989		65.983	55.3111	47.3009	53.499	55.5235			0.22217	no	0.548893	no
gnl|CMER|CMI164C	hypothetical protein, conserved			108.121	105.404	106.758	93.6265	103.477		104.101	96.8114	105.306	97.6634	100.97			-0.0353839	no	0.990647	no			93.1416	88.0879	84.7142	88.2531	88.5492		106.624	97.1497	97.9505	91.3491	98.2682			0.150246	no	0.866132	no
gnl|CMER|CMI165C	similar to endoplasmic reticulum resident protein			50.5382	52.9637	48.2843	49.6138	50.35		55.7543	46.5501	51.7538	47.2336	50.3229			-0.000775914	no	0.997307	no			55.7649	53.2793	53.1543	51.8371	53.5089		69.1946	64.1109	65.7917	57.3132	64.1026			0.260605	no	0.0904694	no
gnl|CMER|CMI166C	hypothetical protein			61.7404	66.5549	56.0818	61.0588	61.359		56.7823	65.7277	77.7122	53.7403	63.4906			0.0492691	no	0.987619	no			0	1.1061	0.360896	1.00288	0.617469		1.20482	0	0	1.4653	0.667529		cut-off	0.112465	no	0.950136	no
gnl|CMER|CMI167C	hypothetical protein, conserved			48.7446	54.873	43.8801	47.3608	48.7146		49.0833	53.5107	48.6824	47.8175	49.7735			0.0310212	no	0.987619	no			60.1271	63.7158	62.5972	68.6413	63.7703		55.0608	55.8407	66.0346	67.5099	61.1115			-0.0614421	no	0.0826822	no
gnl|CMER|CMI169C	probable DNA mismatch repair protein			78.2194	82.5066	74.9843	75.7548	77.8663		68.8764	77.6806	79.5935	74.2615	75.103			-0.0521278	no	0.987619	no			83.5604	83.8099	83.403	80.2543	82.7569		97.7759	92.2125	92.6485	84.0001	91.6593			0.147401	no	0.880686	no
gnl|CMER|CMI170C	hypothetical protein			272.212	249.581	235.709	237.551	248.763		243.804	244.698	237.245	260.103	246.463			-0.0134039	no	0.99885	no			240.682	261.837	238.906	230.561	242.996		391.494	346.074	351.13	353.716	360.603			0.569477	no	3.62576e-06	yes
gnl|CMER|CMI172C	hypothetical protein, conserved			178.679	232.29	232.423	223.992	216.846		216.968	226.361	213.496	226.089	220.729			0.0256039	no	0.987619	no			232.024	240.48	228.605	222.409	230.879		157.723	227.941	199.798	197.162	195.656			-0.23882	no	0.00447883	yes
gnl|CMER|CMI173C	hypothetical protein, conserved			58.1447	55.2595	61.4084	57.9105	58.1808		53.32	55.3425	61.3778	56.3313	56.5929			-0.0399228	no	0.987619	no			51.1624	51.3394	53.0121	59.2614	53.6938		80.1645	65.5283	64.9127	64.424	68.7574			0.356759	no	0.0137003	no
gnl|CMER|CMI176C	DNA polymerase alpha, subunit A			81.5278	77.1537	79.359	82.1437	80.046		81.2096	77.2049	80.1462	81.4415	80.0005			-0.000820258	no	0.987619	no			59.8032	60.1031	66.7185	65.3234	62.9871		81.4955	76.9241	83.9041	81.2665	80.8976			0.36104	no	0.000920133	yes
gnl|CMER|CMI177C	hypothetical protein			61.2538	58.4412	60.1674	67.9874	61.9625		60.2774	56.0121	59.7518	58.5061	58.6368			-0.0795874	no	0.987619	no			58.7668	59.6221	65.3046	68.5033	63.0492		92.1948	78.9527	77.0668	79.5196	81.9335			0.377974	no	0.00703688	yes
gnl|CMER|CMI179C	probable fibronectin-binding protein			71.4099	68.7036	66.8957	67.2314	68.5602		71.0767	66.91	69.0063	65.9881	68.2453			-0.00664128	no	0.992544	no			71.5882	74.1354	78.4983	79.4277	75.9124		63.481	59.9104	59.7632	61.3103	61.1162			-0.31278	no	9.25829e-07	yes
gnl|CMER|CMI180C	similar to mitochondrial magnesium transporter Mrs2p			149.493	135.093	139.208	140.083	140.969		127.48	134.429	141.207	137.117	135.058			-0.0617998	no	0.987619	no			154.715	149.178	152.584	163.03	154.877		147.091	137.709	134.938	138.941	139.67			-0.149098	no	2.62103e-05	yes
gnl|CMER|CMI181C	similar to mitochondrial magnesium transporter Mrs2p			174.383	166.677	170.384	157.11	167.139		166.902	167.504	156.613	161.646	163.166			-0.0347072	no	0.987619	no			157.743	153.401	162.064	158.336	157.886		202.433	178.709	177.187	167.978	181.577			0.201695	no	0.234979	no
gnl|CMER|CMI184C	box H/ACA snoRNP component GAR1			113.132	95.0463	104.895	99.0514	103.031		100.825	97.061	91.0671	97.1398	96.5231			-0.094133	no	0.987619	no			110.429	118.336	113.897	119.612	115.568		74.8088	77.0555	83.5734	78.055	78.3732			-0.560315	no	1.29019e-06	yes
gnl|CMER|CMI185C	probable leucine aminopeptidase			419.425	389.889	371.748	371.048	388.028		388.053	392.748	397.915	383.259	390.494			0.00913982	no	0.987619	no			370.871	355.917	353.16	336.247	354.049		269.572	271.899	276.315	264.702	270.622			-0.387669	no	2.28915e-07	yes
gnl|CMER|CMI186C	cytochrome c-type biogenesis protein ccmE			79.2951	79.5477	87.394	82.2483	82.1213		81.6217	86.4149	85.698	80.4038	83.5346			0.0246179	no	0.987619	no			87.3069	73.2937	86.3562	82.6274	82.396		97.1535	79.3424	85.4335	74.9404	84.2174			0.031544	no	0.240593	no
gnl|CMER|CMI187C	similar to ribonuclease P protein subunit RPR2			172.068	160.976	162.279	164.966	165.072		155.136	164.101	161.47	170.335	162.76			-0.0203474	no	0.99885	no			203.676	213.37	169.058	202.874	197.245		197.825	179.46	189.316	189.881	189.121			-0.0606804	no	0.0276003	no
gnl|CMER|CMI189C	retroelement, dead			42.5782	30.8815	29.4295	37.7065	35.1489		34.9779	34.7042	30.7288	36.0735	34.1211			-0.0428157	no	0.99885	no			45.5301	49.0579	32.7751	39.1844	41.6369		46.6506	40.1084	39.8387	42.5523	42.2875			0.0223692	no	0.484874	no
gnl|CMER|CMI192C	14S cohesin SMC1 subunit; SMC protein			158.976	149.871	150.933	155.45	153.807		150.601	154.384	148.862	163.496	154.336			0.0049467	no	0.987619	no			115.943	118.447	119.885	124.619	119.723		132.279	128.978	126.796	134.044	130.524			0.124612	no	0.793164	no
gnl|CMER|CMI194C	similar to rubredoxin	down		271.101	253.057	270.214	253.031	261.851		260.302	250.081	229.839	254.033	248.564			-0.0751273	no	0.987619	no			340.768	309.476	333.012	315.642	324.725		156.753	152.592	151.228	157.211	154.446			-1.07211	yes, <-1	2.72626e-10	yes
gnl|CMER|CMI195C	hypothetical protein			384.013	388.067	388.883	378.795	384.94		381.767	393.991	372.709	381.231	382.425			-0.00945604	no	0.997801	no			424.051	418.966	424.083	420.619	421.93		453.925	459.675	443.657	444.362	450.405			0.0942198	no	0.331797	no
gnl|CMER|CMI196C	sedoheptulose-1,7-bisphosphatase			865.218	892.057	900.928	868.19	881.598		916.634	911.425	904.975	887.202	905.059			0.0378905	no	0.987619	no			850.053	817.785	781.593	784.665	808.524		691.104	729.346	705.537	698.671	706.164			-0.195286	no	6.27102e-05	yes
gnl|CMER|CMI197C	hypothetical protein, conserved			1290.35	1134.81	1139.06	1113.89	1169.53		1147.91	1126.47	1091.02	1139.36	1126.19			-0.0544773	no	0.987619	no			1174.14	1119.09	1153.98	1138.6	1146.45		821.449	773.096	749.782	772.956	779.321			-0.556885	no	8.39707e-09	yes
gnl|CMER|CMI198C	probable ubiquitin fusion degradation protein Ufd4p			148.403	142.054	127.17	131.235	137.215		139.2	137.875	133.584	126.081	134.185			-0.0322184	no	0.997307	no			134.351	134.25	131.783	139.113	134.874		158.708	139.919	147.008	146.208	147.961			0.133599	no	0.907087	no
gnl|CMER|CMI199C	similar to ribosomal protein S1			89.2218	82.7894	81.6957	92.4799	86.5467		87.1655	85.9526	89.0615	103.086	91.3165			0.0773967	no	0.987619	no			101.882	91.5196	101.11	90.9547	96.3664		98.9145	92.7082	110.666	96.0048	99.5735			0.0472309	no	0.251977	no
gnl|CMER|CMI200C	NADH dehydrogenase I (Complex I) alpha subcomplex 2 (B8)			186.799	215.054	185.755	226.324	203.483		207.452	200.719	188.9	205.594	200.666			-0.0201132	no	0.99885	no			254.447	233.258	228.32	210.297	231.58		217.301	235.036	232.557	245.695	232.648			0.00663232	no	0.159111	no
gnl|CMER|CMI201C	hypothetical protein, conserved			134.192	126.054	121.803	115.991	124.51		122.789	120.107	123.875	126.136	123.227			-0.0149466	no	0.99885	no			129.031	117.933	117.105	136.305	125.093		174.611	167.168	151.622	162.79	164.048			0.391113	no	0.00188117	yes
gnl|CMER|CMI202C	40S ribosomal protein S15A			669.939	705.177	710.361	677.134	690.653		729.819	743.956	671.978	686.327	708.02			0.0358289	no	0.987619	no			897.723	837.396	924.764	817.857	869.435		577.467	659.119	665.246	688.78	647.653			-0.424858	no	9.53299e-06	yes
gnl|CMER|CMI203C	probable mitotic cyclin a2-type			103.825	95.8211	106.613	110.549	104.202		104.143	110.184	108.546	115.868	109.685			0.0739903	no	0.987619	no			78.7633	67.4477	84.0166	72.3853	75.6532		69.1833	69.6796	82.5354	86.3549	76.9383			0.0243003	no	0.306602	no
gnl|CMER|CMI204C	similar to UMP-CMP kinase			155.233	159.403	148.191	168.283	157.777		161.626	154.74	153.979	179.431	162.444			0.0420524	no	0.987619	no			164.887	153.937	166.205	163.595	162.156		126.443	146.83	148.868	143.99	141.533			-0.196243	no	0.000727533	yes
gnl|CMER|CMI205C	60S ribosomal protein L24			1346.69	1323.55	1350.24	1287.97	1327.11		1375.02	1323.24	1293.19	1312.74	1326.05			-0.00115646	no	0.987619	no			1312	1259.86	1302.45	1272.16	1286.62		1139.57	1125.65	1159.37	1196.18	1155.19			-0.155452	no	4.44762e-05	yes
gnl|CMER|CMI206C	hypothetical protein			62.8705	52.1461	64.1442	48.105	56.8164		49.3674	46.8929	52.6434	56.1239	51.2569			-0.148562	no	0.987619	no			59.7695	51.679	48.6205	53.6797	53.4372		64.4888	71.7863	51.3386	60.3189	61.9831			0.214032	no	0.594227	no
gnl|CMER|CMI207C	hypothetical protein, conserved			136.469	125.539	121.829	119.58	125.854		115.661	121.461	138.539	127.515	125.794			-0.000686511	no	0.987619	no			103.849	107.003	106.803	108.249	106.476		138.35	131.799	137.306	133.027	135.12			0.343718	no	0.000205599	yes
gnl|CMER|CMI209C	TATA-box binding protein-associated factor 5			99.9396	88.6092	87.6882	86.6306	90.7169		83.7713	90.6224	90.0462	85.1982	87.4095			-0.0535807	no	0.987619	no			93.6102	91.3163	96.7499	89.4228	92.7748		94.8595	81.9047	92.8734	93.7187	90.8391			-0.03042	no	0.00587412	yes
gnl|CMER|CMI210C	hypothetical protein, conserved			191.798	184.148	169.194	175.455	180.149		194.602	172.971	181.672	183.247	183.123			0.0236256	no	0.987619	no			178.784	192.986	199.089	186.964	189.456		249.279	217.887	227.051	219.414	228.408			0.269749	no	0.0165569	no
gnl|CMER|CMI211C	hypothetical protein			476.958	558.512	473.59	532.556	510.404		504.406	491.941	495.221	504.265	498.958			-0.0327208	no	0.990477	no			571.649	603.34	537.281	602.532	578.7		612.917	675.509	628.373	640.577	639.344			0.143776	no	0.932321	no
gnl|CMER|CMI212C	similar to polyribonucleotide nucleotidyltransferase			100.209	89.1565	100	89.1768	94.6357		99.3113	91.9451	104.806	99.9116	98.9934			0.064948	no	0.987619	no			73.1666	73.5741	87.6723	77.8947	78.0769		90.5933	86.7412	83.2598	92.1694	88.1909			0.175733	no	0.687909	no
gnl|CMER|CMI213C	calnexin			630.812	574.728	596.316	594.619	599.119		598.021	611.744	648.65	625.439	620.964			0.0516668	no	0.987619	no			714.556	726.494	672.629	600.949	678.657		521.619	463.094	476.935	492.4	488.512			-0.474288	no	1.31295e-06	yes
gnl|CMER|CMI215C	probable GDP dissociation inhibitor			87.996	90.2725	84.7921	94.5919	89.4131		92.4862	91.4348	86.4766	90.2255	90.1558			0.0119335	no	0.987619	no			96.09	100.699	96.6753	98.4654	97.9825		122.871	110.482	119.796	113.997	116.787			0.253279	no	0.01987	no
gnl|CMER|CMI216C	probable mitochondrial intermembrane space complex subunit Tim8			103.727	115.457	117.202	117.073	113.365		129.846	135.861	104.47	125.354	123.883			0.128002	no	0.987619	no			122.393	142.866	144.964	145.191	138.853		60.9923	69.8823	71.5777	89.4305	72.9707			-0.928172	no	5.20089e-06	yes
gnl|CMER|CMI217C	hypothetical protein, conserved			73.2241	62.3529	60.7704	63.3082	64.9139		65.768	61.4596	66.5417	67.1977	65.2418			0.00726823	no	0.987619	no			60.0683	57.8868	59.4266	63.6285	60.2525		69.477	57.9563	62.9233	65.934	64.0727			0.0886868	no	0.368196	no
gnl|CMER|CMI218C	hypothetical protein, conserved			69.923	61.9396	59.4272	61.2842	63.1435		60.1964	63.9717	62.1222	61.2301	61.8801			-0.0291591	no	0.997828	no			60.6711	60.9795	63.1235	59.6699	61.111		77.0742	73.3091	71.537	72.8752	73.6989			0.27021	no	0.00669018	yes
gnl|CMER|CMI219C	hypothetical protein, conserved			357.33	382.604	357.207	358.838	363.995		375.658	384.727	369.812	385.145	378.836			0.0576541	no	0.987619	no			345.939	339.919	327.234	324.571	334.416		297.675	302.286	289.703	293.435	295.775			-0.177145	no	2.48639e-05	yes
gnl|CMER|CMI220C	hypothetical protein			170.686	167.348	166.644	185.192	172.468		180.66	168.135	184.672	193.548	181.754			0.0756588	no	0.987619	no			189.723	190.842	190.553	197.701	192.205		165.297	182.397	177.651	175.144	175.122			-0.13428	no	0.00226289	yes
gnl|CMER|CMI221C	diaminopimelate decarboxylase			181.788	187.929	181.911	174.785	181.603		183.157	177.699	182.968	192.067	183.973			0.0187026	no	0.987619	no			183.272	174.484	175.796	161.557	173.777		157.019	156.085	155.482	155.752	156.084			-0.154913	no	7.31195e-05	yes
gnl|CMER|CMI223C	retroelement			72.4989	58.5279	60.9428	66.2012	64.5427		66.4348	66.5949	64.8874	59.3768	64.3235			-0.00490862	no	0.992544	no			50.3102	50.0551	54.9672	50.4124	51.4362		88.8064	68.773	71.8065	83.8977	78.3209			0.606613	no	0.00017713	yes
gnl|CMER|CMI224C	glucose-6-phosphate 1-dehydrogenase			107.159	87.6707	93.4896	91.4269	94.9366		93.6012	85.3934	96.679	95.4991	92.7932			-0.0329457	no	0.997491	no			102.259	102.196	91.9968	97.5189	98.4926		110.586	101.313	101.192	100.122	103.303			0.0687992	no	0.192461	no
gnl|CMER|CMI225C	similar to RNA polymerase II transcriptional coactivator			347.568	289.258	333.196	330.838	325.215		319.91	327.215	309.809	299.273	314.052			-0.0503923	no	0.987619	no			335.502	387.009	302.778	313.977	334.816		336.422	367.803	330.784	330.115	341.281			0.0275902	no	0.265184	no
gnl|CMER|CMI226C	similar to ankyrin			114.422	106.074	100.373	99.1301	105		105.431	101.515	104.147	103.495	103.647			-0.0187083	no	0.99885	no			101.282	100.207	95.6277	99.366	99.1207		110.843	98.5465	100.943	94.8682	101.3			0.0313786	no	0.0326794	no
gnl|CMER|CMI227C	probable G2/mitotic-specific cyclin 1			231.628	234.76	230.672	251.643	237.176		213.377	215.105	220.075	251.65	225.052			-0.0756986	no	0.987619	no			193.826	185.6	206.567	219.511	201.376		237.056	234.338	267.71	244.779	245.971			0.288597	no	0.044441	no
gnl|CMER|CMI229C	mutS family DNA mismatch repair protein MSH6			83.6354	86.6194	80.0615	84.6611	83.7444		88.7627	83.7398	83.0851	89.9973	86.3962			0.0449762	no	0.987619	no			68.0575	66.1348	72.338	70.0693	69.1499		88.433	90.332	89.8536	96.3173	91.234			0.399844	no	0.000336107	yes
gnl|CMER|CMI230C	similar to endonuclease III			77.5169	79.4408	75.6026	74.7921	76.8381		80.6626	77.5503	74.955	76.2288	77.3492			0.00956438	no	0.987619	no			88.7021	86.2628	84.0088	87.5925	86.6415		93.9614	99.098	90.5232	97.144	95.1817			0.135625	no	0.992507	no
gnl|CMER|CMI231C	ubiquinone/menaquinone biosynthesis methlytransferase			50.587	50.0469	44.0397	40.9439	46.4044		48.6505	43.9603	43.0593	42.7701	44.61			-0.0568923	no	0.987619	no			41.0113	44.2441	57.1018	43.978	46.5838		54.9754	54.0806	54.7498	50.9598	53.6914			0.204863	no	0.576012	no
gnl|CMER|CMI232C	hypothetical protein, conserved			109.93	111.305	104.846	98.0369	106.03		102.078	102.043	114.394	105.581	106.024			-7.52459e-05	no	0.997491	no			110.026	110.408	108.887	118.259	111.895		124.502	121.492	128.053	96.7097	117.689			0.0728367	no	0.500215	no
gnl|CMER|CMI233C	glutamine synthetase (GS2)			1530.06	1433.54	1397.22	1331.19	1423		1550.71	1569.71	1353.21	1412.61	1471.56			0.0484096	no	0.987619	no			1522	1461.92	1381.51	1291.12	1414.14		2050.52	2011.61	1694.38	1763.9	1880.1			0.410888	no	0.00392753	yes
gnl|CMER|CMI234C	similar to PABP1-dependent poly A-specific ribonuclease subunit PAN3			150.495	141.935	152.976	145.305	147.678		139.798	137.83	143.891	145.425	141.736			-0.0592488	no	0.987619	no			152.613	137.222	150.372	147.576	146.946		163.136	153.628	160.305	160.559	159.407			0.117432	no	0.674775	no
gnl|CMER|CMI236C	unknown WD-repeat protein			47.1717	45.3463	42.6399	46.3265	45.3711		43.2693	47.8834	50.7139	43.2929	46.2899			0.028923	no	0.987619	no			46.557	39.982	45.1923	36.7901	42.1303		56.382	48.9188	50.9389	48.0002	51.06			0.277333	no	0.143506	no
gnl|CMER|CMI237C	hypothetical protein, conserved			200.425	189.312	177.535	172.679	184.988		180.315	170.892	171.857	190.466	178.382			-0.0524551	no	0.987619	no			192.932	182.728	198.348	200.174	193.546		227.148	218.464	223.585	224.63	223.457			0.207321	no	0.137658	no
gnl|CMER|CMI238C	6,7-dimethyl-8-ribityllumazine (DMRL/Lumazine/Riboflavin) synthase			268.909	255.98	252.699	259.031	259.155		248.063	239.922	238.307	240.64	241.733			-0.100401	no	0.987619	no			297.997	285.356	279.926	279.845	285.781		239.46	233.299	222.369	210.364	226.373			-0.336207	no	7.0946e-07	yes
gnl|CMER|CMI240C	(3R)-hydroxymyristoyl-ACP dehydratase, precursor			358.946	307.675	301.668	310.322	319.653		320.661	303.733	308.41	321.11	313.478			-0.0281386	no	0.99885	no			327.289	382.599	366.502	351.08	356.867		330.454	318.514	308.597	314.13	317.924			-0.166706	no	0.000207387	yes
gnl|CMER|CMI241C	similar to carboxy-terminal proteinase			96.6143	91.0523	87.4294	93.4986	92.1486		92.8431	82.9988	99.1372	98.606	93.3963			0.019402	no	0.987619	no			90.1794	88.1424	93.4145	85.7377	89.3685		108.96	94.7337	94.2637	96.946	98.7257			0.14366	no	0.945166	no
gnl|CMER|CMI242C	hypothetical protein			1238.7	1534.19	1499.5	1726.69	1499.77		1479.54	1425.95	1556.33	1625.51	1521.83			0.021069	no	0.987619	no			958.929	1087.12	1232.88	1384.56	1165.87		1189.89	1434.57	1697.79	1695.18	1504.36			0.367739	no	0.132939	no
gnl|CMER|CMI243C	plastid terminal oxidase			309.423	299.118	272.399	299.114	295.013		282.14	280.238	289.58	272.13	281.022			-0.0700971	no	0.987619	no			315.727	302.411	282.063	306.623	301.706		386.149	358.975	364.389	349.849	364.841			0.274124	no	0.0162044	no
gnl|CMER|CMI244C	plastid terminal oxidase			225.234	253.248	220.02	225.386	230.972		236.026	232.18	244.82	237.695	237.68			0.0413034	no	0.987619	no			292.603	289.866	268.587	268.138	279.798		354.602	319.352	314.438	311.333	324.931			0.215747	no	0.164579	no
gnl|CMER|CMI245C	hypothetical protein			116.524	109.596	106.605	110.636	110.84		112.205	114.119	104.45	102.736	108.377			-0.0324212	no	0.997527	no			109.245	96.3171	107.115	107.806	105.121		110.786	116.61	118.213	96.7097	110.58			0.0730364	no	0.436478	no
gnl|CMER|CMI248C	photosystem II 12 kD extrinsic protein			4846.92	5572.58	5498.84	5358.58	5319.23		5703.65	5389.86	5568.22	5512.49	5543.56			0.0595941	no	0.987619	no			5149.76	5395.62	4916.58	5140.6	5150.64		4306.63	5377.74	5333.25	5190.19	5051.95			-0.0279105	no	0.0948371	no
gnl|CMER|CMI249C	similar to syntaxin			190.462	170.551	166.934	169	174.237		164.436	154.428	164.473	173.888	164.306			-0.084662	no	0.987619	no			174.902	158.575	157.364	161.002	162.961		191.193	174.117	168.314	168.734	175.589			0.107683	no	0.57837	no
gnl|CMER|CMI250C	similar to Golgi SNARE protein			71.2804	72.8935	72.0888	75.1886	72.8628		65.2696	67.1863	63.6598	71.5744	66.9225			-0.122691	no	0.987619	no			60.1547	66.8227	64.4629	64.7889	64.0573		79.9387	80.8697	78.2385	79.632	79.6697			0.314669	no	0.0291651	no
gnl|CMER|CMI251C	heat shock protein ClpB			159.895	150.83	152.184	155.952	154.715		149.449	148.94	168.568	157.669	156.156			0.0133781	no	0.987619	no			130.143	133.8	138.548	138.796	135.322		135.239	127.672	122.566	122.9	127.094			-0.0904952	no	0.00018191	yes
gnl|CMER|CMI252C	DNA topoisomerase I			184.259	167.963	159.476	166.629	169.582		162.096	161.904	161.497	164.365	162.466			-0.0618462	no	0.987619	no			172.488	166.347	173.393	161.46	168.422		181.047	161.306	163.622	155.79	165.442			-0.0257591	no	0.00362035	yes
gnl|CMER|CMI253C	hypothetical protein			226.219	192.418	197.867	186.875	200.845		199.623	176.721	206.872	191.774	193.748			-0.0519024	no	0.987619	no			263.541	245.055	244.415	249.902	250.729		245.347	216.713	209.643	210.672	220.593			-0.184736	no	6.27102e-05	yes
gnl|CMER|CMI254C	hypothetical protein			110.001	93.9046	97.3199	91.7725	98.2494		103.33	92.7015	94.2045	85.2492	93.8712			-0.0657656	no	0.987619	no			92.5889	88.5819	91.2437	89.8874	90.5755		113.597	87.44	82.5403	102.338	96.4789			0.0910934	no	0.636767	no
gnl|CMER|CMI255C	importin beta-3 subunit (Karyopherin beta-3 subunit) (Ran-binding protein 5)			263.037	245.605	245.409	239.999	248.513		243.71	242.111	253.01	232.086	242.729			-0.0339715	no	0.987619	no			262.831	257.401	264.123	260.917	261.318		243.665	222.062	215.208	220.528	225.366			-0.213539	no	5.16991e-06	yes
gnl|CMER|CMI257C	hypothetical protein			58.5103	60.7015	61.2449	68.9341	62.3477		70.9378	66.8106	60.2036	65.3791	65.8328			0.0784689	no	0.987619	no			34.9976	39.4738	47.4831	48.1511	42.5264		66.1355	60.0308	59.4217	59.8529	61.3602			0.528945	no	0.0031908	yes
gnl|CMER|CMI258C	hypothetical protein, conserved			56.4339	57.5696	44.2765	55.5799	53.465		50.446	56.3066	59.1998	52.0336	54.4965			0.0275704	no	0.987619	no			55.2865	53.7273	52.4192	54.0115	53.8611		71.1577	56.8209	57.0072	59.447	61.1082			0.182122	no	0.590567	no
gnl|CMER|CMI260C	hypothetical protein			77.4121	76.0627	84.3439	74.9352	78.1885		75.4132	70.4534	84.3398	81.3448	77.8878			-0.00555873	no	0.99885	no			75.7397	78.0491	78.8117	76.2555	77.214		95.5193	84.2866	92.731	82.2255	88.6906			0.199918	no	0.439217	no
gnl|CMER|CMI261C	hypothetical protein, conserved			87.8456	85.6152	96.269	98.9132	92.1608		104.394	104.402	87.8331	92.941	97.3926			0.0796593	no	0.987619	no			89.8976	83.2849	100.309	92.2928	91.446		105.277	108.862	107.355	103.52	106.254			0.216521	no	0.383371	no
gnl|CMER|CMI262C	NADH dehydrogenase I (Complex I) alpha subcomplex 6 (B14)			161.509	143.156	145.502	136.419	146.647		137.963	134.615	140.514	147.124	140.054			-0.0663613	no	0.987619	no			125.246	145.087	129.792	133.712	133.459		163.037	155.732	134.995	139.59	148.338			0.152494	no	0.886506	no
gnl|CMER|CMI263C	similar to AtRer1A (Arabidopsis)			77.5837	89.9213	79.0076	80.1821	81.6737		81.1864	77.2556	81.956	71.5847	77.9957			-0.0664767	no	0.987619	no			83.0887	82.7941	95.9813	95.6945	89.3897		92.6926	81.1695	90.5043	87.8399	88.0515			-0.0217596	no	0.0413268	no
gnl|CMER|CMI264C	ATP-binding cassette, sub-family F (GCN), member 2			75.6283	69.3395	67.7167	69.367	70.5129		74.2634	73.0218	70.4332	71.4492	72.2919			0.0359476	no	0.987619	no			65.3679	61.6916	62.7511	68.5939	64.6011		76.2642	62.2372	64.9727	66.6297	67.5259			0.0638822	no	0.229172	no
gnl|CMER|CMI265C	hypothetical protein			129.874	139.272	134.566	141.399	136.278		119.523	141.169	133.058	117.109	127.715			-0.0936269	no	0.987619	no			93.5739	97.3371	112.479	96.4246	99.9537		167.871	159.467	141.622	155.81	156.193			0.643996	no	0.000123737	yes
gnl|CMER|CMI266C	hypothetical protein			143.665	132.257	122.274	135.281	133.369		130.927	152.876	124.923	118.176	131.725			-0.017892	no	0.99885	no			151.129	137.114	145.663	141.502	143.852		217.145	172.743	163.193	173.659	181.685			0.336853	no	0.0276224	no
gnl|CMER|CMI267C	similar to L-isoaspartate (D-aspartate) O-methyltransferase			125.758	124.867	124.477	133.4	127.125		130.174	125.771	123.235	136.214	128.848			0.0194208	no	0.987619	no			117.968	127.253	119.861	131.57	124.163		189.919	167.055	164.332	162.366	170.918			0.46107	no	7.94031e-05	yes
gnl|CMER|CMI268C	hypothetical protein, conserved			133.694	128.01	126.747	133.273	130.431		136.695	129.352	122.167	138.929	131.786			0.0149089	no	0.987619	no			120.074	111.21	111.923	114.323	114.382		138.562	138.305	158.869	141.063	144.2			0.334203	no	0.0072903	yes
gnl|CMER|CMI270C	similar to carbonic anhydrase precursor			282.196	256.926	229.637	242.99	252.937		261.096	261.048	238.873	239.653	250.168			-0.0158855	no	0.99885	no			261.035	256.825	235.831	212.682	241.593		282.969	237.546	234.045	228.814	245.844			0.0251604	no	0.159765	no
gnl|CMER|CMI271C	MGDG synthase			103.505	106.838	92.8238	96.6781	99.9612		98.7437	96.4868	92.4931	103.951	97.9185			-0.0297865	no	0.996661	no			116.021	112.706	108.37	111.671	112.192		130.05	112.254	122.282	119.12	120.926			0.108158	no	0.517689	no
gnl|CMER|CMI273C	dihydrolipoamide S-acetyltransferase, precursor			76.8642	74.9315	72.344	70.6997	73.7098		75.5422	75.7232	75.2491	66.1828	73.1743			-0.0105196	no	0.997491	no			80.4901	83.6984	85.8613	82.9162	83.2415		77.9542	73.9462	69.4018	75.9556	74.3145			-0.16366	no	4.46089e-05	yes
gnl|CMER|CMI275C	hypothetical protein			40.5297	36.9388	34.8115	31.1148	35.8487		35.6336	35.166	36.8476	32.4697	35.0292			-0.033362	no	0.99885	no			38.6241	36.3527	40.3004	40.0807	38.8394		52.5583	43.0168	47.7087	43.5667	46.7126			0.266289	no	0.0798166	no
gnl|CMER|CMI276C	probable SAC1 (supressor of actin mutations 1) protein			52.8198	44.1733	43.9065	42.573	45.8682		48.2524	46.7826	44.6555	45.5272	46.3044			0.0136567	no	0.987619	no			49.4575	45.8649	47.7438	47.0922	47.5396		58.6108	50.2617	50.0641	49.0691	52.0014			0.129421	no	0.85052	no
gnl|CMER|CMI278C	hypothetical protein			53.489	50.341	53.3144	52.8906	52.5088		51.0375	53.1037	52.1129	55.5593	52.9534			0.0121643	no	0.987619	no			49.7756	48.467	54.2465	49.9735	50.6157		66.1827	56.994	64.3863	59.067	61.6575			0.284693	no	0.0455782	no
gnl|CMER|CMI281C	cytochrome b6/f complex iron-sulfur subunit, precursor			1498.52	1557.98	1547.96	1519.55	1531		1639.9	1501.52	1531.32	1549.2	1555.48			0.0228842	no	0.987619	no			1244.81	1237.98	1185.35	1231.46	1224.9		1021.71	1068.48	1102.76	1087.17	1070.03			-0.195014	no	6.31188e-05	yes
gnl|CMER|CMI283C	receptor for activated protein kinase C			653.454	653.397	664.172	639.6	652.656		665.981	653.883	654.816	632.036	651.679			-0.00216127	no	0.987619	no			729.575	691.744	748.406	667.941	709.417		412.616	436.572	420.92	443.664	428.443			-0.727531	no	1.37104e-08	yes
gnl|CMER|CMI284C	hypothetical protein			119.245	111.225	115.341	119.428	116.31		120.975	124.232	116.863	115.086	119.289			0.0364876	no	0.987619	no			81.7903	87.5469	88.5501	84.839	85.6816		156.37	144.204	159.128	145.252	151.238			0.819767	no	2.03284e-08	yes
gnl|CMER|CMI286C	hypothetical protein			36.8806	33.958	30.5054	35.2611	34.1513		25.6386	28.8334	34.9744	33.4439	30.7226			-0.15264	no	0.987619	no			6.98504	7.70105	5.99965	5.08239	6.44203		8.4454	9.29435	11.8148	11.9716	10.3815			0.688433	no	0.00745401	yes
gnl|CMER|CMI288C	hypothetical protein			107.156	107.25	101.76	104.724	105.223		110.672	102.002	107.184	112.3	108.039			0.0381136	no	0.987619	no			49.865	52.0906	54.5607	48.5392	51.2639		74.7966	66.7313	72.7285	67.7724	70.5072			0.459828	no	0.000111508	yes
gnl|CMER|CMI290C	manganese-stabilzing protein precursor			5712.71	6018.58	6023.39	5700.54	5863.8		5881.01	6016.19	6362.4	5572.66	5958.07			0.023007	no	0.987619	no			5477.7	5397.05	5314.99	5394.67	5396.1		5122.4	5249.04	5242.69	5057.92	5168.01			-0.0623078	no	0.00228828	yes
gnl|CMER|CMI291C	similar to replication protein A 30kDa			267.155	269.495	288.65	328.983	288.571		285.055	292.839	299.494	313.702	297.772			0.0452835	no	0.987619	no			214.185	210.353	264.408	225.223	228.542		187.321	197.37	224.403	213.865	205.74			-0.151641	no	0.00586917	yes
gnl|CMER|CMI292C	branchpoint bridging protein Msl5p			122.105	116.913	123.57	121.737	121.081		113.425	121.699	110.201	127.523	118.212			-0.0345962	no	0.987619	no			124.652	138.69	138.239	131.432	133.253		136.595	126.307	129.842	129.49	130.559			-0.0294731	no	0.00693533	yes
gnl|CMER|CMI293C	alpha,alpha-trehalose-phosphate synthase (UDP-forming)			158.025	144.324	141.22	146.13	147.425		138.675	132.845	149.876	142.242	140.909			-0.0652143	no	0.987619	no			146.174	138.368	145.74	138.056	142.085		150.91	140.112	147.159	136.814	143.749			0.0168008	no	0.0136561	no
gnl|CMER|CMI294C	isoamylase			322.288	323.83	303.102	314.376	315.899		311.356	319.621	284.578	313.367	307.231			-0.0401419	no	0.987619	no			273.831	246.709	321.605	330.731	293.219		410.476	380.961	381.863	392.573	391.468			0.416917	no	0.0065396	yes
gnl|CMER|CMI295C	phenylalanine--tRNA ligase alpha subunit			75.321	71.5168	65.6474	78.6714	72.7891		71.9662	66.6395	70.3319	62.7151	67.9132			-0.100032	no	0.987619	no			52.8944	62.5224	56.2678	60.3579	58.0106		89.8558	76.1111	79.0868	77.3141	80.592			0.474319	no	0.000416319	yes
gnl|CMER|CMI298C	thioredoxin reductase (NADPH)			219.896	199.665	203.389	209.153	208.026		218.812	217.671	218.452	225.909	220.211			0.0821243	no	0.987619	no			165.066	154.195	176.926	156.67	163.214		175.475	164.82	170.522	167.033	169.463			0.0541989	no	0.104599	no
gnl|CMER|CMI299C	serine O-acetyltransferase			79.0059	58.8692	67.6218	65.0831	67.645		68.0365	73.0576	70.6155	74.0407	71.4376			0.0786998	no	0.987619	no			51.7518	55.4845	48.4576	53.4506	52.2861		70.8563	60.2229	66.0466	61.0673	64.5483			0.30395	no	0.0445889	no
gnl|CMER|CMI300C	uracil-DNA-glycosylase			222.861	227.003	225.664	234.063	227.398		220.588	228.958	223.387	231.021	225.988			-0.0089711	no	0.99885	no			127.775	130.564	144.939	141.88	136.29		161.889	148.734	151.724	158.489	155.209			0.187538	no	0.407752	no
gnl|CMER|CMI301C	similar to glycosyl transferase			62.4982	61.6431	66.7832	61.9166	63.2103		55.3156	62.8643	63.3653	62.7009	61.0615			-0.0498957	no	0.987619	no			50.4416	52.7093	52.9998	53.7334	52.471		58.098	53.0168	59.3463	51.8343	55.5738			0.0828851	no	0.388634	no
gnl|CMER|CMI302C	similar to Golgi transport protein GOT1			48.0483	46.4405	66.3073	56.874	54.4175		54.6877	44.6438	62.3615	54.6235	54.0791			-0.00900006	no	0.99885	no			57.7991	67.1626	58.7539	52.3635	59.0198		63.261	65.6095	57.2512	52.2232	59.5862			0.0137806	no	0.334764	no
gnl|CMER|CMI304C	mitochondrial ribosomal protein S1 precursor			1739	1655.16	1637.86	1590.88	1655.72		1654.54	1639.09	1611.93	1595.88	1625.36			-0.0267029	no	0.997527	no			1721.96	1624.61	1643.91	1616.9	1651.85		1116.25	1103.2	1065.79	1047.88	1083.28			-0.608674	no	1.09274e-08	yes
gnl|CMER|CMI306C	L-lactate dehydrogenase			197.555	180.854	165.544	172.866	179.205		165.271	161.705	191.578	168.223	171.694			-0.0617681	no	0.987619	no			221.897	215.513	223.296	210.191	217.724		294.179	269.508	284.276	260.844	277.202			0.348434	no	0.000342825	yes
gnl|CMER|CMJ002C	L-lactate dehydrogenase			94.4687	90.5019	82.1422	87.9705	88.7708		87.0389	82.1049	95.4362	87.5474	88.0318			-0.0120599	no	0.99885	no			115.98	116.664	126.233	119.476	119.588		152.529	144.125	149.692	140.351	146.675			0.294544	no	0.0111329	no
gnl|CMER|CMJ005C	similar to cell surface glycoprotein			95.0544	92.2755	92.701	90.1803	92.5528		90.9743	97.0308	100.628	85.278	93.4777			0.0143456	no	0.987619	no			83.8362	81.9098	75.2952	69.7446	77.6964		124.314	105.323	108.348	111.064	112.262			0.530951	no	7.19732e-05	yes
gnl|CMER|CMJ008C	similar to retinoblastoma-binding protein 5			71.8741	65.6856	70.6384	68.5719	69.1925		64.2695	72.7537	66.8219	72.0398	68.9712			-0.00462163	no	0.997491	no			70.0433	69.4791	69.4691	68.8584	69.4625		102.141	87.3078	98.2533	91.0258	94.6819			0.446854	no	5.32804e-05	yes
gnl|CMER|CMJ009C	cycloartenol synthase			90.4701	80.1485	84.9886	80.2164	83.9559		82.9094	90.6181	83.068	80.1384	84.1835			0.00390567	no	0.987619	no			94.7245	93.7412	89.5114	86.904	91.2203		106.497	94.4403	91.0133	94.8618	96.703			0.0842062	no	0.307393	no
gnl|CMER|CMJ010C	hypothetical protein			88.358	84.5802	67.4143	72.4181	78.1926		78.2926	78.5302	88.9668	74.1793	79.9922			0.0328267	no	0.987619	no			89.203	82.1282	79.3971	87.1039	84.4581		108.785	85.5902	91.3077	81.5988	91.8204			0.12058	no	0.835239	no
gnl|CMER|CMJ011C	similar to 26S proteasome regulatory subunit RPN12			74.1191	59.1599	71.1354	64.8714	67.3215		66.4156	65.0621	67.2173	58.7349	64.3575			-0.0649583	no	0.987619	no			65.3905	61.5771	78.7141	68.3249	68.5017		71.2527	71.3797	68.4815	73.3122	71.1065			0.0538427	no	0.367485	no
gnl|CMER|CMJ012C	hypothetical protein			87.7189	80.9505	81.8496	81.2785	82.9494		78.5615	83.204	84.7554	83.4627	82.4959			-0.00790876	no	0.997527	no			83.921	82.4121	84.0551	78.251	82.1598		94.9504	74.5843	81.3035	80.5914	82.8574			0.0121979	no	0.0694377	no
gnl|CMER|CMJ013C	similar to CCR4-NOT transcription complex, subunit 2; NOT2			111.872	102.231	99.1766	101.854	103.783		93.3692	103.34	106.177	98.7139	100.4			-0.0478161	no	0.987619	no			91.5895	86.0207	92.1781	91.2666	90.2637		112.144	92.2397	106.091	100.798	102.818			0.187879	no	0.402961	no
gnl|CMER|CMJ014C	mercuric reductase			146.181	139.72	120.399	133.223	134.881		123.476	140.876	140.18	142.076	136.652			0.0188232	no	0.987619	no			137.967	131.008	144.859	143.726	139.39		151.03	145.139	150.681	147.137	148.497			0.0913045	no	0.315118	no
gnl|CMER|CMJ015C	hypothetical protein, conserved			114.346	91.4021	88.5611	91.7918	96.5252		98.0631	95.6051	102.354	94.033	97.5138			0.0147018	no	0.987619	no			100.262	109.504	102.899	102.153	103.704		97.9397	97.95	89.3068	89.94	93.7841			-0.145062	no	0.000398073	yes
gnl|CMER|CMJ016C	aspartate kinase			473.515	428.352	424.527	435.325	440.43		446.166	433.25	420.04	431.357	432.703			-0.0255338	no	0.99885	no			460.917	438.575	417.108	410.738	431.835		368.39	357.372	338.542	338.722	350.756			-0.300009	no	3.93244e-06	yes
gnl|CMER|CMJ017C	hypothetical protein			81.8879	74.2156	72.9737	76.5796	76.4142		70.0655	71.5397	78.4727	80.4545	75.1331			-0.0243918	no	0.99885	no			54.4634	50.9028	53.4385	52.3177	52.7806		50.4725	56.6142	59.4359	59.8403	56.5907			0.100558	no	0.70427	no
gnl|CMER|CMJ018C	hypothetical protein			66.4827	54.8529	58.3919	63.9017	60.9073		59.0286	62.4809	59.4043	66.6981	61.903			0.0233939	no	0.987619	no			41.7917	45.3928	47.7037	45.46	45.087		45.1476	46.2943	46.8361	54.6649	48.2357			0.0973884	no	0.666742	no
gnl|CMER|CMJ019C	hypothetical protein			62.8899	62.8208	62.3747	58.4664	61.6379		60.0752	59.2137	58.4203	62.3014	60.0026			-0.0387926	no	0.987619	no			62.7439	61.2659	61.0471	59.6676	61.1811		68.9081	63.4278	64.7582	67.7105	66.2011			0.11377	no	0.638384	no
gnl|CMER|CMJ020C	hypothetical protein, conserved			83.5368	70.0684	75.8302	74.8585	76.0735		69.3378	68.4159	79.1327	74.896	72.9456			-0.0605725	no	0.987619	no			63.2978	67.8277	67.0385	74.476	68.16		81.5569	81.7108	83.6948	88.3953	83.8394			0.298704	no	0.0797969	no
gnl|CMER|CMJ021C	probable 1-acylglycerol-3-phosphate O-acyltransferase			0	0	0.223724	0	0.055931		0	0	0	0	0		cut-off	#NUM!	no	0.987619	no			0.524033	0.71924	0.234671	0	0.369486		0.522286	0.457358	0	0	0.244911		cut-off	-0.593264	no	0.664746	no
gnl|CMER|CMJ023C	hypothetical protein, conserved			129.767	114.679	102.81	111.98	114.809		121.443	117.834	114.712	125.45	119.86			0.0621132	no	0.987619	no			140.864	126.538	134.644	128.985	132.758		149.948	125.696	136.25	130.93	135.706			0.0316894	no	0.057127	no
gnl|CMER|CMJ024C	similar to plant adhesion molecule 1 (PAM1)			89.2519	93.4736	81.8644	84.2467	87.2092		84.4742	89.7664	80.3408	86.6882	85.3174			-0.0316393	no	0.990834	no			71.865	71.3754	73.6573	78.8024	73.925		132.572	119.381	120.361	115.151	121.866			0.721165	no	1.09926e-07	yes
gnl|CMER|CMJ027C	glycerol-3-phosphate O-acyltransferase			193.368	166.51	175.047	166.787	175.428		155.347	169.304	170.084	163.271	164.501			-0.0927779	no	0.987619	no			194.91	185.972	173.727	186.929	185.385		143.823	149.411	145.938	150.082	147.313			-0.331634	no	2.35964e-06	yes
gnl|CMER|CMJ029C	hypothetical protein			150.929	140.296	148.507	134.008	143.435		142.262	144.756	136.614	150.975	143.652			0.00218146	no	0.987619	no			155.329	156.015	136.057	137.484	146.221		126.874	132.702	112.733	122.317	123.656			-0.241816	no	0.000242651	yes
gnl|CMER|CMJ030C	hypothetical protein			27.2326	26.1426	30.011	27.297	27.6708		28.4577	28.7304	25.8874	24.11	26.7964			-0.0463259	no	0.990647	no			20.4472	22.3778	22.0836	21.7861	21.6736		22.1771	18.7203	20.7472	18.5887	20.0583			-0.11174	no	0.0060023	yes
gnl|CMER|CMJ033C	hypothetical protein			94.036	89.1325	81.186	89.8171	88.5429		79.1044	87.091	85.1801	83.2151	83.6477			-0.0820515	no	0.987619	no			71.5468	71.9261	73.9166	80.3129	74.4256		120.723	112.7	112.422	109.833	113.919			0.614142	no	5.20089e-06	yes
gnl|CMER|CMJ034C	bZIP transcription factor			212.747	209.128	208.421	198.338	207.159		199.684	195.048	205.249	191.408	197.847			-0.0663502	no	0.987619	no			223.358	218.158	197.965	189.929	207.353		278.313	262.056	247.322	249.89	259.395			0.323065	no	0.0111329	no
gnl|CMER|CMJ036C	cytochrome c oxidase (Complex IV) subunit VIa			408.711	366.998	384.099	383.642	385.863		423.505	361.094	368.172	418.607	392.844			0.025871	no	0.987619	no			362.842	383.312	368.92	367.379	370.613		296.292	296.884	336.401	320.491	312.517			-0.24598	no	6.19237e-05	yes
gnl|CMER|CMJ037C	probable GTP-binding protein			223.388	220.268	228.889	215.212	221.939		232.732	224.446	225.758	231.028	228.491			0.0419715	no	0.987619	no			211.642	206.102	211.426	212.492	210.416		203.379	206.319	215.616	204.064	207.345			-0.0212109	no	0.00394228	yes
gnl|CMER|CMJ038C	similar to hydrolase, conserved unknown protein			377.648	377.643	355.163	359.456	367.478		362.365	364.736	352.503	369.175	362.195			-0.0208909	no	0.99885	no			358.879	389.348	349.526	345.947	360.925		308.393	314.39	316.735	311.59	312.777			-0.206564	no	4.49372e-05	yes
gnl|CMER|CMJ039C	ATP-binding cassette, sub-family A	up		40.3727	37.3531	30.6644	34.8142	35.8011		33.9511	36.6926	36.6736	36.5038	35.9553			0.00620016	no	0.987619	no			30.9264	31.7083	34.4205	29.543	31.6496		72.7911	64.0498	65.5394	62.5957	66.244			1.0656	yes, >1	6.48986e-09	yes
gnl|CMER|CMJ042C	glyceraldehyde-3-phosphate dehydrogenase			2325.47	2236.4	2167.6	2129.39	2214.72		2319.29	2256.48	2187.33	2165.71	2232.2			0.011345	no	0.987619	no			2102.82	2040.22	1927.58	1866.86	1984.37		1481.84	1505.84	1424.07	1371.41	1445.79			-0.456825	no	5.96022e-07	yes
gnl|CMER|CMJ043C	phycocyanobilin lyase alpha subunit			217.257	210.35	188.164	199.108	203.72		192.738	209.199	194.306	199.645	198.972			-0.0340217	no	0.987619	no			195.988	189.685	191.751	198.612	194.009		223.43	226.811	209.746	195.851	213.959			0.141214	no	0.968726	no
gnl|CMER|CMJ044C	phycocyanobilin lyase beta subuni			114.777	103.483	105.052	107.668	107.745		99.7772	104.283	101.207	104.182	102.362			-0.0739351	no	0.987619	no			97.5422	98.1146	99.3859	103.479	99.6304		112.968	102.039	107.961	95.1648	104.533			0.0693035	no	0.270278	no
gnl|CMER|CMJ045C	hypothetical protein			67.6051	60.9141	58.6805	59.4318	61.6579		60.84	57.8208	58.3879	62.6944	59.9358			-0.0408681	no	0.987619	no			66.9894	61.8008	67.6259	62.2809	64.6742		68.3772	68.0669	67.7278	65.8472	67.5048			0.0617987	no	0.123719	no
gnl|CMER|CMJ046C	similar to kinetoplast-associated protein			253.844	239.146	217.238	219.802	232.508		241.171	221.037	228.19	214.701	226.275			-0.0392026	no	0.987619	no			205.932	203.925	214.084	209.735	208.419		248.887	220.644	214.086	206.298	222.479			0.0941831	no	0.38905	no
gnl|CMER|CMJ047C	histidine--tRNA ligase			234.687	221.769	213.43	218.238	222.031		220.11	222.091	235.496	224.668	225.591			0.0229497	no	0.987619	no			224.674	230.311	223.266	226.339	226.148		200.364	188.731	198.261	183.907	192.816			-0.230044	no	1.68809e-06	yes
gnl|CMER|CMJ049C	hypothetical protein, conserved			75.1745	67.0378	65.5362	66.9278	68.6691		67.4457	65.2513	61.7956	70.4098	66.2256			-0.0522719	no	0.987619	no			61.9067	63.562	64.6563	65.766	63.9728		79.4841	72.7532	79.768	75.2255	76.8077			0.263793	no	0.0162195	no
gnl|CMER|CMJ050C	hypothetical protein, conserved			78.3513	82.0801	82.0674	72.3076	78.7016		68.1019	74.4638	76.1967	77.5006	74.0657			-0.0875865	no	0.987619	no			69.5713	75.7066	69.2752	70.1896	71.1857		89.6967	75.0169	85.6817	84.079	83.6186			0.232237	no	0.170487	no
gnl|CMER|CMJ051C	NADP-dependent malic enzyme			150.196	137.46	135.06	130.463	138.295		134.515	124.079	132.984	134.24	131.455			-0.0731834	no	0.987619	no			132.278	128.272	138.011	129.64	132.05		126.64	119.923	120.228	134.714	125.376			-0.0748218	no	0.00139406	yes
gnl|CMER|CMJ052C	hypothetical protein, conserved			63.62	60.5541	55.9013	60.9125	60.247		53.8139	60.2983	62.4133	56.793	58.3296			-0.0466595	no	0.987619	no			47.9576	47.7377	48.4843	50.7576	48.7343		66.1202	58.2809	58.5202	59.5188	60.61			0.314618	no	0.00540198	yes
gnl|CMER|CMJ053C	hypothetical protein			171.74	156.351	150.874	149.668	157.158		157.012	156.803	144.572	153.393	152.945			-0.0392041	no	0.987619	no			173.099	167.534	167.809	161.687	167.532		151.729	136.008	112.9	116.645	129.321			-0.373486	no	2.83857e-05	yes
gnl|CMER|CMJ054C	glutamyl-tRNA reductase			963.289	911.956	926.383	931.697	933.331		915.775	918.904	946.774	907.697	922.288			-0.0171722	no	0.99885	no			801.832	788.924	790.456	848.008	807.305		1003.15	872.521	847.452	836.185	889.827			0.140411	no	0.996406	no
gnl|CMER|CMJ055C	2-oxoglutarate dehydrogenase E2 component (dihydrolipoamide succinyltransferase)			279.962	278.923	260.906	263.535	270.832		278.524	275.856	273.387	281.567	277.334			0.0342266	no	0.987619	no			326.64	319.577	308.463	312.639	316.83		347.548	335.836	334.196	343.701	340.32			0.103184	no	0.454998	no
gnl|CMER|CMJ056C	similar to vesicle transport v-SNARE protein			79.5837	94.2861	86.4368	93.126	88.3581		91.1722	96.9705	92.93	96.4544	94.3818			0.095145	no	0.987619	no			105.092	97.5333	105.841	98.9288	101.849		74.174	91.7205	90.36	82.6712	84.7314			-0.265461	no	0.000843512	yes
gnl|CMER|CMJ057C	60S ribosomal protein L19			1049.84	1074.96	1111.45	1066.71	1075.74		1095.52	1083.74	1031.55	1104.8	1078.9			0.00423602	no	0.987619	no			1028.97	1025.14	1065.8	1045.2	1041.28		782.65	863.656	893.877	895.004	858.797			-0.277964	no	3.51961e-05	yes
gnl|CMER|CMJ060C	hypothetical protein, conserved			158.867	163.684	148.461	150.509	155.38		168.661	159.619	163.29	167.281	164.713			0.0841488	no	0.987619	no			152.417	144.37	135.709	142.391	143.722		179.083	174.764	172.087	167.413	173.337			0.2703	no	0.0822379	no
gnl|CMER|CMJ061C	hypothetical protein			58.769	56.7715	58.2039	53.6225	56.8417		52.9341	54.4117	52.6743	55.9578	53.9945			-0.0741381	no	0.987619	no			52.5837	51.0869	47.3424	52.1661	50.7948		76.6095	62.2321	67.7003	65.8247	68.0916			0.422798	no	0.000409143	yes
gnl|CMER|CMJ062C	similar to acetyltransferase, GNAT family			178.093	171.554	176.22	171.584	174.363		172.266	166.736	184.936	164.405	172.086			-0.0189617	no	0.99885	no			182.155	188.174	176.196	159.883	176.602		183	185.687	195.602	194.91	189.8			0.103975	no	0.65579	no
gnl|CMER|CMJ064C	hypothetical protein			104.974	100.559	99.9554	93.0108	99.6246		97.3303	97.2752	95.8458	94.9052	96.3391			-0.0483804	no	0.987619	no			83.4737	80.8082	90.6238	89.6733	86.1447		119.792	106.858	108.397	106.853	110.475			0.358884	no	0.000603839	yes
gnl|CMER|CMJ065C	hypothetical protein			189.732	198.826	205.707	203.286	199.388		165.687	177.138	191.011	184.841	179.669			-0.150235	no	0.987619	no			131.297	135.065	151.822	162.971	145.289		211.268	179.153	211.799	205.203	201.856			0.4744	no	0.000819405	yes
[truncated: 3,312 more rows]

## Sheet: Sheet2. E2F RD-CUL1 DMSO Rapa
		Responce of DEGs to the E2F knockdown in the E2FRD-CUL1					mRNA level (TPM) in the E2FRD-CUL1, 6 h DMSO						mRNA level (TPM) in the E2FRD-CUL1, 6 h rapamycin						Comparison between E2FRD-CUL1 6 h DMSO and E2FRD-CUL1 6 h rapamycin							mRNA level (TPM) in the E2FRD-CUL1, 8 h DMSO						mRNA level (TPM) in the E2FRD-CUL1, 8 h rapamycin						Comparison between E2FRD-CUL1 8 h DMSO and E2FRD-CUL1 8 h rapamycin
[truncated: 4,774 more rows]
