# Supplementary material for: Development of a rapamycin-inducible protein-knockdown system in the unicellular red alga Cyanidioschyzon merolae
Source: Plant Physiol. 2024 Jun 4;196(1):77–94. doi: 10.1093/plphys/kiae316 (PMC11376382; doi:10.1093/plphys/kiae316)
Supplement: kiae316_Supplementary_Data [file kiae316_supplementary_data.zip › Supplementary Table S2.xlsx]

## Sheet: Sheet1
Supplementary Table S2. List of nucleotide sequences of the linear DNA introduced into C. merolae in this study.
Strain name			Description	Sequences
mVenus
	URA/CMK046C HR1		from 2300 to 898-bp upstream of the URA orf	cttcaagaaaagaggatcttttgccgtgatgccgaaaaataagtgtcccgcaacttctataaccaagttgtggaacaaactggtccaaacacgaaatggtttccctccatccaacgaaaataagaaaacaaagttggctcagcgaatcgaaagcccctttcgcaaacacggagtagatttatattcacgcgcagacgcctcgcagcctttatcgaccagccacgtgctgtcggcctcagagtctccttctggacttccacccggagaggctgccccataaagttcgctcgcgtcagcgcagcgggtctcgccttctgcaccgcacatctgctgatattgatggcagcattaaagtcttggtacgcgaactccatgcatttattacttctggatgaactc…
mVenus cassette	EFTU/CMS502C promoter		a 500-bp upstream flanking sequence of the EFTU orf	gaaccgaacagccagaactcattcggttgctgcgattttctcccaaacacacaccttgacgctcgtatatcgctcgtaagttgttcgtaaagtgctcagtaaggcttgtaccaacggtttcgctccaacatcaacagcagcggcaacagttgcgtttccaaagcctttccagtctcgggcgacaacgcgatataggtcgctgctgtgggcgtgatcgccgctcctcgtttcgtccacgcacacctagacagacgttctgtctcgccttgcgcacttggagcagcacacacagcgtcgttgtgctttgaggtgctgagctgggtaccttctgatccttcacgtccgatcaggtgaggcgggggttttcgaagagtcaattattgagtggacggagaacgc…
	mVenus		codon-optimized to C. merolae	ATGGTTAGCAAGGGCGAAGAGCTGTTTACGGGCGTGGTCCCAATCCTGGTGGAACTCGACGGCGATGTCAACGGTCACAAATTCTCGGTGTCGGGCGAGGGCGAGGGTGATGCAACCTACGGCAAGCTGACGCTCAAGCTGATCTGCACGACCGGCAAGCTGCCAGTGCCATGGCCGACCCTGGTCACCACCCTGGGTTACGGCCTCCAGTGCTTCGCACGCTACCCGGACCACATGAAGCAGCATGATTTCTTTAAGAGCGCAATGCCAGAGGGTTACGTGCAGGAGCGCACGATCTTCTTTAAGGACGATGGCAACTACAAGACGCGCGCCGAGGTGAAGTTCGAGGGCGACACGCTGGTCAACCGCATCGAGCTCAAGGGCATCGACTTTAAAGAG…
	ubiqutin/CMK296C 3' utr		a 278-bp downstream flanking sequence of the ubiquitin orf	tgaggttttcggtggtatgtgatttacagcgaaactgctggctttgtgattgtgaaggagagactttgagcgcttcgagtggaaagtagtttcccgcgttgcgctcgcggcacagttgtggaaagcggtaaagtttgtttttctttcagagtctattgtccaaactcagttttttttgttcgggcgttctcggcaagcagttttataatatttgtttgccgaataggacgatcgtgtgcgtatatgccctgcgcagcactcgtctctgtcgtggctga
	URA/CMK046C selelection marker and HR2		the URA orf flanked with 897-bp upstream and 471-bp downstream	gaactgaggggcgaacgcagtcctccttgcattgttaagcaaaaaatattctctacaagcaatttgtgtacaatctatatggtacgctgcgtagagatttgcatgtcctgctctacagtgcgaagaagcattctattttacgcagcgggagtaaagcaaaatcgagttgaacgactatctgacgcctacgcaaagcgattccgcgtaccgtgtatctgcaaagtagcacttcttaatggtagagccgcaattgagaacgttcggagtgttttcctggttctgctggatggatttttggtaaactatatttaatcttctagtgggaggatgattgcgcgggcaaaaccatattttccaggatgagtcgtactgaaagaagcacagtattcactatgccgg…
mVenus-FRB
	URA/CMK046C HR1		from 2300 to 898-bp upstream of the URA orf	cttcaagaaaagaggatcttttgccgtgatgccgaaaaataagtgtcccgcaacttctataaccaagttgtggaacaaactggtccaaacacgaaatggtttccctccatccaacgaaaataagaaaacaaagttggctcagcgaatcgaaagcccctttcgcaaacacggagtagatttatattcacgcgcagacgcctcgcagcctttatcgaccagccacgtgctgtcggcctcagagtctccttctggacttccacccggagaggctgccccataaagttcgctcgcgtcagcgcagcgggtctcgccttctgcaccgcacatctgctgatattgatggcagcattaaagtcttggtacgcgaactccatgcatttattacttctggatgaactc…
mVenus-FRB cassette	EFTU/CMS502C promoter		a 500-bp upstream flanking sequence of the EFTU orf	gaaccgaacagccagaactcattcggttgctgcgattttctcccaaacacacaccttgacgctcgtatatcgctcgtaagttgttcgtaaagtgctcagtaaggcttgtaccaacggtttcgctccaacatcaacagcagcggcaacagttgcgtttccaaagcctttccagtctcgggcgacaacgcgatataggtcgctgctgtgggcgtgatcgccgctcctcgtttcgtccacgcacacctagacagacgttctgtctcgccttgcgcacttggagcagcacacacagcgtcgttgtgctttgaggtgctgagctgggtaccttctgatccttcacgtccgatcaggtgaggcgggggttttcgaagagtcaattattgagtggacggagaacgc…
	mVenus-FRB		codon-optimized to C. merolae. The 6×glycine linker was inserted between the mVenus and FRB.	ATGGTTAGCAAGGGCGAAGAGCTGTTTACGGGCGTGGTCCCAATCCTGGTGGAACTCGACGGCGATGTCAACGGTCACAAATTCTCGGTGTCGGGCGAGGGCGAGGGTGATGCAACCTACGGCAAGCTGACGCTCAAGCTGATCTGCACGACCGGCAAGCTGCCAGTGCCATGGCCGACCCTGGTCACCACCCTGGGTTACGGCCTCCAGTGCTTCGCACGCTACCCGGACCACATGAAGCAGCATGATTTCTTTAAGAGCGCAATGCCAGAGGGTTACGTGCAGGAGCGCACGATCTTCTTTAAGGACGATGGCAACTACAAGACGCGCGCCGAGGTGAAGTTCGAGGGCGACACGCTGGTCAACCGCATCGAGCTCAAGGGCATCGACTTTAAAGAG…
	ubiqutin/CMK296C 3' utr		a 278-bp downstream flanking sequence of the ubiquitin orf	tgaggttttcggtggtatgtgatttacagcgaaactgctggctttgtgattgtgaaggagagactttgagcgcttcgagtggaaagtagtttcccgcgttgcgctcgcggcacagttgtggaaagcggtaaagtttgtttttctttcagagtctattgtccaaactcagttttttttgttcgggcgttctcggcaagcagttttataatatttgtttgccgaataggacgatcgtgtgcgtatatgccctgcgcagcactcgtctctgtcgtggctga
	URA/CMK046C selelection marker and HR2		the URA orf flanked with 897-bp upstream and 471-bp downstream	gaactgaggggcgaacgcagtcctccttgcattgttaagcaaaaaatattctctacaagcaatttgtgtacaatctatatggtacgctgcgtagagatttgcatgtcctgctctacagtgcgaagaagcattctattttacgcagcgggagtaaagcaaaatcgagttgaacgactatctgacgcctacgcaaagcgattccgcgtaccgtgtatctgcaaagtagcacttcttaatggtagagccgcaattgagaacgttcggagtgttttcctggttctgctggatggatttttggtaaactatatttaatcttctagtgggaggatgattgcgcgggcaaaaccatattttccaggatgagtcgtactgaaagaagcacagtattcactatgccgg…
mVenus-3×FRB
	URA/CMK046C HR1		from 2300 to 898-bp upstream of the URA orf	cttcaagaaaagaggatcttttgccgtgatgccgaaaaataagtgtcccgcaacttctataaccaagttgtggaacaaactggtccaaacacgaaatggtttccctccatccaacgaaaataagaaaacaaagttggctcagcgaatcgaaagcccctttcgcaaacacggagtagatttatattcacgcgcagacgcctcgcagcctttatcgaccagccacgtgctgtcggcctcagagtctccttctggacttccacccggagaggctgccccataaagttcgctcgcgtcagcgcagcgggtctcgccttctgcaccgcacatctgctgatattgatggcagcattaaagtcttggtacgcgaactccatgcatttattacttctggatgaactc…
mVenus-3×FRB cassette	EFTU/CMS502C promoter		a 500-bp upstream flanking sequence of the EFTU orf	gaaccgaacagccagaactcattcggttgctgcgattttctcccaaacacacaccttgacgctcgtatatcgctcgtaagttgttcgtaaagtgctcagtaaggcttgtaccaacggtttcgctccaacatcaacagcagcggcaacagttgcgtttccaaagcctttccagtctcgggcgacaacgcgatataggtcgctgctgtgggcgtgatcgccgctcctcgtttcgtccacgcacacctagacagacgttctgtctcgccttgcgcacttggagcagcacacacagcgtcgttgtgctttgaggtgctgagctgggtaccttctgatccttcacgtccgatcaggtgaggcgggggttttcgaagagtcaattattgagtggacggagaacgc…
	mVenus-3×FRB		codon-optimized to C. merolae. The 6×glycine linker was inserted between the mVenus and 3×FRB.	ATGGTTAGCAAGGGCGAAGAGCTGTTTACGGGCGTGGTCCCAATCCTGGTGGAACTCGACGGCGATGTCAACGGTCACAAATTCTCGGTGTCGGGCGAGGGCGAGGGTGATGCAACCTACGGCAAGCTGACGCTCAAGCTGATCTGCACGACCGGCAAGCTGCCAGTGCCATGGCCGACCCTGGTCACCACCCTGGGTTACGGCCTCCAGTGCTTCGCACGCTACCCGGACCACATGAAGCAGCATGATTTCTTTAAGAGCGCAATGCCAGAGGGTTACGTGCAGGAGCGCACGATCTTCTTTAAGGACGATGGCAACTACAAGACGCGCGCCGAGGTGAAGTTCGAGGGCGACACGCTGGTCAACCGCATCGAGCTCAAGGGCATCGACTTTAAAGAG…
	ubiqutin/CMK296C 3' utr		a 278-bp downstream flanking sequence of the ubiquitin orf	tgaggttttcggtggtatgtgatttacagcgaaactgctggctttgtgattgtgaaggagagactttgagcgcttcgagtggaaagtagtttcccgcgttgcgctcgcggcacagttgtggaaagcggtaaagtttgtttttctttcagagtctattgtccaaactcagttttttttgttcgggcgttctcggcaagcagttttataatatttgtttgccgaataggacgatcgtgtgcgtatatgccctgcgcagcactcgtctctgtcgtggctga
	URA/CMK046C selelection marker and HR2		the URA orf flanked with 897-bp upstream and 471-bp downstream	gaactgaggggcgaacgcagtcctccttgcattgttaagcaaaaaatattctctacaagcaatttgtgtacaatctatatggtacgctgcgtagagatttgcatgtcctgctctacagtgcgaagaagcattctattttacgcagcgggagtaaagcaaaatcgagttgaacgactatctgacgcctacgcaaagcgattccgcgtaccgtgtatctgcaaagtagcacttcttaatggtagagccgcaattgagaacgttcggagtgttttcctggttctgctggatggatttttggtaaactatatttaatcttctagtgggaggatgattgcgcgggcaaaaccatattttccaggatgagtcgtactgaaagaagcacagtattcactatgccgg…
mVenus-FRB*
	URA/CMK046C HR1		from 2300 to 898-bp upstream of the URA orf	cttcaagaaaagaggatcttttgccgtgatgccgaaaaataagtgtcccgcaacttctataaccaagttgtggaacaaactggtccaaacacgaaatggtttccctccatccaacgaaaataagaaaacaaagttggctcagcgaatcgaaagcccctttcgcaaacacggagtagatttatattcacgcgcagacgcctcgcagcctttatcgaccagccacgtgctgtcggcctcagagtctccttctggacttccacccggagaggctgccccataaagttcgctcgcgtcagcgcagcgggtctcgccttctgcaccgcacatctgctgatattgatggcagcattaaagtcttggtacgcgaactccatgcatttattacttctggatgaactc…
mVenus-FRB* cassette	EFTu/CMS502C promoter		a 500-bp upstream flanking sequence of the EFTU orf	gaaccgaacagccagaactcattcggttgctgcgattttctcccaaacacacaccttgacgctcgtatatcgctcgtaagttgttcgtaaagtgctcagtaaggcttgtaccaacggtttcgctccaacatcaacagcagcggcaacagttgcgtttccaaagcctttccagtctcgggcgacaacgcgatataggtcgctgctgtgggcgtgatcgccgctcctcgtttcgtccacgcacacctagacagacgttctgtctcgccttgcgcacttggagcagcacacacagcgtcgttgtgctttgaggtgctgagctgggtaccttctgatccttcacgtccgatcaggtgaggcgggggttttcgaagagtcaattattgagtggacggagaacgc…
	mVenus-FRB*		codon-optimized to C. merolae. The 6×glycine linker was inserted between the mVenus and FRB*.	ATGGTTAGCAAGGGCGAAGAGCTGTTTACGGGCGTGGTCCCAATCCTGGTGGAACTCGACGGCGATGTCAACGGTCACAAATTCTCGGTGTCGGGCGAGGGCGAGGGTGATGCAACCTACGGCAAGCTGACGCTCAAGCTGATCTGCACGACCGGCAAGCTGCCAGTGCCATGGCCGACCCTGGTCACCACCCTGGGTTACGGCCTCCAGTGCTTCGCACGCTACCCGGACCACATGAAGCAGCATGATTTCTTTAAGAGCGCAATGCCAGAGGGTTACGTGCAGGAGCGCACGATCTTCTTTAAGGACGATGGCAACTACAAGACGCGCGCCGAGGTGAAGTTCGAGGGCGACACGCTGGTCAACCGCATCGAGCTCAAGGGCATCGACTTTAAAGAG…
	ubiqutin/CMK296C 3' utr		a 278-bp downstream flanking sequence of the ubiquitin orf	tgaggttttcggtggtatgtgatttacagcgaaactgctggctttgtgattgtgaaggagagactttgagcgcttcgagtggaaagtagtttcccgcgttgcgctcgcggcacagttgtggaaagcggtaaagtttgtttttctttcagagtctattgtccaaactcagttttttttgttcgggcgttctcggcaagcagttttataatatttgtttgccgaataggacgatcgtgtgcgtatatgccctgcgcagcactcgtctctgtcgtggctga
	URA/CMK046C selelection marker and HR2		the URA orf flanked with 897-bp upstream and 471-bp downstream	gaactgaggggcgaacgcagtcctccttgcattgttaagcaaaaaatattctctacaagcaatttgtgtacaatctatatggtacgctgcgtagagatttgcatgtcctgctctacagtgcgaagaagcattctattttacgcagcgggagtaaagcaaaatcgagttgaacgactatctgacgcctacgcaaagcgattccgcgtaccgtgtatctgcaaagtagcacttcttaatggtagagccgcaattgagaacgttcggagtgttttcctggttctgctggatggatttttggtaaactatatttaatcttctagtgggaggatgattgcgcgggcaaaaccatattttccaggatgagtcgtactgaaagaagcacagtattcactatgccgg…
mVenus-3×FRB*
	URA/CMK046C HR1		from 2300 to 898-bp upstream of the URA orf	cttcaagaaaagaggatcttttgccgtgatgccgaaaaataagtgtcccgcaacttctataaccaagttgtggaacaaactggtccaaacacgaaatggtttccctccatccaacgaaaataagaaaacaaagttggctcagcgaatcgaaagcccctttcgcaaacacggagtagatttatattcacgcgcagacgcctcgcagcctttatcgaccagccacgtgctgtcggcctcagagtctccttctggacttccacccggagaggctgccccataaagttcgctcgcgtcagcgcagcgggtctcgccttctgcaccgcacatctgctgatattgatggcagcattaaagtcttggtacgcgaactccatgcatttattacttctggatgaactc…
mVenus-3×FRB* cassette	EFTU/CMS502C promoter		a 500-bp upstream flanking sequence of the EFTU orf	gaaccgaacagccagaactcattcggttgctgcgattttctcccaaacacacaccttgacgctcgtatatcgctcgtaagttgttcgtaaagtgctcagtaaggcttgtaccaacggtttcgctccaacatcaacagcagcggcaacagttgcgtttccaaagcctttccagtctcgggcgacaacgcgatataggtcgctgctgtgggcgtgatcgccgctcctcgtttcgtccacgcacacctagacagacgttctgtctcgccttgcgcacttggagcagcacacacagcgtcgttgtgctttgaggtgctgagctgggtaccttctgatccttcacgtccgatcaggtgaggcgggggttttcgaagagtcaattattgagtggacggagaacgc…
	mVenus-3×FRB		codon-optimized to C. merolae. The 6×glycine linker was inserted between the mVenus and 3×FRB*.	ATGGTTAGCAAGGGCGAAGAGCTGTTTACGGGCGTGGTCCCAATCCTGGTGGAACTCGACGGCGATGTCAACGGTCACAAATTCTCGGTGTCGGGCGAGGGCGAGGGTGATGCAACCTACGGCAAGCTGACGCTCAAGCTGATCTGCACGACCGGCAAGCTGCCAGTGCCATGGCCGACCCTGGTCACCACCCTGGGTTACGGCCTCCAGTGCTTCGCACGCTACCCGGACCACATGAAGCAGCATGATTTCTTTAAGAGCGCAATGCCAGAGGGTTACGTGCAGGAGCGCACGATCTTCTTTAAGGACGATGGCAACTACAAGACGCGCGCCGAGGTGAAGTTCGAGGGCGACACGCTGGTCAACCGCATCGAGCTCAAGGGCATCGACTTTAAAGAG…
	ubiqutin/CMK296C 3' utr		a 278-bp downstream flanking sequence of the ubiquitin orf	tgaggttttcggtggtatgtgatttacagcgaaactgctggctttgtgattgtgaaggagagactttgagcgcttcgagtggaaagtagtttcccgcgttgcgctcgcggcacagttgtggaaagcggtaaagtttgtttttctttcagagtctattgtccaaactcagttttttttgttcgggcgttctcggcaagcagttttataatatttgtttgccgaataggacgatcgtgtgcgtatatgccctgcgcagcactcgtctctgtcgtggctga
	URA/CMK046C selelection marker and HR2		the URA orf flanked with 897-bp upstream and 471-bp downstream	gaactgaggggcgaacgcagtcctccttgcattgttaagcaaaaaatattctctacaagcaatttgtgtacaatctatatggtacgctgcgtagagatttgcatgtcctgctctacagtgcgaagaagcattctattttacgcagcgggagtaaagcaaaatcgagttgaacgactatctgacgcctacgcaaagcgattccgcgtaccgtgtatctgcaaagtagcacttcttaatggtagagccgcaattgagaacgttcggagtgttttcctggttctgctggatggatttttggtaaactatatttaatcttctagtgggaggatgattgcgcgggcaaaaccatattttccaggatgagtcgtactgaaagaagcacagtattcactatgccgg…
HA-RB
	RB/CMT038C, HR1		from 1000 to 101-bp upstream of the RB orf	gtgaacagctcatccaactctgcaagtcgtttcggcccgatactgcgctcctcgaggcacattccagcctcaggtccaccgtaaacctggaagtaaggcagtgacgtcacgcctaatgaccggcagagcttcttgttctcatcgaactgcaccgcataacagcggatgtacttggacgcttgttgttggcttgcaagctccaaaaagcgtgggtacacgttggcacacgcgtgacaccagctcgctttaaacataactattgaggctcgtcctgcctcggtgtcggcagttacccattccacaaagtgcgcgtgatctgggacaagccgcaccggttccgacgcggacgcggcgctgggatcaatgcacgcgcgccagtgcagagaccatctgcgtgac…
CAT cassette	CPCC/CMP166C promoter		a 500-bp upstream flanking sequence of the CPCC orf	cactagtccggtgaactcggccggtcagccaaatcctccacccggaaggttcgcaccgtcactgcagcgagcgcagtccaagcttctaggcgcggtaggcgtgcaggatgcgcgtccaattcggcaagatgcgctgccggcatgcccgcccatgtgtcggacccattccgtgcaagcgaggcacgtcgagcgatttggggcgcgtgcataggcccgcgcacgatgaatgatctggttgcatgcgtacacaaacaggacttttctgaccatgatatccctattcggacatgacgcatcgcgcacttccgcaacacctcgttgctgggcgcagccggccgcggcacctcgcgagcacgccggcctcggcagcgcgagcgcattagcgagatctccgacgac…
	APCC chloroplast-targeting peptide		the 1st to 180th nt in the APCC orf	ATGTTCGTTCAGACCAGTTTCTTTGGAACAGGTGTTAAGGCTTCTGCAAAGTCTGCAGAGTCGCAGCGGTGCTTGGCACACTCGTCCTGGAGCGTCCGCATGACAGGGTACGATATGAACGGGAGCAGCGCGGGGAACCTCGGACCGCGGCGCATCAAGTCATCTGGCGTTGCGAATGAT
	CAT (Chloramphenicol acetyl transferase) selection marker			ATGAACTTTAATAAAATTGATTTAGACAATTGGAAGAGAAAAGAGATATTTAATCATTATTTGAACCAACAAACGACTTTTAGTATAACCACAGAAATTGATATTAGTGTTTTATACCGAAACATAAAACAAGAAGGATATAAATTTTACCCTGCATTTATTTTCTTAGTGACAAGGGTGATAAACTCAAATACAGCTTTTAGAACTGGTTACAATAGCGACGGAGAGTTAGGTTATTGGGATAAGTTAGAGCCACTTTATACAATTTTTGATGGTGTATCTAAAACATTCTCTGGTATTTGGACTCCTGTAAAGAATGACTTCAAAGAGTTTTATGATTTATACCTTTCTGATGTAGAGAAATATAATGGTTCGGGGAAATTGTTTCCCAAAACACCT…
	ubiqutin/CMK296C 3' utr		a 278-bp downstream flanking sequence of the ubiquitin orf	tgaggttttcggtggtatgtgatttacagcgaaactgctggctttgtgattgtgaaggagagactttgagcgcttcgagtggaaagtagtttcccgcgttgcgctcgcggcacagttgtggaaagcggtaaagtttgtttttctttcagagtctattgtccaaactcagttttttttgttcgggcgttctcggcaagcagttttataatatttgtttgccgaataggacgatcgtgtgcgtatatgccctgcgcagcactcgtctctgtcgtggctga
	RB promoter		from 400 to 1-bp upstream of the RB orf	gtgcacatcgagtgtctgtacatgttagttccaaacgatacaataaggaaagtaatgcttattatatgacacctgcacagattgccctgcgtctgtgcggcgctgcgcggcagcagcaacagcaccgggcgcacgcaaaaacgcatcatctgggatcaggcactgatgctgtttctagccgccgccatgcatcctgtggccctatgtccgtgatgggcagtttcagaaaaaaaggcgggaaagcgtccgcacgcgaggcacgcacatgcatagacagcggatcgactgttgcgggacacgcgctgcacacactgctgtgtaccttgtttactgaacgcaatctaccgtctgcgttcggattgttcgcggtcgtcgttgctacagagcaatccaaactgct
	HA-RB, HR2		the 1st to 6th in the RB orf, 3×HA epitope tag, 7th to 1500th nt in the RB orf	atgttaATGTATCCTTATGACGTCCCGGACTATGCCGGCTACCCATATGATGTGCCGGACTATGCTGGATACCCGTATGACGTACCCGACTATGCGGGAGGTGGCGGGTCGgacgcgaaacctggcgtggagcagtgggtgcggcgtctggcagcgcaagcagcgctagatgaaagaactgtagacgaagcgctgcaactggttgaacaagttcgtttccctgaagacgaggccagctgggcagcatgtgcgcttctagtggcggtacagagtcctgagacggctggacacgtgctcggggcgtttctccgctgtgccgacgttacaccgcaacctagtccgaaaggcagaggtaactgtattagcgactttttcgagcgggcgaagatgatctcaccc…
HA-FRB-RB
	RB/CMT038C, HR1		from 1000 to 101-bp upstream of the RB orf	gtgaacagctcatccaactctgcaagtcgtttcggcccgatactgcgctcctcgaggcacattccagcctcaggtccaccgtaaacctggaagtaaggcagtgacgtcacgcctaatgaccggcagagcttcttgttctcatcgaactgcaccgcataacagcggatgtacttggacgcttgttgttggcttgcaagctccaaaaagcgtgggtacacgttggcacacgcgtgacaccagctcgctttaaacataactattgaggctcgtcctgcctcggtgtcggcagttacccattccacaaagtgcgcgtgatctgggacaagccgcaccggttccgacgcggacgcggcgctgggatcaatgcacgcgcgccagtgcagagaccatctgcgtgac…
CAT cassette	CPCC/CMP166C promoter		a 500-bp upstream flanking sequence of the CPCC orf	cactagtccggtgaactcggccggtcagccaaatcctccacccggaaggttcgcaccgtcactgcagcgagcgcagtccaagcttctaggcgcggtaggcgtgcaggatgcgcgtccaattcggcaagatgcgctgccggcatgcccgcccatgtgtcggacccattccgtgcaagcgaggcacgtcgagcgatttggggcgcgtgcataggcccgcgcacgatgaatgatctggttgcatgcgtacacaaacaggacttttctgaccatgatatccctattcggacatgacgcatcgcgcacttccgcaacacctcgttgctgggcgcagccggccgcggcacctcgcgagcacgccggcctcggcagcgcgagcgcattagcgagatctccgacgac…
	APCC chloroplast-targeting peptide		the 1st to 180th nt in the APCC orf	ATGTTCGTTCAGACCAGTTTCTTTGGAACAGGTGTTAAGGCTTCTGCAAAGTCTGCAGAGTCGCAGCGGTGCTTGGCACACTCGTCCTGGAGCGTCCGCATGACAGGGTACGATATGAACGGGAGCAGCGCGGGGAACCTCGGACCGCGGCGCATCAAGTCATCTGGCGTTGCGAATGAT
	CAT (Chloramphenicol acetyl transferase) selection marker			ATGAACTTTAATAAAATTGATTTAGACAATTGGAAGAGAAAAGAGATATTTAATCATTATTTGAACCAACAAACGACTTTTAGTATAACCACAGAAATTGATATTAGTGTTTTATACCGAAACATAAAACAAGAAGGATATAAATTTTACCCTGCATTTATTTTCTTAGTGACAAGGGTGATAAACTCAAATACAGCTTTTAGAACTGGTTACAATAGCGACGGAGAGTTAGGTTATTGGGATAAGTTAGAGCCACTTTATACAATTTTTGATGGTGTATCTAAAACATTCTCTGGTATTTGGACTCCTGTAAAGAATGACTTCAAAGAGTTTTATGATTTATACCTTTCTGATGTAGAGAAATATAATGGTTCGGGGAAATTGTTTCCCAAAACACCT…
	ubiqutin/CMK296C 3' utr		a 278-bp downstream flanking sequence of the ubiquitin orf	tgaggttttcggtggtatgtgatttacagcgaaactgctggctttgtgattgtgaaggagagactttgagcgcttcgagtggaaagtagtttcccgcgttgcgctcgcggcacagttgtggaaagcggtaaagtttgtttttctttcagagtctattgtccaaactcagttttttttgttcgggcgttctcggcaagcagttttataatatttgtttgccgaataggacgatcgtgtgcgtatatgccctgcgcagcactcgtctctgtcgtggctga
	RB promoter		from 400 to 1-bp upstream of the RB orf	gtgcacatcgagtgtctgtacatgttagttccaaacgatacaataaggaaagtaatgcttattatatgacacctgcacagattgccctgcgtctgtgcggcgctgcgcggcagcagcaacagcaccgggcgcacgcaaaaacgcatcatctgggatcaggcactgatgctgtttctagccgccgccatgcatcctgtggccctatgtccgtgatgggcagtttcagaaaaaaaggcgggaaagcgtccgcacgcgaggcacgcacatgcatagacagcggatcgactgttgcgggacacgcgctgcacacactgctgtgtaccttgtttactgaacgcaatctaccgtctgcgttcggattgttcgcggtcgtcgttgctacagagcaatccaaactgct
	HA-FRB-RB, HR2		the 1st to 6th nt in the RB orf, 3×HA epitope tag, 6×glycine linker, FRB tag, GSGSG linker, 7 th to 1500th nt in the RB orf	ATGTTAATGTATCCTTATGACGTCCCGGACTATGCCGGCTACCCATATGATGTGCCGGACTATGCTGGATACCCGTATGACGTACCCGACTATGCGggtggaggcggtggaggcATGGAGATGTGGCATGAGGGACTTGAGGAAGCTTCTCGATTGTATTTCGGAGAGCGCAATGTCAAAGGGATGTTCGAAGTTTTAGAACCCCTGCATGCGATGATGGAACGGGGCCCACAAACCCTGAAAGAAACTTCGTTTAACCAAGCCTATGGCAGGGATCTAATGGAGGCACAGGAGTGGTGCCGGAAGTATATGAAGAGCGGAAACGTTAAGGACCTCACCCAAGCGTGGGATTTGTACTACCACGTTTTCCGACGTATTAGCAAACAACTTGGAGGTGGC…
HA-3×FRB-RB
	RB/CMT038C HR1		from 1000 to 101-bp upstream of the RB orf	gtgaacagctcatccaactctgcaagtcgtttcggcccgatactgcgctcctcgaggcacattccagcctcaggtccaccgtaaacctggaagtaaggcagtgacgtcacgcctaatgaccggcagagcttcttgttctcatcgaactgcaccgcataacagcggatgtacttggacgcttgttgttggcttgcaagctccaaaaagcgtgggtacacgttggcacacgcgtgacaccagctcgctttaaacataactattgaggctcgtcctgcctcggtgtcggcagttacccattccacaaagtgcgcgtgatctgggacaagccgcaccggttccgacgcggacgcggcgctgggatcaatgcacgcgcgccagtgcagagaccatctgcgtgac…
CAT cassette	CPCC/CMP166C promoter		a 500-bp upstream flanking sequence of the CPCC orf	cactagtccggtgaactcggccggtcagccaaatcctccacccggaaggttcgcaccgtcactgcagcgagcgcagtccaagcttctaggcgcggtaggcgtgcaggatgcgcgtccaattcggcaagatgcgctgccggcatgcccgcccatgtgtcggacccattccgtgcaagcgaggcacgtcgagcgatttggggcgcgtgcataggcccgcgcacgatgaatgatctggttgcatgcgtacacaaacaggacttttctgaccatgatatccctattcggacatgacgcatcgcgcacttccgcaacacctcgttgctgggcgcagccggccgcggcacctcgcgagcacgccggcctcggcagcgcgagcgcattagcgagatctccgacgac…
	APCC chloroplast-targeting peptide		the 1st to 180th nt in the APCC orf	ATGTTCGTTCAGACCAGTTTCTTTGGAACAGGTGTTAAGGCTTCTGCAAAGTCTGCAGAGTCGCAGCGGTGCTTGGCACACTCGTCCTGGAGCGTCCGCATGACAGGGTACGATATGAACGGGAGCAGCGCGGGGAACCTCGGACCGCGGCGCATCAAGTCATCTGGCGTTGCGAATGAT
	CAT (Chloramphenicol acetyl transferase) selection marker			ATGAACTTTAATAAAATTGATTTAGACAATTGGAAGAGAAAAGAGATATTTAATCATTATTTGAACCAACAAACGACTTTTAGTATAACCACAGAAATTGATATTAGTGTTTTATACCGAAACATAAAACAAGAAGGATATAAATTTTACCCTGCATTTATTTTCTTAGTGACAAGGGTGATAAACTCAAATACAGCTTTTAGAACTGGTTACAATAGCGACGGAGAGTTAGGTTATTGGGATAAGTTAGAGCCACTTTATACAATTTTTGATGGTGTATCTAAAACATTCTCTGGTATTTGGACTCCTGTAAAGAATGACTTCAAAGAGTTTTATGATTTATACCTTTCTGATGTAGAGAAATATAATGGTTCGGGGAAATTGTTTCCCAAAACACCT…
	ubiqutin/CMK296C 3' utr		a 278-bp downstream flanking sequence of the ubiquitin orf	tgaggttttcggtggtatgtgatttacagcgaaactgctggctttgtgattgtgaaggagagactttgagcgcttcgagtggaaagtagtttcccgcgttgcgctcgcggcacagttgtggaaagcggtaaagtttgtttttctttcagagtctattgtccaaactcagttttttttgttcgggcgttctcggcaagcagttttataatatttgtttgccgaataggacgatcgtgtgcgtatatgccctgcgcagcactcgtctctgtcgtggctga
	RB promoter		from 400 to 1-bp upstream of the RB orf	gtgcacatcgagtgtctgtacatgttagttccaaacgatacaataaggaaagtaatgcttattatatgacacctgcacagattgccctgcgtctgtgcggcgctgcgcggcagcagcaacagcaccgggcgcacgcaaaaacgcatcatctgggatcaggcactgatgctgtttctagccgccgccatgcatcctgtggccctatgtccgtgatgggcagtttcagaaaaaaaggcgggaaagcgtccgcacgcgaggcacgcacatgcatagacagcggatcgactgttgcgggacacgcgctgcacacactgctgtgtaccttgtttactgaacgcaatctaccgtctgcgttcggattgttcgcggtcgtcgttgctacagagcaatccaaactgct
	HA-3×FRB-RB (HR2)		the 1st to 6th nt in the RB orf, 3×HA epitope tag, 6×glycine linker, 3×FRB tag, GSGSG linker, 7 th to 1500th nt in the RB orf	ATGTTAATGTATCCTTATGACGTCCCGGACTATGCCGGCTACCCATATGATGTGCCGGACTATGCTGGATACCCGTATGACGTACCCGACTATGCGggtggaggcggtggaggcATGGAGATGTGGCATGAGGGACTTGAGGAAGCTTCTCGATTGTATTTCGGAGAGCGCAATGTCAAAGGGATGTTCGAAGTTTTAGAACCCCTGCATGCGATGATGGAACGGGGCCCACAAACCCTGAAAGAAACTTCGTTTAACCAAGCCTATGGCAGGGATCTAATGGAGGCACAGGAGTGGTGCCGGAAGTATATGAAGAGCGGAAACGTTAAGGACCTCACCCAAGCGTGGGATTTGTACTACCACGTTTTCCGACGTATTAGCAAACAACTTACGCGGATG…
HA-FRB*-RB
	RB/CMT038C HR1		from 1000 to 101-bp upstream of CMT038C orf	gtgaacagctcatccaactctgcaagtcgtttcggcccgatactgcgctcctcgaggcacattccagcctcaggtccaccgtaaacctggaagtaaggcagtgacgtcacgcctaatgaccggcagagcttcttgttctcatcgaactgcaccgcataacagcggatgtacttggacgcttgttgttggcttgcaagctccaaaaagcgtgggtacacgttggcacacgcgtgacaccagctcgctttaaacataactattgaggctcgtcctgcctcggtgtcggcagttacccattccacaaagtgcgcgtgatctgggacaagccgcaccggttccgacgcggacgcggcgctgggatcaatgcacgcgcgccagtgcagagaccatctgcgtgac…
CAT cassette	CPCC/CMP166C promoter		a 500-bp upstream flanking sequence of the CPCC orf	cactagtccggtgaactcggccggtcagccaaatcctccacccggaaggttcgcaccgtcactgcagcgagcgcagtccaagcttctaggcgcggtaggcgtgcaggatgcgcgtccaattcggcaagatgcgctgccggcatgcccgcccatgtgtcggacccattccgtgcaagcgaggcacgtcgagcgatttggggcgcgtgcataggcccgcgcacgatgaatgatctggttgcatgcgtacacaaacaggacttttctgaccatgatatccctattcggacatgacgcatcgcgcacttccgcaacacctcgttgctgggcgcagccggccgcggcacctcgcgagcacgccggcctcggcagcgcgagcgcattagcgagatctccgacgac…
	APCC chloroplast-targeting peptide		the 1st to 180th nt in the APCC orf	ATGTTCGTTCAGACCAGTTTCTTTGGAACAGGTGTTAAGGCTTCTGCAAAGTCTGCAGAGTCGCAGCGGTGCTTGGCACACTCGTCCTGGAGCGTCCGCATGACAGGGTACGATATGAACGGGAGCAGCGCGGGGAACCTCGGACCGCGGCGCATCAAGTCATCTGGCGTTGCGAATGAT
	CAT (Chloramphenicol acetyl transferase) selection marker			ATGAACTTTAATAAAATTGATTTAGACAATTGGAAGAGAAAAGAGATATTTAATCATTATTTGAACCAACAAACGACTTTTAGTATAACCACAGAAATTGATATTAGTGTTTTATACCGAAACATAAAACAAGAAGGATATAAATTTTACCCTGCATTTATTTTCTTAGTGACAAGGGTGATAAACTCAAATACAGCTTTTAGAACTGGTTACAATAGCGACGGAGAGTTAGGTTATTGGGATAAGTTAGAGCCACTTTATACAATTTTTGATGGTGTATCTAAAACATTCTCTGGTATTTGGACTCCTGTAAAGAATGACTTCAAAGAGTTTTATGATTTATACCTTTCTGATGTAGAGAAATATAATGGTTCGGGGAAATTGTTTCCCAAAACACCT…
	ubiqutin/CMK296C 3' utr		a 278-bp downstream flanking sequence of the ubiquitin orf	tgaggttttcggtggtatgtgatttacagcgaaactgctggctttgtgattgtgaaggagagactttgagcgcttcgagtggaaagtagtttcccgcgttgcgctcgcggcacagttgtggaaagcggtaaagtttgtttttctttcagagtctattgtccaaactcagttttttttgttcgggcgttctcggcaagcagttttataatatttgtttgccgaataggacgatcgtgtgcgtatatgccctgcgcagcactcgtctctgtcgtggctga
	RB promoter		from 400 to 1-bp upstream of CMT038C orf	gtgcacatcgagtgtctgtacatgttagttccaaacgatacaataaggaaagtaatgcttattatatgacacctgcacagattgccctgcgtctgtgcggcgctgcgcggcagcagcaacagcaccgggcgcacgcaaaaacgcatcatctgggatcaggcactgatgctgtttctagccgccgccatgcatcctgtggccctatgtccgtgatgggcagtttcagaaaaaaaggcgggaaagcgtccgcacgcgaggcacgcacatgcatagacagcggatcgactgttgcgggacacgcgctgcacacactgctgtgtaccttgtttactgaacgcaatctaccgtctgcgttcggattgttcgcggtcgtcgttgctacagagcaatccaaactgct
	HA-FRB*-RB (HR2)		the 1st to 6th nt in the RB orf, 3×HA epitope tag, 6×glycine linker, FRB* tag, GSGSG linker, 7 th to 1500th nt in the RB orf	ATGTTAATGTATCCTTATGACGTCCCGGACTATGCCGGCTACCCATATGATGTGCCGGACTATGCTGGATACCCGTATGACGTACCCGACTATGCGggtggaggcggtggaggcATGGAGATGTGGCATGAGGGACTTGAGGAAGCTTCTCGATTGTATTTCGGAGAGCGCAATGTCAAAGGGATGTTCGAAGTTTTAGAACCCCTGCATGCGATGATGGAACGGGGCCCACAAACCCTGAAAGAAACTTCGTTTAACCAAGCCTATGGCAGGGATCTAATGGAGGCACAGGAGTGGTGCCGGAAGTATATGAAGAGCGGAAACGTTccgGACCTCctgCAAGCGttcGATTTGTACTACCACGTTTTCCGACGTATTAGCAAACAACTTggaggtggc…
HA-3×FRB*-RB
	RB/CMT038C HR1		from 1000 to 101-bp upstream of the RB orf	gtgaacagctcatccaactctgcaagtcgtttcggcccgatactgcgctcctcgaggcacattccagcctcaggtccaccgtaaacctggaagtaaggcagtgacgtcacgcctaatgaccggcagagcttcttgttctcatcgaactgcaccgcataacagcggatgtacttggacgcttgttgttggcttgcaagctccaaaaagcgtgggtacacgttggcacacgcgtgacaccagctcgctttaaacataactattgaggctcgtcctgcctcggtgtcggcagttacccattccacaaagtgcgcgtgatctgggacaagccgcaccggttccgacgcggacgcggcgctgggatcaatgcacgcgcgccagtgcagagaccatctgcgtgac…
CAT cassette	CPCC/CMP166C promoter		a 500-bp upstream flanking sequence of the CPCC orf	cactagtccggtgaactcggccggtcagccaaatcctccacccggaaggttcgcaccgtcactgcagcgagcgcagtccaagcttctaggcgcggtaggcgtgcaggatgcgcgtccaattcggcaagatgcgctgccggcatgcccgcccatgtgtcggacccattccgtgcaagcgaggcacgtcgagcgatttggggcgcgtgcataggcccgcgcacgatgaatgatctggttgcatgcgtacacaaacaggacttttctgaccatgatatccctattcggacatgacgcatcgcgcacttccgcaacacctcgttgctgggcgcagccggccgcggcacctcgcgagcacgccggcctcggcagcgcgagcgcattagcgagatctccgacgac…
	APCC chloroplast-targeting peptide		the 1st to 180th nt in the APCC orf	ATGTTCGTTCAGACCAGTTTCTTTGGAACAGGTGTTAAGGCTTCTGCAAAGTCTGCAGAGTCGCAGCGGTGCTTGGCACACTCGTCCTGGAGCGTCCGCATGACAGGGTACGATATGAACGGGAGCAGCGCGGGGAACCTCGGACCGCGGCGCATCAAGTCATCTGGCGTTGCGAATGAT
	CAT (Chloramphenicol acetyl transferase) selection marker			ATGAACTTTAATAAAATTGATTTAGACAATTGGAAGAGAAAAGAGATATTTAATCATTATTTGAACCAACAAACGACTTTTAGTATAACCACAGAAATTGATATTAGTGTTTTATACCGAAACATAAAACAAGAAGGATATAAATTTTACCCTGCATTTATTTTCTTAGTGACAAGGGTGATAAACTCAAATACAGCTTTTAGAACTGGTTACAATAGCGACGGAGAGTTAGGTTATTGGGATAAGTTAGAGCCACTTTATACAATTTTTGATGGTGTATCTAAAACATTCTCTGGTATTTGGACTCCTGTAAAGAATGACTTCAAAGAGTTTTATGATTTATACCTTTCTGATGTAGAGAAATATAATGGTTCGGGGAAATTGTTTCCCAAAACACCT…
	ubiqutin/CMK296C 3' utr		a 278-bp downstream flanking sequence of the ubiquitin orf	tgaggttttcggtggtatgtgatttacagcgaaactgctggctttgtgattgtgaaggagagactttgagcgcttcgagtggaaagtagtttcccgcgttgcgctcgcggcacagttgtggaaagcggtaaagtttgtttttctttcagagtctattgtccaaactcagttttttttgttcgggcgttctcggcaagcagttttataatatttgtttgccgaataggacgatcgtgtgcgtatatgccctgcgcagcactcgtctctgtcgtggctga
	RB promoter		from 400 to 1-bp upstream of the RB orf	gtgcacatcgagtgtctgtacatgttagttccaaacgatacaataaggaaagtaatgcttattatatgacacctgcacagattgccctgcgtctgtgcggcgctgcgcggcagcagcaacagcaccgggcgcacgcaaaaacgcatcatctgggatcaggcactgatgctgtttctagccgccgccatgcatcctgtggccctatgtccgtgatgggcagtttcagaaaaaaaggcgggaaagcgtccgcacgcgaggcacgcacatgcatagacagcggatcgactgttgcgggacacgcgctgcacacactgctgtgtaccttgtttactgaacgcaatctaccgtctgcgttcggattgttcgcggtcgtcgttgctacagagcaatccaaactgct
	HA-3×FRB*-RB (HR2)		the 1st to 6th nt in the RB orf, 3×HA epitope tag, 6×glycine linker, 3×FRB* tag, GSGSG linker, 7 th to 1500th nt in the RB orf	ATGTTAATGTATCCTTATGACGTCCCGGACTATGCCGGCTACCCATATGATGTGCCGGACTATGCTGGATACCCGTATGACGTACCCGACTATGCGggtggaggcggtggaggcATGGAGATGTGGCATGAGGGACTTGAGGAAGCTTCTCGATTGTATTTCGGAGAGCGCAATGTCAAAGGGATGTTCGAAGTTTTAGAACCCCTGCATGCGATGATGGAACGGGGCCCACAAACCCTGAAAGAAACTTCGTTTAACCAAGCCTATGGCAGGGATCTAATGGAGGCACAGGAGTGGTGCCGGAAGTATATGAAGAGCGGAAACGTTccgGACCTCctgCAAGCGttcGATTTGTACTACCACGTTTTCCGACGTATTAGCAAACAACTTACGCGGATG…
RB-KO
	RB/CMT038C HR1		a 1000-bp upstream flanking sequence of the RB orf	gtgaacagctcatccaactctgcaagtcgtttcggcccgatactgcgctcctcgaggcacattccagcctcaggtccaccgtaaacctggaagtaaggcagtgacgtcacgcctaatgaccggcagagcttcttgttctcatcgaactgcaccgcataacagcggatgtacttggacgcttgttgttggcttgcaagctccaaaaagcgtgggtacacgttggcacacgcgtgacaccagctcgctttaaacataactattgaggctcgtcctgcctcggtgtcggcagttacccattccacaaagtgcgcgtgatctgggacaagccgcaccggttccgacgcggacgcggcgctgggatcaatgcacgcgcgccagtgcagagaccatctgcgtgac…
CAT cassette	CPCC/CMP166C promoter		a 500-bp upstream flanking sequence of the CPCC orf	cactagtccggtgaactcggccggtcagccaaatcctccacccggaaggttcgcaccgtcactgcagcgagcgcagtccaagcttctaggcgcggtaggcgtgcaggatgcgcgtccaattcggcaagatgcgctgccggcatgcccgcccatgtgtcggacccattccgtgcaagcgaggcacgtcgagcgatttggggcgcgtgcataggcccgcgcacgatgaatgatctggttgcatgcgtacacaaacaggacttttctgaccatgatatccctattcggacatgacgcatcgcgcacttccgcaacacctcgttgctgggcgcagccggccgcggcacctcgcgagcacgccggcctcggcagcgcgagcgcattagcgagatctccgacgac…
	APCC chloroplast-targeting peptide		The 1st to 180th nt in the APCC orf	ATGTTCGTTCAGACCAGTTTCTTTGGAACAGGTGTTAAGGCTTCTGCAAAGTCTGCAGAGTCGCAGCGGTGCTTGGCACACTCGTCCTGGAGCGTCCGCATGACAGGGTACGATATGAACGGGAGCAGCGCGGGGAACCTCGGACCGCGGCGCATCAAGTCATCTGGCGTTGCGAATGAT
	CAT (Chloramphenicol acetyl transferase) selection marker			ATGAACTTTAATAAAATTGATTTAGACAATTGGAAGAGAAAAGAGATATTTAATCATTATTTGAACCAACAAACGACTTTTAGTATAACCACAGAAATTGATATTAGTGTTTTATACCGAAACATAAAACAAGAAGGATATAAATTTTACCCTGCATTTATTTTCTTAGTGACAAGGGTGATAAACTCAAATACAGCTTTTAGAACTGGTTACAATAGCGACGGAGAGTTAGGTTATTGGGATAAGTTAGAGCCACTTTATACAATTTTTGATGGTGTATCTAAAACATTCTCTGGTATTTGGACTCCTGTAAAGAATGACTTCAAAGAGTTTTATGATTTATACCTTTCTGATGTAGAGAAATATAATGGTTCGGGGAAATTGTTTCCCAAAACACCT…
	ubiqutin/CMK296C 3' utr		a 278-bp downstream flanking sequence of the ubiquitin orf	tgaggttttcggtggtatgtgatttacagcgaaactgctggctttgtgattgtgaaggagagactttgagcgcttcgagtggaaagtagtttcccgcgttgcgctcgcggcacagttgtggaaagcggtaaagtttgtttttctttcagagtctattgtccaaactcagttttttttgttcgggcgttctcggcaagcagttttataatatttgtttgccgaataggacgatcgtgtgcgtatatgccctgcgcagcactcgtctctgtcgtggctga
	RB/CMT038C HR2		a 500-bp downstream flanking sequence of the RB orf
mVRD-SKP1
	URA/CMK046C HR1		from 2300 to 898-bp upstream of the URA orf	cttcaagaaaagaggatcttttgccgtgatgccgaaaaataagtgtcccgcaacttctataaccaagttgtggaacaaactggtccaaacacgaaatggtttccctccatccaacgaaaataagaaaacaaagttggctcagcgaatcgaaagcccctttcgcaaacacggagtagatttatattcacgcgcagacgcctcgcagcctttatcgaccagccacgtgctgtcggcctcagagtctccttctggacttccacccggagaggctgccccataaagttcgctcgcgtcagcgcagcgggtctcgccttctgcaccgcacatctgctgatattgatggcagcattaaagtcttggtacgcgaactccatgcatttattacttctggatgaactc…
mVenus-FRB cassette	EFTU/CMS502C promoter		a 500-bp upstream flanking sequence of the EFTU orf	gaaccgaacagccagaactcattcggttgctgcgattttctcccaaacacacaccttgacgctcgtatatcgctcgtaagttgttcgtaaagtgctcagtaaggcttgtaccaacggtttcgctccaacatcaacagcagcggcaacagttgcgtttccaaagcctttccagtctcgggcgacaacgcgatataggtcgctgctgtgggcgtgatcgccgctcctcgtttcgtccacgcacacctagacagacgttctgtctcgccttgcgcacttggagcagcacacacagcgtcgttgtgctttgaggtgctgagctgggtaccttctgatccttcacgtccgatcaggtgaggcgggggttttcgaagagtcaattattgagtggacggagaacgc…
	mVenus-FRB		codon-optimized to C. merolae	ATGGTTAGCAAGGGCGAAGAGCTGTTTACGGGCGTGGTCCCAATCCTGGTGGAACTCGACGGCGATGTCAACGGTCACAAATTCTCGGTGTCGGGCGAGGGCGAGGGTGATGCAACCTACGGCAAGCTGACGCTCAAGCTGATCTGCACGACCGGCAAGCTGCCAGTGCCATGGCCGACCCTGGTCACCACCCTGGGTTACGGCCTCCAGTGCTTCGCACGCTACCCGGACCACATGAAGCAGCATGATTTCTTTAAGAGCGCAATGCCAGAGGGTTACGTGCAGGAGCGCACGATCTTCTTTAAGGACGATGGCAACTACAAGACGCGCGCCGAGGTGAAGTTCGAGGGCGACACGCTGGTCAACCGCATCGAGCTCAAGGGCATCGACTTTAAAGAG…
	ubiqutin/CMK296C 3' utr		a 278-bp downstream flanking sequence of the ubiquitin orf	tgaggttttcggtggtatgtgatttacagcgaaactgctggctttgtgattgtgaaggagagactttgagcgcttcgagtggaaagtagtttcccgcgttgcgctcgcggcacagttgtggaaagcggtaaagtttgtttttctttcagagtctattgtccaaactcagttttttttgttcgggcgttctcggcaagcagttttataatatttgtttgccgaataggacgatcgtgtgcgtatatgccctgcgcagcactcgtctctgtcgtggctga
HA-FKBP-SKP1 cassette	APCC/CMO250C promoter		a 600-bp upstream flanking sequence of the APCC orf	cgacgagaacgtataaggagtgcgcacggcgttttgttacaataccgatagatgagtttcgaacatcgcattcacaccatgagcgggggcgcacgctccagagagtggagatggaaaagtgccagcggagccctgaggatgcaaaaaagtacggaccgctgacggaagagcaaatggaaaggagggcgaaacttcgagggctacttgcattagtaagtacaaccaacgatggtaagaaacgtatggagtttgcgaaccgagactttaacgctgccatcaatatcaggagatgtgcggtgctggagacgagacctccagagtgaacaagaaggtacttttttggacaaccttctaaggtcgaactatatgagataaaattggaagaagtagttggtggcc…
	HA-FKBP-SKP1/CMP118C		The 3×HA tag and human FKBP were codon-optimized to C. merolae. The 6×glycine linker was inserted between the FKBP and SKP1.	ATGTATCCTTATGACGTCCCGGACTATGCCGGCTACCCATATGATGTGCCGGACTATGCTGGATACCCGTATGACGTACCCGACTATGCGATGGGTGTACAGGTGGAGACGATTTCACCAGGCGATGGTCGGACCTTTCCTAAGCGTGGCCAGACATGTGTGGTCCATTACACAGGCATGCTGGAGGACGGTAAAAAATTTGACTCCAGTCGCGACCGCAACAAGCCGTTCAAGTTTATGCTGGGGAAGCAGGAGGTCATACGCGGTTGGGAAGAGGGCGTCGCCCAGATGTCGGTGGGGCAGCGCGCAAAGCTGACGATCTCCCCGGATTACGCTTACGGTGCCACGGGCCACCCCGGCATCATCCCGCCTCACGCGACGCTCGTGTTCGACGTGGAA…
	ubiqutin/CMK296C 3' utr		a 278-bp downstream flanking sequence of the ubiquitin orf	tgaggttttcggtggtatgtgatttacagcgaaactgctggctttgtgattgtgaaggagagactttgagcgcttcgagtggaaagtagtttcccgcgttgcgctcgcggcacagttgtggaaagcggtaaagtttgtttttctttcagagtctattgtccaaactcagttttttttgttcgggcgttctcggcaagcagttttataatatttgtttgccgaataggacgatcgtgtgcgtatatgccctgcgcagcactcgtctctgtcgtggctga
	URA/CMK046C selection marker and HR2		the URA orf flanked with 897-bp upstream and 471-bp downstream	gaactgaggggcgaacgcagtcctccttgcattgttaagcaaaaaatattctctacaagcaatttgtgtacaatctatatggtacgctgcgtagagatttgcatgtcctgctctacagtgcgaagaagcattctattttacgcagcgggagtaaagcaaaatcgagttgaacgactatctgacgcctacgcaaagcgattccgcgtaccgtgtatctgcaaagtagcacttcttaatggtagagccgcaattgagaacgttcggagtgttttcctggttctgctggatggatttttggtaaactatatttaatcttctagtgggaggatgattgcgcgggcaaaaccatattttccaggatgagtcgtactgaaagaagcacagtattcactatgccgg…
mVRD-CUL1
	URA/CMK046C HR1		from 2300 to 898-bp upstream of the URA orf	cttcaagaaaagaggatcttttgccgtgatgccgaaaaataagtgtcccgcaacttctataaccaagttgtggaacaaactggtccaaacacgaaatggtttccctccatccaacgaaaataagaaaacaaagttggctcagcgaatcgaaagcccctttcgcaaacacggagtagatttatattcacgcgcagacgcctcgcagcctttatcgaccagccacgtgctgtcggcctcagagtctccttctggacttccacccggagaggctgccccataaagttcgctcgcgtcagcgcagcgggtctcgccttctgcaccgcacatctgctgatattgatggcagcattaaagtcttggtacgcgaactccatgcatttattacttctggatgaactc…
mVenus-FRB cassette	EFTU/CMS502C promoter		a 500-bp upstream flanking sequence of the EFTU orf	gaaccgaacagccagaactcattcggttgctgcgattttctcccaaacacacaccttgacgctcgtatatcgctcgtaagttgttcgtaaagtgctcagtaaggcttgtaccaacggtttcgctccaacatcaacagcagcggcaacagttgcgtttccaaagcctttccagtctcgggcgacaacgcgatataggtcgctgctgtgggcgtgatcgccgctcctcgtttcgtccacgcacacctagacagacgttctgtctcgccttgcgcacttggagcagcacacacagcgtcgttgtgctttgaggtgctgagctgggtaccttctgatccttcacgtccgatcaggtgaggcgggggttttcgaagagtcaattattgagtggacggagaacgc…
	mVenus-FRB		codon-optimized to C. merolae	ATGGTTAGCAAGGGCGAAGAGCTGTTTACGGGCGTGGTCCCAATCCTGGTGGAACTCGACGGCGATGTCAACGGTCACAAATTCTCGGTGTCGGGCGAGGGCGAGGGTGATGCAACCTACGGCAAGCTGACGCTCAAGCTGATCTGCACGACCGGCAAGCTGCCAGTGCCATGGCCGACCCTGGTCACCACCCTGGGTTACGGCCTCCAGTGCTTCGCACGCTACCCGGACCACATGAAGCAGCATGATTTCTTTAAGAGCGCAATGCCAGAGGGTTACGTGCAGGAGCGCACGATCTTCTTTAAGGACGATGGCAACTACAAGACGCGCGCCGAGGTGAAGTTCGAGGGCGACACGCTGGTCAACCGCATCGAGCTCAAGGGCATCGACTTTAAAGAG…
	ubiqutin/CMK296C 3' utr		a 278-bp downstream flanking sequence of the ubiquitin orf	tgaggttttcggtggtatgtgatttacagcgaaactgctggctttgtgattgtgaaggagagactttgagcgcttcgagtggaaagtagtttcccgcgttgcgctcgcggcacagttgtggaaagcggtaaagtttgtttttctttcagagtctattgtccaaactcagttttttttgttcgggcgttctcggcaagcagttttataatatttgtttgccgaataggacgatcgtgtgcgtatatgccctgcgcagcactcgtctctgtcgtggctga
HA-FKBP-CUL1 cassette	APCC/CMO250C promoter		a 600-bp upstream flanking sequence of the APCC orf	cgacgagaacgtataaggagtgcgcacggcgttttgttacaataccgatagatgagtttcgaacatcgcattcacaccatgagcgggggcgcacgctccagagagtggagatggaaaagtgccagcggagccctgaggatgcaaaaaagtacggaccgctgacggaagagcaaatggaaaggagggcgaaacttcgagggctacttgcattagtaagtacaaccaacgatggtaagaaacgtatggagtttgcgaaccgagactttaacgctgccatcaatatcaggagatgtgcggtgctggagacgagacctccagagtgaacaagaaggtacttttttggacaaccttctaaggtcgaactatatgagataaaattggaagaagtagttggtggcc…
	HA-FKBP-CUL1/CMT046C		the 3×HA tag and human FKBP were codon-optimized to C. merolae. The 6×glycine linker was inserted between the FKBP and CUL1.	ATGTATCCTTATGACGTCCCGGACTATGCCGGCTACCCATATGATGTGCCGGACTATGCTGGATACCCGTATGACGTACCCGACTATGCGATGGGTGTACAGGTGGAGACGATTTCACCAGGCGATGGTCGGACCTTTCCTAAGCGTGGCCAGACATGTGTGGTCCATTACACAGGCATGCTGGAGGACGGTAAAAAATTTGACTCCAGTCGCGACCGCAACAAGCCGTTCAAGTTTATGCTGGGGAAGCAGGAGGTCATACGCGGTTGGGAAGAGGGCGTCGCCCAGATGTCGGTGGGGCAGCGCGCAAAGCTGACGATCTCCCCGGATTACGCTTACGGTGCCACGGGCCACCCCGGCATCATCCCGCCTCACGCGACGCTCGTGTTCGACGTGGAA…
	ubiqutin/CMK296C 3' utr		a 278-bp downstream flanking sequence of the ubiquitin orf	tgaggttttcggtggtatgtgatttacagcgaaactgctggctttgtgattgtgaaggagagactttgagcgcttcgagtggaaagtagtttcccgcgttgcgctcgcggcacagttgtggaaagcggtaaagtttgtttttctttcagagtctattgtccaaactcagttttttttgttcgggcgttctcggcaagcagttttataatatttgtttgccgaataggacgatcgtgtgcgtatatgccctgcgcagcactcgtctctgtcgtggctga
	URA/CMK046C selection marker and HR2		the URA orf flanked with 897-bp upstream and 471-bp downstream	gaactgaggggcgaacgcagtcctccttgcattgttaagcaaaaaatattctctacaagcaatttgtgtacaatctatatggtacgctgcgtagagatttgcatgtcctgctctacagtgcgaagaagcattctattttacgcagcgggagtaaagcaaaatcgagttgaacgactatctgacgcctacgcaaagcgattccgcgtaccgtgtatctgcaaagtagcacttcttaatggtagagccgcaattgagaacgttcggagtgttttcctggttctgctggatggatttttggtaaactatatttaatcttctagtgggaggatgattgcgcgggcaaaaccatattttccaggatgagtcgtactgaaagaagcacagtattcactatgccgg…
mVRD-RBX1
	URA/CMK046C HR1		from 2300 to 898-bp upstream of the URA orf	cttcaagaaaagaggatcttttgccgtgatgccgaaaaataagtgtcccgcaacttctataaccaagttgtggaacaaactggtccaaacacgaaatggtttccctccatccaacgaaaataagaaaacaaagttggctcagcgaatcgaaagcccctttcgcaaacacggagtagatttatattcacgcgcagacgcctcgcagcctttatcgaccagccacgtgctgtcggcctcagagtctccttctggacttccacccggagaggctgccccataaagttcgctcgcgtcagcgcagcgggtctcgccttctgcaccgcacatctgctgatattgatggcagcattaaagtcttggtacgcgaactccatgcatttattacttctggatgaactc…
mVenus-FRB cassette	EFTU/CMS502C promoter		a 500-bp upstream flanking sequence of the EFTU orf	gaaccgaacagccagaactcattcggttgctgcgattttctcccaaacacacaccttgacgctcgtatatcgctcgtaagttgttcgtaaagtgctcagtaaggcttgtaccaacggtttcgctccaacatcaacagcagcggcaacagttgcgtttccaaagcctttccagtctcgggcgacaacgcgatataggtcgctgctgtgggcgtgatcgccgctcctcgtttcgtccacgcacacctagacagacgttctgtctcgccttgcgcacttggagcagcacacacagcgtcgttgtgctttgaggtgctgagctgggtaccttctgatccttcacgtccgatcaggtgaggcgggggttttcgaagagtcaattattgagtggacggagaacgc…
	mVenus-FRB		codon-optimized to C. merolae	ATGGTTAGCAAGGGCGAAGAGCTGTTTACGGGCGTGGTCCCAATCCTGGTGGAACTCGACGGCGATGTCAACGGTCACAAATTCTCGGTGTCGGGCGAGGGCGAGGGTGATGCAACCTACGGCAAGCTGACGCTCAAGCTGATCTGCACGACCGGCAAGCTGCCAGTGCCATGGCCGACCCTGGTCACCACCCTGGGTTACGGCCTCCAGTGCTTCGCACGCTACCCGGACCACATGAAGCAGCATGATTTCTTTAAGAGCGCAATGCCAGAGGGTTACGTGCAGGAGCGCACGATCTTCTTTAAGGACGATGGCAACTACAAGACGCGCGCCGAGGTGAAGTTCGAGGGCGACACGCTGGTCAACCGCATCGAGCTCAAGGGCATCGACTTTAAAGAG…
	ubiqutin/CMK296C 3' utr		a 278-bp downstream flanking sequence of the ubiquitin orf	tgaggttttcggtggtatgtgatttacagcgaaactgctggctttgtgattgtgaaggagagactttgagcgcttcgagtggaaagtagtttcccgcgttgcgctcgcggcacagttgtggaaagcggtaaagtttgtttttctttcagagtctattgtccaaactcagttttttttgttcgggcgttctcggcaagcagttttataatatttgtttgccgaataggacgatcgtgtgcgtatatgccctgcgcagcactcgtctctgtcgtggctga
HA-FKBP-RBX1 cassette	APCC/CMO250C promoter		a 600-bp upstream flanking sequence of the APCC orf	cgacgagaacgtataaggagtgcgcacggcgttttgttacaataccgatagatgagtttcgaacatcgcattcacaccatgagcgggggcgcacgctccagagagtggagatggaaaagtgccagcggagccctgaggatgcaaaaaagtacggaccgctgacggaagagcaaatggaaaggagggcgaaacttcgagggctacttgcattagtaagtacaaccaacgatggtaagaaacgtatggagtttgcgaaccgagactttaacgctgccatcaatatcaggagatgtgcggtgctggagacgagacctccagagtgaacaagaaggtacttttttggacaaccttctaaggtcgaactatatgagataaaattggaagaagtagttggtggcc…
	HA-FKBP-RBX1/CMQ353C		The 3×HA tag and human FKBP were codon-optimized to C. merolae.	ATGTATCCTTATGACGTCCCGGACTATGCCGGCTACCCATATGATGTGCCGGACTATGCTGGATACCCGTATGACGTACCCGACTATGCGATGGGTGTACAGGTGGAGACGATTTCACCAGGCGATGGTCGGACCTTTCCTAAGCGTGGCCAGACATGTGTGGTCCATTACACAGGCATGCTGGAGGACGGTAAAAAATTTGACTCCAGTCGCGACCGCAACAAGCCGTTCAAGTTTATGCTGGGGAAGCAGGAGGTCATACGCGGTTGGGAAGAGGGCGTCGCCCAGATGTCGGTGGGGCAGCGCGCAAAGCTGACGATCTCCCCGGATTACGCTTACGGTGCCACGGGCCACCCCGGCATCATCCCGCCTCACGCGACGCTCGTGTTCGACGTGGAA…
	ubiqutin/CMK296C 3' utr		a 278-bp downstream flanking sequence of the ubiquitin orf	tgaggttttcggtggtatgtgatttacagcgaaactgctggctttgtgattgtgaaggagagactttgagcgcttcgagtggaaagtagtttcccgcgttgcgctcgcggcacagttgtggaaagcggtaaagtttgtttttctttcagagtctattgtccaaactcagttttttttgttcgggcgttctcggcaagcagttttataatatttgtttgccgaataggacgatcgtgtgcgtatatgccctgcgcagcactcgtctctgtcgtggctga
	URA/CMK046C selection marker and HR2		the URA orf flanked with 897-bp upstream and 471-bp downstream	gaactgaggggcgaacgcagtcctccttgcattgttaagcaaaaaatattctctacaagcaatttgtgtacaatctatatggtacgctgcgtagagatttgcatgtcctgctctacagtgcgaagaagcattctattttacgcagcgggagtaaagcaaaatcgagttgaacgactatctgacgcctacgcaaagcgattccgcgtaccgtgtatctgcaaagtagcacttcttaatggtagagccgcaattgagaacgttcggagtgttttcctggttctgctggatggatttttggtaaactatatttaatcttctagtgggaggatgattgcgcgggcaaaaccatattttccaggatgagtcgtactgaaagaagcacagtattcactatgccgg…
Stab-mVRD-CUL1
	URA/CMK046C HR1		from 2300 to 898-bp upstream of the URA orf	cttcaagaaaagaggatcttttgccgtgatgccgaaaaataagtgtcccgcaacttctataaccaagttgtggaacaaactggtccaaacacgaaatggtttccctccatccaacgaaaataagaaaacaaagttggctcagcgaatcgaaagcccctttcgcaaacacggagtagatttatattcacgcgcagacgcctcgcagcctttatcgaccagccacgtgctgtcggcctcagagtctccttctggacttccacccggagaggctgccccataaagttcgctcgcgtcagcgcagcgggtctcgccttctgcaccgcacatctgctgatattgatggcagcattaaagtcttggtacgcgaactccatgcatttattacttctggatgaactc…
Stab-mVenus-FRB cassette	EFTU/CMS502C promoter		a 500-bp upstream flanking sequence of the EFTU orf	gaaccgaacagccagaactcattcggttgctgcgattttctcccaaacacacaccttgacgctcgtatatcgctcgtaagttgttcgtaaagtgctcagtaaggcttgtaccaacggtttcgctccaacatcaacagcagcggcaacagttgcgtttccaaagcctttccagtctcgggcgacaacgcgatataggtcgctgctgtgggcgtgatcgccgctcctcgtttcgtccacgcacacctagacagacgttctgtctcgccttgcgcacttggagcagcacacacagcgtcgttgtgctttgaggtgctgagctgggtaccttctgatccttcacgtccgatcaggtgaggcgggggttttcgaagagtcaattattgagtggacggagaacgc…
	Stabilon-mVenus-FRB		a Stabilon tag and mVenus were codon-optimized to C. merolae	ATGAAGGACAAGAAGTCGGACGGCAAGGATAGCCAGAAAAAAATGGTTAGCAAGGGCGAAGAGCTGTTTACGGGCGTGGTCCCAATCCTGGTGGAACTCGACGGCGATGTCAACGGTCACAAATTCTCGGTGTCGGGCGAGGGCGAGGGTGATGCAACCTACGGCAAGCTGACGCTCAAGCTGATCTGCACGACCGGCAAGCTGCCAGTGCCATGGCCGACCCTGGTCACCACCCTGGGTTACGGCCTCCAGTGCTTCGCACGCTACCCGGACCACATGAAGCAGCATGATTTCTTTAAGAGCGCAATGCCAGAGGGTTACGTGCAGGAGCGCACGATCTTCTTTAAGGACGATGGCAACTACAAGACGCGCGCCGAGGTGAAGTTCGAGGGCGACACG…
	ubiqutin/CMK296C 3' utr		a 278-bp downstream flanking sequence of the ubiquitin orf	tgaggttttcggtggtatgtgatttacagcgaaactgctggctttgtgattgtgaaggagagactttgagcgcttcgagtggaaagtagtttcccgcgttgcgctcgcggcacagttgtggaaagcggtaaagtttgtttttctttcagagtctattgtccaaactcagttttttttgttcgggcgttctcggcaagcagttttataatatttgtttgccgaataggacgatcgtgtgcgtatatgccctgcgcagcactcgtctctgtcgtggctga
HA-FKBP-CUL1 cassette	APCC/CMO250C promoter		a 600-bp upstream flanking sequence of the APCC orf	cgacgagaacgtataaggagtgcgcacggcgttttgttacaataccgatagatgagtttcgaacatcgcattcacaccatgagcgggggcgcacgctccagagagtggagatggaaaagtgccagcggagccctgaggatgcaaaaaagtacggaccgctgacggaagagcaaatggaaaggagggcgaaacttcgagggctacttgcattagtaagtacaaccaacgatggtaagaaacgtatggagtttgcgaaccgagactttaacgctgccatcaatatcaggagatgtgcggtgctggagacgagacctccagagtgaacaagaaggtacttttttggacaaccttctaaggtcgaactatatgagataaaattggaagaagtagttggtggcc…
	HA-FKBP-CUL1/CMT046C		The 3×HA tag and human FKBP were codon-optimized to C. merolae.	ATGTATCCTTATGACGTCCCGGACTATGCCGGCTACCCATATGATGTGCCGGACTATGCTGGATACCCGTATGACGTACCCGACTATGCGATGGGTGTACAGGTGGAGACGATTTCACCAGGCGATGGTCGGACCTTTCCTAAGCGTGGCCAGACATGTGTGGTCCATTACACAGGCATGCTGGAGGACGGTAAAAAATTTGACTCCAGTCGCGACCGCAACAAGCCGTTCAAGTTTATGCTGGGGAAGCAGGAGGTCATACGCGGTTGGGAAGAGGGCGTCGCCCAGATGTCGGTGGGGCAGCGCGCAAAGCTGACGATCTCCCCGGATTACGCTTACGGTGCCACGGGCCACCCCGGCATCATCCCGCCTCACGCGACGCTCGTGTTCGACGTGGAA…
	ubiqutin/CMK296C 3' utr		a 278-bp downstream flanking sequence of the ubiquitin orf	tgaggttttcggtggtatgtgatttacagcgaaactgctggctttgtgattgtgaaggagagactttgagcgcttcgagtggaaagtagtttcccgcgttgcgctcgcggcacagttgtggaaagcggtaaagtttgtttttctttcagagtctattgtccaaactcagttttttttgttcgggcgttctcggcaagcagttttataatatttgtttgccgaataggacgatcgtgtgcgtatatgccctgcgcagcactcgtctctgtcgtggctga
	URA/CMK046C selection marker and HR2		the URA orf flanked with 897-bp upstream and 471-bp downstream	gaactgaggggcgaacgcagtcctccttgcattgttaagcaaaaaatattctctacaagcaatttgtgtacaatctatatggtacgctgcgtagagatttgcatgtcctgctctacagtgcgaagaagcattctattttacgcagcgggagtaaagcaaaatcgagttgaacgactatctgacgcctacgcaaagcgattccgcgtaccgtgtatctgcaaagtagcacttcttaatggtagagccgcaattgagaacgttcggagtgttttcctggttctgctggatggatttttggtaaactatatttaatcttctagtgggaggatgattgcgcgggcaaaaccatattttccaggatgagtcgtactgaaagaagcacagtattcactatgccgg…
mV-StabRD-CUL1
	URA/CMK046C HR1		from 2300 to 898-bp upstream of CMK046C orf	cttcaagaaaagaggatcttttgccgtgatgccgaaaaataagtgtcccgcaacttctataaccaagttgtggaacaaactggtccaaacacgaaatggtttccctccatccaacgaaaataagaaaacaaagttggctcagcgaatcgaaagcccctttcgcaaacacggagtagatttatattcacgcgcagacgcctcgcagcctttatcgaccagccacgtgctgtcggcctcagagtctccttctggacttccacccggagaggctgccccataaagttcgctcgcgtcagcgcagcgggtctcgccttctgcaccgcacatctgctgatattgatggcagcattaaagtcttggtacgcgaactccatgcatttattacttctggatgaactc…
mVenus-FRB-Stab cassette	EFTU/CMS502C promoter		a 500-bp upstream flanking sequence of the EFTU orf	gaaccgaacagccagaactcattcggttgctgcgattttctcccaaacacacaccttgacgctcgtatatcgctcgtaagttgttcgtaaagtgctcagtaaggcttgtaccaacggtttcgctccaacatcaacagcagcggcaacagttgcgtttccaaagcctttccagtctcgggcgacaacgcgatataggtcgctgctgtgggcgtgatcgccgctcctcgtttcgtccacgcacacctagacagacgttctgtctcgccttgcgcacttggagcagcacacacagcgtcgttgtgctttgaggtgctgagctgggtaccttctgatccttcacgtccgatcaggtgaggcgggggttttcgaagagtcaattattgagtggacggagaacgc…
	mVenus-FRB-Stabilon		a Stabilon tag and mVenus were codon-optimized to C. merolae	ATGGTTAGCAAGGGCGAAGAGCTGTTTACGGGCGTGGTCCCAATCCTGGTGGAACTCGACGGCGATGTCAACGGTCACAAATTCTCGGTGTCGGGCGAGGGCGAGGGTGATGCAACCTACGGCAAGCTGACGCTCAAGCTGATCTGCACGACCGGCAAGCTGCCAGTGCCATGGCCGACCCTGGTCACCACCCTGGGTTACGGCCTCCAGTGCTTCGCACGCTACCCGGACCACATGAAGCAGCATGATTTCTTTAAGAGCGCAATGCCAGAGGGTTACGTGCAGGAGCGCACGATCTTCTTTAAGGACGATGGCAACTACAAGACGCGCGCCGAGGTGAAGTTCGAGGGCGACACGCTGGTCAACCGCATCGAGCTCAAGGGCATCGACTTTAAAGAG…
	ubiqutin/CMK296C 3' utr		a 278-bp downstream flanking sequence of the ubiquitin orf	tgaggttttcggtggtatgtgatttacagcgaaactgctggctttgtgattgtgaaggagagactttgagcgcttcgagtggaaagtagtttcccgcgttgcgctcgcggcacagttgtggaaagcggtaaagtttgtttttctttcagagtctattgtccaaactcagttttttttgttcgggcgttctcggcaagcagttttataatatttgtttgccgaataggacgatcgtgtgcgtatatgccctgcgcagcactcgtctctgtcgtggctga
HA-FKBP-CUL1 cassette	APCC/CMO250C promoter		a 600-bp upstream flanking sequence of the APCC orf	cgacgagaacgtataaggagtgcgcacggcgttttgttacaataccgatagatgagtttcgaacatcgcattcacaccatgagcgggggcgcacgctccagagagtggagatggaaaagtgccagcggagccctgaggatgcaaaaaagtacggaccgctgacggaagagcaaatggaaaggagggcgaaacttcgagggctacttgcattagtaagtacaaccaacgatggtaagaaacgtatggagtttgcgaaccgagactttaacgctgccatcaatatcaggagatgtgcggtgctggagacgagacctccagagtgaacaagaaggtacttttttggacaaccttctaaggtcgaactatatgagataaaattggaagaagtagttggtggcc…
	HA-FKBP-CUL1/CMT046C		the 3×HA tag and human FKBP were codon-optimized to C. merolae.	ATGTATCCTTATGACGTCCCGGACTATGCCGGCTACCCATATGATGTGCCGGACTATGCTGGATACCCGTATGACGTACCCGACTATGCGATGGGTGTACAGGTGGAGACGATTTCACCAGGCGATGGTCGGACCTTTCCTAAGCGTGGCCAGACATGTGTGGTCCATTACACAGGCATGCTGGAGGACGGTAAAAAATTTGACTCCAGTCGCGACCGCAACAAGCCGTTCAAGTTTATGCTGGGGAAGCAGGAGGTCATACGCGGTTGGGAAGAGGGCGTCGCCCAGATGTCGGTGGGGCAGCGCGCAAAGCTGACGATCTCCCCGGATTACGCTTACGGTGCCACGGGCCACCCCGGCATCATCCCGCCTCACGCGACGCTCGTGTTCGACGTGGAA…
	ubiqutin/CMK296C 3' utr		a 278-bp downstream flanking sequence of the ubiquitin orf	tgaggttttcggtggtatgtgatttacagcgaaactgctggctttgtgattgtgaaggagagactttgagcgcttcgagtggaaagtagtttcccgcgttgcgctcgcggcacagttgtggaaagcggtaaagtttgtttttctttcagagtctattgtccaaactcagttttttttgttcgggcgttctcggcaagcagttttataatatttgtttgccgaataggacgatcgtgtgcgtatatgccctgcgcagcactcgtctctgtcgtggctga
	URA/CMK046C HR2		the URA orf flanked with 897-bp upstream and 471-bp downstream	gaactgaggggcgaacgcagtcctccttgcattgttaagcaaaaaatattctctacaagcaatttgtgtacaatctatatggtacgctgcgtagagatttgcatgtcctgctctacagtgcgaagaagcattctattttacgcagcgggagtaaagcaaaatcgagttgaacgactatctgacgcctacgcaaagcgattccgcgtaccgtgtatctgcaaagtagcacttcttaatggtagagccgcaattgagaacgttcggagtgttttcctggttctgctggatggatttttggtaaactatatttaatcttctagtgggaggatgattgcgcgggcaaaaccatattttccaggatgagtcgtactgaaagaagcacagtattcactatgccgg…
DRP5BRD-SKP1
	DRP5B/CMN262C, HR1		from 2000 to 500-bp upstream of CMK046C orf	ccaagctgaagtgcattgcggggcccagtggattccaaaccgatcccttttctgggggcaaggattcaggtcttccgttccatcatgaaggattgatatcctcgccattggtcgatgataaccgaacgggcgagtgcatatgatagaaatcgggctgtagtacgtagagctcaaggacggcgattcgatcgccgacatgcgaagcacgcaggaaactgactttaggagagcgttcaagtgggtgtctagatccgcaggtttcgggagcgccaccgcgccatcatacagcccgcaggcgattcaccggcgactcgcagtgaggtactggaatgctctggaaacaaaccagcggcatgcatggtgagtatggcgagaaacgtttttgttcccgaaaagaag…
HA-FKBP-SKP1 cassette	APCC/CMO250C promoter		a 600-bp upstream flanking sequence of the APCC orf	cgacgagaacgtataaggagtgcgcacggcgttttgttacaataccgatagatgagtttcgaacatcgcattcacaccatgagcgggggcgcacgctccagagagtggagatggaaaagtgccagcggagccctgaggatgcaaaaaagtacggaccgctgacggaagagcaaatggaaaggagggcgaaacttcgagggctacttgcattagtaagtacaaccaacgatggtaagaaacgtatggagtttgcgaaccgagactttaacgctgccatcaatatcaggagatgtgcggtgctggagacgagacctccagagtgaacaagaaggtacttttttggacaaccttctaaggtcgaactatatgagataaaattggaagaagtagttggtggcc…
	HA-FKBP-SKP1/CMP118C		The 3×HA tag and human FKBP were codon-optimized to C. merolae. The 6×glycine linker was inserted between the FKBP and SKP1.	ATGTATCCTTATGACGTCCCGGACTATGCCGGCTACCCATATGATGTGCCGGACTATGCTGGATACCCGTATGACGTACCCGACTATGCGATGGGTGTACAGGTGGAGACGATTTCACCAGGCGATGGTCGGACCTTTCCTAAGCGTGGCCAGACATGTGTGGTCCATTACACAGGCATGCTGGAGGACGGTAAAAAATTTGACTCCAGTCGCGACCGCAACAAGCCGTTCAAGTTTATGCTGGGGAAGCAGGAGGTCATACGCGGTTGGGAAGAGGGCGTCGCCCAGATGTCGGTGGGGCAGCGCGCAAAGCTGACGATCTCCCCGGATTACGCTTACGGTGCCACGGGCCACCCCGGCATCATCCCGCCTCACGCGACGCTCGTGTTCGACGTGGAA…
	β-tubulin/CMN263C 3' utr		a 200-bp downstream flanking sequence of the β-tubulin orf	taaactagctatttatctggtacatatcattcataagcacatgtttttgcgttgaaacccggtaaaacactcatgacgttttgtgttgaattgcaaccagcacgttatcgaccagctctcgaacaaaacatcgctttatacgggagaagttgctgcggtattgaccagagcgtacgaaaacttgtgcaggcaaaaagtgt
	URA/CMK046C selection marker		the URA orf flanked with 897-bp upstream and 471-bp downstream	gaactgaggggcgaacgcagtcctccttgcattgttaagcaaaaaatattctctacaagcaatttgtgtacaatctatatggtacgctgcgtagagatttgcatgtcctgctctacagtgcgaagaagcattctattttacgcagcgggagtaaagcaaaatcgagttgaacgactatctgacgcctacgcaaagcgattccgcgtaccgtgtatctgcaaagtagcacttcttaatggtagagccgcaattgagaacgttcggagtgttttcctggttctgctggatggatttttggtaaactatatttaatcttctagtgggaggatgattgcgcgggcaaaaccatattttccaggatgagtcgtactgaaagaagcacagtattcactatgccgg…
	DRP5B/CMN262C promoter		a 500-bp upstream flanking sequence of the DRP5B orf	aaacccgtatcgcgtacgtttcagcgctcggcgtgtcgctggatcgataggggatcaagtcacttggcgcttaccgccccgaacatggtagaacctgaaggcgcccacgttcgttacaagctttccgcccggcattctacatcacgcgtgtatgcagcagagccagccggcaggccactggtaagcgctctttcacgaatccgagcgttctctgcgcctcgcacttggaagacgcacaagccttgtatatagaaggcgccccgcttgcggggaccacgagctggagcttcagatcttcgctgctgcacacaggcatcaaaatttgagacagaacgaactttcgacgatggctgtcgcctccagcgctcgcgccatctgtcgatggcagccgctgcgctt…
	mVENUS-FLAG-FRB-DRP5B, HR2		The mVenus, 4×FLAG and FRB were codon-optimized to C. merolae. mVenus. GSGSG linker, 4×FLAG tag, FRB tag, 6×glycine linker, 1st to 1660th nt in the DRP5B orf	ATGGTTAGCAAGGGCGAAGAGCTGTTTACGGGCGTGGTCCCAATCCTGGTGGAACTCGACGGCGATGTCAACGGTCACAAATTCTCGGTGTCGGGCGAGGGCGAGGGTGATGCAACCTACGGCAAGCTGACGCTCAAGCTGATCTGCACGACCGGCAAGCTGCCAGTGCCATGGCCGACCCTGGTCACCACCCTGGGTTACGGCCTCCAGTGCTTCGCACGCTACCCGGACCACATGAAGCAGCATGATTTCTTTAAGAGCGCAATGCCAGAGGGTTACGTGCAGGAGCGCACGATCTTCTTTAAGGACGATGGCAACTACAAGACGCGCGCCGAGGTGAAGTTCGAGGGCGACACGCTGGTCAACCGCATCGAGCTCAAGGGCATCGACTTTAAAGAG…
E2FRD-CUL1
	E2F/CMT067C-FLAG-FRB		the E2F orf, 4×FLAG tag, 6×glycine linker, FRB tag	ATGAGCGAATCTGCTGCCGCTACGCCCGAGGCGCGCAGCCGGCGATCGACGCTCTATCCTCGGGGGAGTGTGGAGTTCTCGCCCGTCCTCGACGATGCGCTTCCGAGCGCGAGTACGGCGAGGCCGCGCGGCCGGCAGTCGCGGTCTACTTCGAAAACCGACGGAGGCTCTGGTCGTCATGGCACCTTGGAGCTGAGTGAGTCGGCGACGACTCCCGTCAAGCGTTGGCTGGGTCGCCCGCTGCTCGATAGTGAGACCTGTTTGACGTCGCCCGTAACGTCGGCCTTGCTTGGCGGTGCGGACGCTCCGTTGCAGGCTCGTTCCCCGAACGATGGACTCAGTAGCTCGCCAGACGATCGTTTTCAGGAGGACGAGCTGGACCTGGGGCGCACGCCGCGT…
	ubiqutin/CMK296C 3' utr		a 278-bp downstream flanking sequence of the ubiquitin orf	tgaggttttcggtggtatgtgatttacagcgaaactgctggctttgtgattgtgaaggagagactttgagcgcttcgagtggaaagtagtttcccgcgttgcgctcgcggcacagttgtggaaagcggtaaagtttgtttttctttcagagtctattgtccaaactcagttttttttgttcgggcgttctcggcaagcagttttataatatttgtttgccgaataggacgatcgtgtgcgtatatgccctgcgcagcactcgtctctgtcgtggctga
	CPCC/CMP166C promoter		a 500-bp upstream flanking sequence of the CPCC orf	cactagtccggtgaactcggccggtcagccaaatcctccacccggaaggttcgcaccgtcactgcagcgagcgcagtccaagcttctaggcgcggtaggcgtgcaggatgcgcgtccaattcggcaagatgcgctgccggcatgcccgcccatgtgtcggacccattccgtgcaagcgaggcacgtcgagcgatttggggcgcgtgcataggcccgcgcacgatgaatgatctggttgcatgcgtacacaaacaggacttttctgaccatgatatccctattcggacatgacgcatcgcgcacttccgcaacacctcgttgctgggcgcagccggccgcggcacctcgcgagcacgccggcctcggcagcgcgagcgcattagcgagatctccgacgac…
	APCC chloroplast-targeting peptide		The 1st to 180th nt in the APCC orf	ATGTTCGTTCAGACCAGTTTCTTTGGAACAGGTGTTAAGGCTTCTGCAAAGTCTGCAGAGTCGCAGCGGTGCTTGGCACACTCGTCCTGGAGCGTCCGCATGACAGGGTACGATATGAACGGGAGCAGCGCGGGGAACCTCGGACCGCGGCGCATCAAGTCATCTGGCGTTGCGAATGAT
	CAT (Chloramphenicol acetyl transferase) selection marker			ATGAACTTTAATAAAATTGATTTAGACAATTGGAAGAGAAAAGAGATATTTAATCATTATTTGAACCAACAAACGACTTTTAGTATAACCACAGAAATTGATATTAGTGTTTTATACCGAAACATAAAACAAGAAGGATATAAATTTTACCCTGCATTTATTTTCTTAGTGACAAGGGTGATAAACTCAAATACAGCTTTTAGAACTGGTTACAATAGCGACGGAGAGTTAGGTTATTGGGATAAGTTAGAGCCACTTTATACAATTTTTGATGGTGTATCTAAAACATTCTCTGGTATTTGGACTCCTGTAAAGAATGACTTCAAAGAGTTTTATGATTTATACCTTTCTGATGTAGAGAAATATAATGGTTCGGGGAAATTGTTTCCCAAAACACCT…
	APX/CMM158C 3' utr		a 423-bp downstream flanking sequence of the β-tubulin orf	taagtttccctcaaaggttcgtttagtatggctgcaaaaagacgctacaagcgcaagctatgaaggaaaggagctcctctggggcccatttgatcgtaggaaagatctctctagcttgatcaggtgacgcaggaatcccccttgaggtcaattcgtaaactgtggttcccattagtgtgtatcttgcggcctggttgcgatgaccatcgcggtccattgaagcctgcagctcgccgggccaacgacgtctgcaaaagcggtacgttaccaggcaccggacgatcgcctgcgagcgctgggaaaccccgccatgaaagcgcgcccgaagccaactggtgcgcgctcctcgaccttactacgtcaacgcgagcggaaactccagtttcatcgccctcatcg…
	E2F 3' utr, HR2		a 1500-bp downstream flanking sequence of the E2F orf
Each gene cassette was cloned into the pUC19 vector. The nucleotide sequences introduced into C. merolae were then amplified using primers that bind to the pUC19 vector.
pUC19 vector	gatcctctagagtcgacctgcaggcatgcaagcttggcgtaatcatggtcatagctgtttcctgtgtgaaattgttatccgctcacaattccacacaacatacgagccggaagcataaagtgtaaagcctggggtgcctaatgagtgagctaactcacattaattgcgttgcgctcactgcccgctttccagtcgggaaacctgtcgtgccagctgcattaatgaatcggccaacgcgcggggagaggcggtttgcgtattgggcgctcttccgcttcctcgctcactgactcgctgcgctcggtcgttcggctgcggcgagcggtatcagctcactcaaaggcggtaatacggttatccacagaatcaggggataacgcaggaaagaacatgtgagca…
Forward	cgttgtaaaacgacggccagt
Reverse	acaatttcacacaggaaacagctatgac
